# Supplementary material for: Synthesis and crystal structure of [1,3-bis­(2,6-diiso­propyl­phen­yl)imidazol-2-yl­idene](iso­cyanato-κN)gold(I)
Source: Acta Crystallogr E Crystallogr Commun. 2024 Jan 19;80(Pt 2):166–8. doi: 10.1107/S205698902400046X (PMC10848990; doi:10.1107/S205698902400046X)
Supplement: Supplementary file 1 [file e-80-00166-sup1.cif]

##############################################################################
#                                                                            #
# This CIF contains the data in a paper accepted for publication in          #
# Acta Crystallographica Section E. It conforms to the requirements of       #
# Notes for Authors for Acta Crystallographica Section E, and has been       #
# peer reviewed under the auspices of the IUCr Commission on Journals.       #
#                                                                            #
# Full details of the Crystallographic Information File format               #
# are given in the paper "The Crystallographic Information File (CIF):       #
# a New Standard Archive File for Crystallography" by S. R. Hall, F. H.      #
# Allen and I. D. Brown [Acta Cryst. (1991), A47, 655-685].                  #
#                                                                            #
# The current version of the core CIF dictionary is obtainable from          #
# ftp://ftp.iucr.org/pub/cif_core.dic.                                       #
#                                                                            #
# Software is freely available for graphical display of the structure(s)     #
# in this CIF. For information consult the CIF software page                 #
# http://www.iucr.org/resources/cif/software.                                #
#                                                                            #
# This file may be used for bona fide research purposes within the           #
# scientific community so long as proper attribution is given to the journal # 
# article from which it was obtained.                                        #
#                                                                            #
##############################################################################
data_I
_audit_creation_method     'SHELXL-2019/1'
_journal_date_recd_electronic     2023-11-06
_journal_date_accepted     2024-01-11
_journal_name_full     'Acta Crystallographica, Section E'
_journal_year     2024
_journal_volume     80
_journal_issue      2
_journal_page_first     0
_journal_page_last     0
_journal_paper_category     GM
_journal_paper_doi     10.1107/S205698902400046X
_journal_coeditor_code     ZV2031
_publ_contact_author_name     'Abolghasem Bakhoda'
_publ_contact_author_address
;
1Department of Chemistry Towson University 8000 York Road Towson, MD 21252, USA
;
_publ_contact_author_email     abakhoda@towson.edu
_publ_contact_author_fax     ?
_publ_contact_author_phone     '(+1) 410-704-2126'
_publ_section_title
;\
Synthesis and crystal structure of
[1,3-bis(2,6-diisopropylphenyl)imidazol-2-ylidene](isocyanato-\k<i>N</i>)\
gold(I)
;
loop_
    _publ_author_name
    _publ_author_footnote
    _publ_author_address
    'Bakhoda, Abolghasem' .
;
1Department of Chemistry Towson University 8000 York Road Towson, MD 21252,
USA
;
_publ_section_synopsis
;
The title complex was synthesized by ligand metathesis from
[1,3-bis(2,6-diisopropylphenyl)imidazol-2-ylidene]gold(I) chloride and sodium
cyanate in anhydrous tetrahydrofuran and crystallized from toluene at 233 K as
a neutral complex with the central Au atom di-coordinated by an N-heterocyclic
carbene and an isocyanate, with a linear CAuNCO moiety.
;
_chemical_name_systematic
;
[1,3-Bis(2,6-diisopropylphenyl)imidazol-2-ylidene](isocyanato-\k<i>N</i>)gold(I)
;
_chemical_name_common     ?
_chemical_formula_moiety     'C28 H36 Au N3 O'
_chemical_formula_sum     'C28 H36 Au N3 O'
_chemical_formula_iupac     '[Au (N C O) (C27 H36 N2)]'
_chemical_formula_weight     627.56
_chemical_melting_point     ?
_chemical_absolute_configuration     ad
_space_group_crystal_system     orthorhombic
_space_group_name_H-M_alt     'P 21 21 21'
_space_group_name_Hall     'P 2ac 2ab'
loop_
    _space_group_symop_operation_xyz
    'x, y, z'
    '-x+1/2, -y, z+1/2'
    '-x, y+1/2, -z+1/2'
    'x+1/2, -y+1/2, -z'
_cell_length_a     10.3941(7)
_cell_length_b     11.1540(7)
_cell_length_c     23.3489(15)
_cell_angle_alpha     90
_cell_angle_beta     90
_cell_angle_gamma     90
_cell_volume     2707.0(3)
_cell_formula_units_Z     4
_cell_measurement_reflns_used     9267
_cell_measurement_theta_min     2.62
_cell_measurement_theta_max     28.31
_cell_measurement_temperature     100(2)
_exptl_crystal_description     'prism'
_exptl_crystal_colour     'colourless'
_exptl_crystal_size_max     0.176
_exptl_crystal_size_mid     0.173
_exptl_crystal_size_min     0.116
_exptl_crystal_density_diffrn     1.540
_exptl_crystal_density_meas     ?
_exptl_crystal_density_method     'not measured'
_exptl_crystal_F_000     1248
loop_
    _exptl_crystal_face_index_h
    _exptl_crystal_face_index_k
    _exptl_crystal_face_index_l
    _exptl_crystal_face_perp_dist
    0.00 -1.00 -1.00 0.0700
    0.00 1.00 1.00 0.0790
    1.00 0.00 -1.00 0.0580
    -1.00 0.00 1.00 0.0160
    0.00 0.00 1.00 0.0370
    0.00 0.00 -1.00 0.0860
    0.00 1.00 -2.00 0.0690
    -1.00 0.00 2.00 0.0230
    1.00 1.00 -1.00 0.0710
    -1.00 0.00 -2.00 0.0700
_exptl_absorpt_coefficient_mu     5.458
_exptl_absorpt_correction_type     multi-scan
_exptl_absorpt_process_details
;
(SADABS; Krause <i>et al.</i>,  2015)
;
_exptl_absorpt_correction_T_min     0.51226
_exptl_absorpt_correction_T_max     0.71036
_exptl_special_details
;
One distinct cell was identified using APEX3 (Bruker, 2016).  Six
frame series were integrated and filtered for statistical outliers
using SAINT (Bruker, 2016) then corrected for absorption by integration
using SAINT/SADABS v2014/2 (Bruker, 2016) to sort, merge, and scale
the combined data.  No decay correction was applied.
;
_diffrn_ambient_temperature     100(2)
_diffrn_radiation_type     MoK\a
_diffrn_radiation_wavelength     0.71073
_diffrn_radiation_source     'microfocus sealed tube'
_diffrn_radiation_monochromator     'multilayer mirrors'
_diffrn_measurement_device_type     'Bruker D8 Quest/Photon 100'
_diffrn_measurement_method     'profile data from \f and \w scans'
_diffrn_detector_area_resol_mean     ?
_diffrn_reflns_number     76237
_diffrn_reflns_av_R_equivalents     0.0286
_diffrn_reflns_av_unetI/netI     0.0204
_diffrn_reflns_theta_min     2.525
_diffrn_reflns_theta_max     28.347
_diffrn_reflns_theta_full     25.242
_diffrn_measured_fraction_theta_max     0.994
_diffrn_measured_fraction_theta_full     0.998
_diffrn_reflns_limit_h_min     -13
_diffrn_reflns_limit_h_max     13
_diffrn_reflns_limit_k_min     -14
_diffrn_reflns_limit_k_max     14
_diffrn_reflns_limit_l_min     -31
_diffrn_reflns_limit_l_max     31
_diffrn_standards_number     0
_diffrn_standards_interval_count     0
_diffrn_standards_decay_%     0
_refine_special_details
;
Structure was phased by intrinsic methods (Sheldrick, 2015a).  Systematic
conditions suggested the ambiguous space group.  The space group choice was
confirmed by successful convergence of the full-matrix least-squares
refinement on F^2^.  The final map had no significant features.  A final
analysis of variance between observed and calculated structure factors
showed little dependence on amplitude and resolution.
;
_reflns_number_total     6680
_reflns_number_gt     6610
_reflns_threshold_expression     'I > 2\s(I)'
_refine_ls_structure_factor_coef     Fsqd
_refine_ls_matrix_type     full
_refine_ls_R_factor_all     0.0131
_refine_ls_R_factor_gt     0.0127
_refine_ls_wR_factor_gt     0.0244
_refine_ls_wR_factor_ref     0.0246
_refine_ls_goodness_of_fit_ref     1.111
_refine_ls_restrained_S_all     1.111
_refine_ls_number_reflns     6680
_refine_ls_number_parameters     315
_refine_ls_number_restraints     0
_refine_ls_hydrogen_treatment     mixed
_refine_ls_weighting_scheme     calc
_refine_ls_weighting_details
              'w=1/[\s^2^(Fo^2^)+(0.0022P)^2^+0.5084P] where P=(Fo^2^+2Fc^2^)/3'
_atom_sites_solution_hydrogens     geom
_atom_sites_solution_primary     dual
_atom_sites_solution_secondary     difmap
_refine_ls_shift/su_max     0.003
_refine_ls_shift/su_mean     0.000
_refine_diff_density_max     0.611
_refine_diff_density_min     -0.313
_refine_ls_extinction_method
;
<i>SHELXL2019/1</i> (Sheldrick, 2015b)
;
_refine_ls_extinction_coef     0.00303(9)
_refine_ls_extinction_expression
                                  'Fc^*^=kFc[1+0.001xFc^2^\l^3^/sin(2\q)]^-1/4^'
_refine_ls_abs_structure_details
;
Flack <i>x</i> determined using 2845 quotients
[(<i>I</i>^+^)-(<i>I</i>^-^)]/[(<i>I</i>^+^)+(<i>I</i>^-^)]
(Parsons <i>et al</i>., 2013)
;
_refine_ls_abs_structure_Flack     0.007(2)
loop_
    _atom_type_symbol
    _atom_type_description
    _atom_type_scat_dispersion_real
    _atom_type_scat_dispersion_imag
    _atom_type_scat_source
    'C' 'C' 0.0033 0.0016
                         'International Tables Vol C Tables 4.2.6.8 and 6.1.1.4'
    'H' 'H' 0.0000 0.0000
                         'International Tables Vol C Tables 4.2.6.8 and 6.1.1.4'
    'Au' 'Au' -2.0133 8.8022
                         'International Tables Vol C Tables 4.2.6.8 and 6.1.1.4'
    'N' 'N' 0.0061 0.0033
                         'International Tables Vol C Tables 4.2.6.8 and 6.1.1.4'
    'O' 'O' 0.0106 0.0060
                         'International Tables Vol C Tables 4.2.6.8 and 6.1.1.4'
_computing_data_collection
;
APEX3 V2016.5-0 (Bruker, 2016)
;
_computing_cell_refinement
;
SAINT V8.37A (Bruker, 2016)
;
_computing_data_reduction
;
SAINT V8.37A, XPREP v2014/2 (Bruker, 2016)
;
_computing_structure_solution
;
<i>SHELXT2014/5</i> (Sheldrick, 2015a)
;
_computing_structure_refinement
;
<i>SHELXL2019/1</i> (Sheldrick, 2015b)
;
_computing_molecular_graphics
;
<i>ShelXle</i> v932 (H\"ubschle et al., 2011)
;
_computing_publication_material
;
<i>XCIF</i> V2014-2 (Bruker, 2016)
;
loop_
    _atom_site_type_symbol
    _atom_site_label
    _atom_site_fract_x
    _atom_site_fract_y
    _atom_site_fract_z
    _atom_site_U_iso_or_equiv
    _atom_site_adp_type
    _atom_site_calc_flag
    _atom_site_occupancy
    _atom_site_disorder_assembly
    _atom_site_disorder_group
    Au Au1 0.26753(2) 0.23607(2) 0.37741(2) 0.01629(3) Uani d 1 . .
    O O1 0.2821(2) -0.14249(15) 0.41879(9) 0.0378(5) Uani d 1 . .
    N N1 0.2343(2) 0.49912(15) 0.39199(7) 0.0157(4) Uani d 1 . .
    N N2 0.2784(2) 0.45853(16) 0.30454(7) 0.0151(4) Uani d 1 . .
    N N3 0.2667(3) 0.06303(19) 0.39972(9) 0.0283(5) Uani d 1 . .
    C C1 0.2625(2) 0.40636(18) 0.35634(9) 0.0148(4) Uani d 1 . .
    C C2 0.2332(2) 0.6070(2) 0.36284(10) 0.0197(5) Uani d 1 . .
    H H2 0.221(2) 0.680(2) 0.3819(10) 0.023(7) Uiso d 1 . .
    C C3 0.2606(3) 0.58160(19) 0.30804(10) 0.0190(5) Uani d 1 . .
    H H3 0.270(3) 0.629(2) 0.2773(10) 0.017(6) Uiso d 1 . .
    C C4 0.2132(2) 0.4847(2) 0.45287(9) 0.0168(5) Uani d 1 . .
    C C5 0.0907(2) 0.4478(2) 0.47107(11) 0.0193(5) Uani d 1 . .
    C C6 0.0742(3) 0.4320(2) 0.52988(12) 0.0246(6) Uani d 1 . .
    H H6 -0.006924 0.406579 0.544201 0.029 Uiso calc 1 . .
    C C7 0.1742(3) 0.4528(2) 0.56757(11) 0.0267(6) Uani d 1 . .
    H H7 0.161106 0.441254 0.607458 0.032 Uiso calc 1 . .
    C C8 0.2930(3) 0.4900(2) 0.54798(10) 0.0259(6) Uani d 1 . .
    H H8 0.360466 0.503938 0.574613 0.031 Uiso calc 1 . .
    C C9 0.3155(2) 0.5077(2) 0.48950(10) 0.0208(5) Uani d 1 . .
    C C10 -0.0199(2) 0.4307(2) 0.42925(12) 0.0229(6) Uani d 1 . .
    H H10 0.017665 0.416710 0.390388 0.027 Uiso calc 1 . .
    C C11 -0.1042(3) 0.3230(3) 0.44407(15) 0.0394(8) Uani d 1 . .
    H H11A -0.171818 0.314256 0.415116 0.059 Uiso calc 1 . .
    H H11B -0.143619 0.335255 0.481746 0.059 Uiso calc 1 . .
    H H11C -0.051310 0.250252 0.444865 0.059 Uiso calc 1 . .
    C C12 -0.1010(3) 0.5452(3) 0.42656(13) 0.0329(7) Uani d 1 . .
    H H12A -0.046152 0.612932 0.415753 0.049 Uiso calc 1 . .
    H H12B -0.139480 0.560496 0.464170 0.049 Uiso calc 1 . .
    H H12C -0.169343 0.535288 0.398019 0.049 Uiso calc 1 . .
    C C13 0.4476(3) 0.5458(3) 0.46822(11) 0.0264(6) Uani d 1 . .
    H H13 0.438282 0.567922 0.426931 0.032 Uiso calc 1 . .
    C C14 0.4986(3) 0.6556(3) 0.49942(12) 0.0413(8) Uani d 1 . .
    H H14A 0.581927 0.678645 0.483126 0.062 Uiso calc 1 . .
    H H14B 0.509191 0.637001 0.540165 0.062 Uiso calc 1 . .
    H H14C 0.437623 0.721984 0.495059 0.062 Uiso calc 1 . .
    C C15 0.5423(3) 0.4419(3) 0.47129(18) 0.0453(9) Uani d 1 . .
    H H15A 0.504052 0.370822 0.453394 0.068 Uiso calc 1 . .
    H H15B 0.562278 0.424411 0.511450 0.068 Uiso calc 1 . .
    H H15C 0.621502 0.463457 0.450996 0.068 Uiso calc 1 . .
    C C16 0.3151(2) 0.3971(2) 0.25267(10) 0.0171(5) Uani d 1 . .
    C C17 0.4467(3) 0.3911(2) 0.23968(11) 0.0207(6) Uani d 1 . .
    C C18 0.4805(3) 0.3365(2) 0.18834(11) 0.0270(6) Uani d 1 . .
    H H18 0.568715 0.330687 0.177981 0.032 Uiso calc 1 . .
    C C19 0.3877(3) 0.2906(3) 0.15223(11) 0.0293(6) Uani d 1 . .
    H H19 0.412772 0.254023 0.117211 0.035 Uiso calc 1 . .
    C C20 0.2586(3) 0.2971(2) 0.16641(10) 0.0266(5) Uani d 1 . .
    H H20 0.196098 0.264555 0.141130 0.032 Uiso calc 1 . .
    C C21 0.2193(3) 0.3511(2) 0.21743(10) 0.0205(5) Uani d 1 . .
    C C22 0.5492(3) 0.4415(3) 0.27965(12) 0.0259(6) Uani d 1 . .
    H H22 0.503778 0.484144 0.311436 0.031 Uiso calc 1 . .
    C C23 0.6350(4) 0.5327(4) 0.24968(15) 0.0524(10) Uani d 1 . .
    H H23A 0.681140 0.493551 0.218227 0.079 Uiso calc 1 . .
    H H23B 0.697090 0.565354 0.277140 0.079 Uiso calc 1 . .
    H H23C 0.581895 0.597885 0.234403 0.079 Uiso calc 1 . .
    C C24 0.6274(4) 0.3407(3) 0.30637(17) 0.0595(11) Uani d 1 . .
    H H24A 0.679597 0.301835 0.276762 0.089 Uiso calc 1 . .
    H H24B 0.569013 0.281642 0.323466 0.089 Uiso calc 1 . .
    H H24C 0.683788 0.373548 0.336097 0.089 Uiso calc 1 . .
    C C25 0.0776(3) 0.3555(3) 0.23361(12) 0.0261(6) Uani d 1 . .
    H H25 0.068802 0.410186 0.267309 0.031 Uiso calc 1 . .
    C C26 0.0316(3) 0.2308(3) 0.25208(13) 0.0390(7) Uani d 1 . .
    H H26A 0.036322 0.175785 0.219407 0.059 Uiso calc 1 . .
    H H26B -0.057475 0.235788 0.265587 0.059 Uiso calc 1 . .
    H H26C 0.086646 0.200985 0.283054 0.059 Uiso calc 1 . .
    C C27 -0.0068(3) 0.4051(3) 0.18560(13) 0.0375(8) Uani d 1 . .
    H H27A 0.025228 0.484162 0.174054 0.056 Uiso calc 1 . .
    H H27B -0.095587 0.412489 0.199211 0.056 Uiso calc 1 . .
    H H27C -0.004031 0.350569 0.152718 0.056 Uiso calc 1 . .
    C C28 0.2743(3) -0.0363(2) 0.40865(10) 0.0218(5) Uani d 1 . .
loop_
    _atom_site_aniso_label
    _atom_site_aniso_U_11
    _atom_site_aniso_U_22
    _atom_site_aniso_U_33
    _atom_site_aniso_U_12
    _atom_site_aniso_U_13
    _atom_site_aniso_U_23
    Au1 0.01867(5) 0.01490(5) 0.01529(4) 0.00074(3) -0.00236(3) 0.00049(3)
    O1 0.0479(13) 0.0154(9) 0.0502(12) -0.0026(9) 0.0055(11) 0.0016(8)
    N1 0.0162(10) 0.0178(10) 0.0132(9) 0.0007(8) -0.0020(8) -0.0020(6)
    N2 0.0162(10) 0.0153(9) 0.0137(9) 0.0017(9) -0.0004(8) -0.0009(7)
    N3 0.0358(14) 0.0224(11) 0.0268(11) 0.0023(12) -0.0081(11) 0.0032(8)
    C1 0.0122(11) 0.0174(10) 0.0148(10) -0.0004(10) -0.0013(9) 0.0008(8)
    C2 0.0213(12) 0.0143(10) 0.0235(12) 0.0016(10) -0.0008(11) -0.0022(9)
    C3 0.0213(13) 0.0164(11) 0.0192(11) 0.0002(11) -0.0006(11) 0.0034(9)
    C4 0.0198(12) 0.0179(11) 0.0125(10) 0.0034(10) 0.0006(9) -0.0020(8)
    C5 0.0163(12) 0.0209(13) 0.0208(13) 0.0043(10) 0.0011(10) -0.0030(10)
    C6 0.0224(15) 0.0298(15) 0.0215(14) 0.0038(11) 0.0067(11) -0.0012(11)
    C7 0.0326(15) 0.0326(16) 0.0149(12) 0.0032(12) 0.0035(11) -0.0016(11)
    C8 0.0252(14) 0.0341(15) 0.0184(12) 0.0012(11) -0.0049(10) -0.0032(10)
    C9 0.0204(12) 0.0225(14) 0.0194(13) -0.0002(10) -0.0014(10) -0.0016(10)
    C10 0.0155(12) 0.0300(15) 0.0232(14) 0.0001(11) 0.0009(10) -0.0024(11)
    C11 0.0345(17) 0.0296(16) 0.054(2) -0.0079(13) -0.0191(15) 0.0070(14)
    C12 0.0256(15) 0.0304(16) 0.0425(17) 0.0015(12) -0.0100(13) 0.0063(13)
    C13 0.0205(13) 0.0397(17) 0.0190(13) -0.0062(12) -0.0051(11) 0.0025(12)
    C14 0.046(2) 0.0443(19) 0.0339(19) -0.0176(16) -0.0041(15) 0.0028(14)
    C15 0.0194(17) 0.048(2) 0.068(3) -0.0007(15) 0.0118(16) 0.0029(18)
    C16 0.0225(12) 0.0167(11) 0.0121(11) 0.0022(10) 0.0013(9) 0.0012(9)
    C17 0.0229(13) 0.0197(13) 0.0194(13) 0.0014(11) 0.0024(10) 0.0015(10)
    C18 0.0259(15) 0.0301(15) 0.0249(14) 0.0052(12) 0.0070(11) 0.0020(12)
    C19 0.0391(16) 0.0325(16) 0.0163(12) 0.0090(12) 0.0028(11) -0.0049(11)
    C20 0.0339(15) 0.0279(12) 0.0180(11) 0.0044(12) -0.0064(11) -0.0050(9)
    C21 0.0233(13) 0.0205(11) 0.0176(11) 0.0015(11) -0.0019(10) 0.0014(9)
    C22 0.0192(14) 0.0299(16) 0.0287(15) -0.0010(12) 0.0051(11) -0.0059(12)
    C23 0.047(2) 0.059(2) 0.051(2) -0.027(2) 0.0122(18) -0.0087(19)
    C24 0.060(2) 0.047(2) 0.071(3) 0.0126(18) -0.045(2) -0.0157(19)
    C25 0.0215(14) 0.0371(17) 0.0198(14) 0.0017(12) -0.0026(11) -0.0029(12)
    C26 0.0282(14) 0.0491(19) 0.0397(16) -0.0129(15) -0.0086(12) 0.0063(16)
    C27 0.0280(16) 0.054(2) 0.0302(17) 0.0101(15) -0.0068(13) -0.0018(15)
    C28 0.0220(13) 0.0270(14) 0.0163(12) -0.0029(12) 0.0008(11) -0.0052(9)
_geom_special_details
;
 All esds (except the esd in the dihedral angle between two l.s. planes)
 are estimated using the full covariance matrix.  The cell esds are taken
 into account individually in the estimation of esds in distances, angles
 and torsion angles; correlations between esds in cell parameters are only
 used when they are defined by crystal symmetry.  An approximate (isotropic)
 treatment of cell esds is used for estimating esds involving l.s. planes.
;
loop_
    _geom_bond_atom_site_label_1
    _geom_bond_atom_site_label_2
    _geom_bond_site_symmetry_2
    _geom_bond_distance
    _geom_bond_publ_flag
    Au1 N3 . 1.999(2) ?
    Au1 C1 . 1.963(2) ?
    O1 C28 . 1.210(3) ?
    N1 C1 . 1.360(3) ?
    N1 C2 . 1.382(3) ?
    N1 C4 . 1.447(3) ?
    N2 C1 . 1.352(3) ?
    N2 C3 . 1.387(3) ?
    N2 C16 . 1.443(3) ?
    N3 C28 . 1.130(3) ?
    C2 H2 . 0.94(3) ?
    C2 C3 . 1.341(3) ?
    C3 H3 . 0.89(2) ?
    C4 C5 . 1.404(3) ?
    C4 C9 . 1.388(3) ?
    C5 C6 . 1.395(4) ?
    C5 C10 . 1.520(3) ?
    C6 H6 . 0.9500 ?
    C6 C7 . 1.382(4) ?
    C7 H7 . 0.9500 ?
    C7 C8 . 1.381(4) ?
    C8 H8 . 0.9500 ?
    C8 C9 . 1.399(3) ?
    C9 C13 . 1.521(4) ?
    C10 H10 . 1.0000 ?
    C10 C11 . 1.527(4) ?
    C10 C12 . 1.532(4) ?
    C11 H11A . 0.9800 ?
    C11 H11B . 0.9800 ?
    C11 H11C . 0.9800 ?
    C12 H12A . 0.9800 ?
    C12 H12B . 0.9800 ?
    C12 H12C . 0.9800 ?
    C13 H13 . 1.0000 ?
    C13 C14 . 1.521(4) ?
    C13 C15 . 1.522(4) ?
    C14 H14A . 0.9800 ?
    C14 H14B . 0.9800 ?
    C14 H14C . 0.9800 ?
    C15 H15A . 0.9800 ?
    C15 H15B . 0.9800 ?
    C15 H15C . 0.9800 ?
    C16 C17 . 1.402(4) ?
    C16 C21 . 1.390(3) ?
    C17 C18 . 1.390(4) ?
    C17 C22 . 1.524(4) ?
    C18 H18 . 0.9500 ?
    C18 C19 . 1.380(4) ?
    C19 H19 . 0.9500 ?
    C19 C20 . 1.384(4) ?
    C20 H20 . 0.9500 ?
    C20 C21 . 1.396(3) ?
    C21 C25 . 1.521(4) ?
    C22 H22 . 1.0000 ?
    C22 C23 . 1.523(4) ?
    C22 C24 . 1.521(4) ?
    C23 H23A . 0.9800 ?
    C23 H23B . 0.9800 ?
    C23 H23C . 0.9800 ?
    C24 H24A . 0.9800 ?
    C24 H24B . 0.9800 ?
    C24 H24C . 0.9800 ?
    C25 H25 . 1.0000 ?
    C25 C26 . 1.533(4) ?
    C25 C27 . 1.527(4) ?
    C26 H26A . 0.9800 ?
    C26 H26B . 0.9800 ?
    C26 H26C . 0.9800 ?
    C27 H27A . 0.9800 ?
    C27 H27B . 0.9800 ?
    C27 H27C . 0.9800 ?
loop_
    _geom_angle_atom_site_label_1
    _geom_angle_atom_site_label_2
    _geom_angle_atom_site_label_3
    _geom_angle_site_symmetry_1
    _geom_angle_site_symmetry_3
    _geom_angle
    _geom_angle_publ_flag
    C1 Au1 N3 . . 178.14(11) ?
    C1 N1 C2 . . 111.26(18) ?
    C1 N1 C4 . . 123.35(18) ?
    C2 N1 C4 . . 125.36(18) ?
    C1 N2 C3 . . 110.91(18) ?
    C1 N2 C16 . . 125.33(18) ?
    C3 N2 C16 . . 123.69(18) ?
    C28 N3 Au1 . . 173.8(2) ?
    N1 C1 Au1 . . 126.05(16) ?
    N2 C1 Au1 . . 129.61(16) ?
    N2 C1 N1 . . 104.26(17) ?
    N1 C2 H2 . . 121.6(15) ?
    C3 C2 N1 . . 106.53(19) ?
    C3 C2 H2 . . 131.7(15) ?
    N2 C3 H3 . . 121.3(15) ?
    C2 C3 N2 . . 107.05(19) ?
    C2 C3 H3 . . 131.7(15) ?
    C5 C4 N1 . . 117.9(2) ?
    C9 C4 N1 . . 117.9(2) ?
    C9 C4 C5 . . 124.2(2) ?
    C4 C5 C10 . . 121.9(2) ?
    C6 C5 C4 . . 116.5(2) ?
    C6 C5 C10 . . 121.5(2) ?
    C5 C6 H6 . . 119.6 ?
    C7 C6 C5 . . 120.9(3) ?
    C7 C6 H6 . . 119.6 ?
    C6 C7 H7 . . 119.6 ?
    C8 C7 C6 . . 120.8(2) ?
    C8 C7 H7 . . 119.6 ?
    C7 C8 H8 . . 119.5 ?
    C7 C8 C9 . . 121.0(2) ?
    C9 C8 H8 . . 119.5 ?
    C4 C9 C8 . . 116.6(2) ?
    C4 C9 C13 . . 122.8(2) ?
    C8 C9 C13 . . 120.6(2) ?
    C5 C10 H10 . . 107.9 ?
    C5 C10 C11 . . 112.8(2) ?
    C5 C10 C12 . . 109.8(2) ?
    C11 C10 H10 . . 107.9 ?
    C11 C10 C12 . . 110.4(2) ?
    C12 C10 H10 . . 107.9 ?
    C10 C11 H11A . . 109.5 ?
    C10 C11 H11B . . 109.5 ?
    C10 C11 H11C . . 109.5 ?
    H11A C11 H11B . . 109.5 ?
    H11A C11 H11C . . 109.5 ?
    H11B C11 H11C . . 109.5 ?
    C10 C12 H12A . . 109.5 ?
    C10 C12 H12B . . 109.5 ?
    C10 C12 H12C . . 109.5 ?
    H12A C12 H12B . . 109.5 ?
    H12A C12 H12C . . 109.5 ?
    H12B C12 H12C . . 109.5 ?
    C9 C13 H13 . . 107.2 ?
    C9 C13 C15 . . 110.8(2) ?
    C14 C13 C9 . . 112.6(2) ?
    C14 C13 H13 . . 107.2 ?
    C14 C13 C15 . . 111.4(3) ?
    C15 C13 H13 . . 107.2 ?
    C13 C14 H14A . . 109.5 ?
    C13 C14 H14B . . 109.5 ?
    C13 C14 H14C . . 109.5 ?
    H14A C14 H14B . . 109.5 ?
    H14A C14 H14C . . 109.5 ?
    H14B C14 H14C . . 109.5 ?
    C13 C15 H15A . . 109.5 ?
    C13 C15 H15B . . 109.5 ?
    C13 C15 H15C . . 109.5 ?
    H15A C15 H15B . . 109.5 ?
    H15A C15 H15C . . 109.5 ?
    H15B C15 H15C . . 109.5 ?
    C17 C16 N2 . . 117.5(2) ?
    C21 C16 N2 . . 118.8(2) ?
    C21 C16 C17 . . 123.6(2) ?
    C16 C17 C22 . . 122.1(2) ?
    C18 C17 C16 . . 117.0(2) ?
    C18 C17 C22 . . 120.8(2) ?
    C17 C18 H18 . . 119.6 ?
    C19 C18 C17 . . 120.8(3) ?
    C19 C18 H18 . . 119.6 ?
    C18 C19 H19 . . 119.6 ?
    C18 C19 C20 . . 120.8(2) ?
    C20 C19 H19 . . 119.6 ?
    C19 C20 H20 . . 119.6 ?
    C19 C20 C21 . . 120.7(2) ?
    C21 C20 H20 . . 119.6 ?
    C16 C21 C20 . . 117.0(2) ?
    C16 C21 C25 . . 122.3(2) ?
    C20 C21 C25 . . 120.6(2) ?
    C17 C22 H22 . . 107.4 ?
    C23 C22 C17 . . 112.0(2) ?
    C23 C22 H22 . . 107.4 ?
    C24 C22 C17 . . 110.6(2) ?
    C24 C22 H22 . . 107.4 ?
    C24 C22 C23 . . 111.7(3) ?
    C22 C23 H23A . . 109.5 ?
    C22 C23 H23B . . 109.5 ?
    C22 C23 H23C . . 109.5 ?
    H23A C23 H23B . . 109.5 ?
    H23A C23 H23C . . 109.5 ?
    H23B C23 H23C . . 109.5 ?
    C22 C24 H24A . . 109.5 ?
    C22 C24 H24B . . 109.5 ?
    C22 C24 H24C . . 109.5 ?
    H24A C24 H24B . . 109.5 ?
    H24A C24 H24C . . 109.5 ?
    H24B C24 H24C . . 109.5 ?
    C21 C25 H25 . . 107.7 ?
    C21 C25 C26 . . 110.0(2) ?
    C21 C25 C27 . . 112.7(2) ?
    C26 C25 H25 . . 107.7 ?
    C27 C25 H25 . . 107.7 ?
    C27 C25 C26 . . 110.9(2) ?
    C25 C26 H26A . . 109.5 ?
    C25 C26 H26B . . 109.5 ?
    C25 C26 H26C . . 109.5 ?
    H26A C26 H26B . . 109.5 ?
    H26A C26 H26C . . 109.5 ?
    H26B C26 H26C . . 109.5 ?
    C25 C27 H27A . . 109.5 ?
    C25 C27 H27B . . 109.5 ?
    C25 C27 H27C . . 109.5 ?
    H27A C27 H27B . . 109.5 ?
    H27A C27 H27C . . 109.5 ?
    H27B C27 H27C . . 109.5 ?
    N3 C28 O1 . . 179.3(3) ?
loop_
    _geom_torsion_atom_site_label_1
    _geom_torsion_atom_site_label_2
    _geom_torsion_atom_site_label_3
    _geom_torsion_atom_site_label_4
    _geom_torsion_site_symmetry_1
    _geom_torsion_site_symmetry_2
    _geom_torsion_site_symmetry_3
    _geom_torsion_site_symmetry_4
    _geom_torsion
    _geom_torsion_publ_flag
    N1 C2 C3 N2 . . . . -0.1(3) ?
    N1 C4 C5 C6 . . . . 178.5(2) ?
    N1 C4 C5 C10 . . . . -3.9(3) ?
    N1 C4 C9 C8 . . . . -178.4(2) ?
    N1 C4 C9 C13 . . . . -0.5(4) ?
    N2 C16 C17 C18 . . . . -177.2(2) ?
    N2 C16 C17 C22 . . . . 3.0(4) ?
    N2 C16 C21 C20 . . . . 177.1(2) ?
    N2 C16 C21 C25 . . . . -4.4(3) ?
    C1 N1 C2 C3 . . . . 0.2(3) ?
    C1 N1 C4 C5 . . . . -82.3(3) ?
    C1 N1 C4 C9 . . . . 97.3(3) ?
    C1 N2 C3 C2 . . . . 0.0(3) ?
    C1 N2 C16 C17 . . . . -91.9(3) ?
    C1 N2 C16 C21 . . . . 90.3(3) ?
    C2 N1 C1 Au1 . . . . -177.09(17) ?
    C2 N1 C1 N2 . . . . -0.3(3) ?
    C2 N1 C4 C5 . . . . 100.1(3) ?
    C2 N1 C4 C9 . . . . -80.3(3) ?
    C3 N2 C1 Au1 . . . . 176.85(18) ?
    C3 N2 C1 N1 . . . . 0.2(3) ?
    C3 N2 C16 C17 . . . . 84.8(3) ?
    C3 N2 C16 C21 . . . . -92.9(3) ?
    C4 N1 C1 Au1 . . . . 5.0(4) ?
    C4 N1 C1 N2 . . . . -178.2(2) ?
    C4 N1 C2 C3 . . . . 178.1(2) ?
    C4 C5 C6 C7 . . . . 0.3(4) ?
    C4 C5 C10 C11 . . . . 141.9(3) ?
    C4 C5 C10 C12 . . . . -94.5(3) ?
    C4 C9 C13 C14 . . . . 130.3(3) ?
    C4 C9 C13 C15 . . . . -104.1(3) ?
    C5 C4 C9 C8 . . . . 1.1(4) ?
    C5 C4 C9 C13 . . . . 179.0(2) ?
    C5 C6 C7 C8 . . . . 0.2(4) ?
    C6 C5 C10 C11 . . . . -40.7(4) ?
    C6 C5 C10 C12 . . . . 82.9(3) ?
    C6 C7 C8 C9 . . . . -0.1(4) ?
    C7 C8 C9 C4 . . . . -0.5(4) ?
    C7 C8 C9 C13 . . . . -178.5(3) ?
    C8 C9 C13 C14 . . . . -51.9(3) ?
    C8 C9 C13 C15 . . . . 73.7(3) ?
    C9 C4 C5 C6 . . . . -1.0(4) ?
    C9 C4 C5 C10 . . . . 176.5(2) ?
    C10 C5 C6 C7 . . . . -177.2(2) ?
    C16 N2 C1 Au1 . . . . -6.1(4) ?
    C16 N2 C1 N1 . . . . 177.3(2) ?
    C16 N2 C3 C2 . . . . -177.2(2) ?
    C16 C17 C18 C19 . . . . 0.0(4) ?
    C16 C17 C22 C23 . . . . -124.0(3) ?
    C16 C17 C22 C24 . . . . 110.7(3) ?
    C16 C21 C25 C26 . . . . -105.2(3) ?
    C16 C21 C25 C27 . . . . 130.5(3) ?
    C17 C16 C21 C20 . . . . -0.4(4) ?
    C17 C16 C21 C25 . . . . 178.1(2) ?
    C17 C18 C19 C20 . . . . -0.4(4) ?
    C18 C17 C22 C23 . . . . 56.1(4) ?
    C18 C17 C22 C24 . . . . -69.2(4) ?
    C18 C19 C20 C21 . . . . 0.4(4) ?
    C19 C20 C21 C16 . . . . 0.0(4) ?
    C19 C20 C21 C25 . . . . -178.5(2) ?
    C20 C21 C25 C26 . . . . 73.2(3) ?
    C20 C21 C25 C27 . . . . -51.1(3) ?
    C21 C16 C17 C18 . . . . 0.4(4) ?
    C21 C16 C17 C22 . . . . -179.4(2) ?
    C22 C17 C18 C19 . . . . 179.8(3) ?
loop_
    _geom_hbond_atom_site_label_D
    _geom_hbond_atom_site_label_H
    _geom_hbond_atom_site_label_A
    _geom_hbond_site_symmetry_A
    _geom_hbond_distance_DH
    _geom_hbond_distance_HA
    _geom_hbond_distance_DA
    _geom_hbond_angle_DHA
    _geom_hbond_publ_flag
    C2 H2 O1 1_565 0.94(3) 2.25(3) 3.127(3) 155(2) ?
_shelx_space_group_comment
;
The symmetry employed for this shelxl refinement is uniquely defined
by the following loop, which should always be used as a source of
symmetry information in preference to the above space-group names.
They are only intended as comments.
;
_shelx_estimated_absorpt_T_min     0.447
_shelx_estimated_absorpt_T_max     0.570
_shelx_hkl_file
;
  -1   0   0    1.20    0.90
   1   0   0    0.40    0.40
   1   0   0    0.00    0.30
  -1   0   0    0.70    0.40
  -1   0   0    0.00    0.30
  -2   0   0 6080.69  282.27
   2   0   0 6334.87  283.07
  -3   0   0    0.60    1.00
  -3   0   0    1.50    0.90
  -3   0   0    1.20    1.00
  -3   0   0    0.90    1.00
   3   0   0    1.50    1.00
   3   0   0   -0.10    1.20
  -3   0   0    0.30    1.00
  -3   0   0    0.40    1.30
   3   0   0    1.50    1.40
   4   0   0 8422.36  372.76
  -4   0   0 7524.05  369.16
   5   0   0    5.20    2.10
   5   0   0    4.20    1.90
   5   0   0    5.40    2.80
   5   0   0    2.20    1.80
  -5   0   0    4.50    1.80
  -5   0   0    5.00    1.70
  -5   0   0    2.90    1.70
  -5   0   0    3.40    1.80
  -5   0   0    5.20    2.40
  -5   0   0    3.30    2.10
  -6   0   0 2976.60  132.49
  -6   0   0 2956.00  132.49
   6   0   0 2933.61  133.29
   6   0   0 2999.20  134.99
  -6   0   0 3071.99  134.09
  -6   0   0 2849.01  133.09
   6   0   0 3032.00  134.19
  -6   0   0 3010.70  133.39
   6   0   0 3052.99  133.59
  -6   0   0 2953.90  134.79
   7   0   0    1.70    2.80
  -7   0   0    0.90    2.00
  -7   0   0    1.80    2.60
  -7   0   0    3.20    2.40
   7   0   0    1.70    3.40
  -7   0   0    0.80    2.80
   7   0   0    0.60    2.60
  -7   0   0    3.20    3.00
  -7   0   0    4.50    2.30
   7   0   0    1.50    2.30
   8   0   0  818.72   42.80
  -8   0   0  857.41   39.60
  -8   0   0  863.71   40.90
   8   0   0  823.82   41.60
  -8   0   0  832.32   42.70
   8   0   0  866.61   41.00
  -8   0   0  821.62   40.40
  -8   0   0  804.72   41.40
   8   0   0  851.01   40.60
  -8   0   0  866.11   39.50
   9   0   0    2.40    4.10
  -9   0   0   -3.90    3.20
   9   0   0   -1.70    3.60
   9   0   0   -3.40    3.00
  -9   0   0    1.70    3.00
  -9   0   0    0.10    4.00
  -9   0   0    2.50    4.50
   9   0   0   -4.60    3.00
  -9   0   0    1.30    2.60
  -9   0   0    1.30    2.80
 -10   0   0  205.68   13.90
 -10   0   0  223.88   12.70
  10   0   0  198.98   14.20
 -10   0   0  226.68   17.00
  10   0   0  216.28   14.50
 -10   0   0  186.68   14.50
  10   0   0  205.78   15.60
 -10   0   0  202.48   12.60
  11   0   0    5.80    4.90
 -11   0   0    6.80    5.80
 -11   0   0    3.60    3.70
  11   0   0    3.70    4.60
 -11   0   0    4.60    3.40
 -11   0   0    7.50    4.50
  11   0   0    1.50    5.60
  12   0   0   32.70    7.60
  12   0   0   40.20    8.10
 -12   0   0   36.20    7.20
 -12   0   0   33.40    9.10
  13   0   0   11.00    6.70
 -13   0   0    0.50    5.40
 -13   0   0    8.20    8.70
   0   1   0    0.20    0.20
   0   1   0    0.80    0.50
   0   1   0    0.00    0.30
   1   1   0  537.35   26.70
  -1   1   0  590.34   26.10
   1   1   0  604.74   26.20
   1   1   0  592.94   26.60
  -1  -1   0  617.34   26.90
   1   1   0  592.94   26.40
   1  -1   0  588.34   26.10
  -1   1   0  592.94   26.40
  -1  -1   0  601.34   26.20
   1  -1   0  596.04   26.70
   1  -1   0  596.74   26.70
  -2   1   0  105.59    5.50
  -2   1   0  107.59    5.80
   2  -1   0  107.89    5.30
  -2   1   0  106.79    5.30
   2  -1   0  103.39    5.80
   2  -1   0  104.39    6.10
  -2  -1   0  102.79    5.60
  -2  -1   0  101.29    5.80
   2  -1   0  105.09    5.50
  -2   1   0  112.09    6.30
   2   1   0  113.99    5.90
   2   1   0  103.29    6.10
   2   1   0  109.29    5.70
   2  -1   0  106.19    6.10
   2   1   0  110.19    6.00
  -2  -1   0  102.99    5.90
  -2  -1   0  116.29    6.30
   2   1   0  101.89    5.10
  -2  -1   0  104.29    5.00
  -2   1   0  105.49    6.00
   3   1   0  241.48   12.20
   3   1   0  242.68   12.40
  -3   1   0  247.98   11.80
  -3  -1   0  236.08   12.30
   3   1   0  240.38   11.30
  -3  -1   0  243.28   11.30
  -3  -1   0  242.08   12.80
   3   1   0  232.48   12.30
  -3  -1   0  249.18   12.20
  -3   1   0  252.17   12.20
   3  -1   0  236.58   11.90
   3  -1   0  243.98   11.80
   3  -1   0  254.87   12.20
  -3   1   0  253.77   12.20
   3  -1   0  237.68   12.60
  -3   1   0  246.58   12.80
  -3   1   0  250.27   11.90
  -3  -1   0  242.28   12.30
   3   1   0  233.68   12.80
   3  -1   0  243.88   12.80
   4  -1   0  843.82   38.80
  -4  -1   0  794.82   38.70
  -4  -1   0  802.12   36.70
  -4   1   0  814.82   37.40
  -4  -1   0  839.52   36.80
  -4  -1   0  838.22   37.90
   4  -1   0  804.82   37.30
  -4   1   0  798.42   38.50
   4   1   0  811.92   37.90
  -4   1   0  807.32   37.60
   4   1   0  809.22   37.90
  -4   1   0  818.42   37.60
  -4  -1   0  802.72   37.90
   4  -1   0  802.02   37.40
  -4  -1   0  834.22   38.00
   4   1   0  872.11   38.20
  -4   1   0  828.12   37.40
   4   1   0  815.12   38.70
   4  -1   0  804.32   38.30
  -5  -1   0   46.80    3.70
   5  -1   0   45.20    5.50
   5  -1   0   48.70    4.40
  -5   1   0   50.09    4.20
   5   1   0   47.30    4.60
   5  -1   0   45.10    4.10
  -5  -1   0   46.50    4.50
  -5   1   0   47.20    4.40
  -5  -1   0   43.00    3.40
  -5  -1   0   44.80    4.70
  -5   1   0   47.40    4.20
  -5   1   0   50.89    5.40
  -5  -1   0   49.99    5.40
   5   1   0   50.79    4.90
   5   1   0   40.20    5.30
  -5  -1   0   36.20    4.50
  -5   1   0   46.60    5.10
   5  -1   0   53.19    5.10
  -5   1   0   47.40    4.40
   5   1   0   46.10    4.60
   6  -1   0  718.03   33.90
  -6  -1   0  738.93   35.70
  -6   1   0  705.73   34.90
   6   1   0  691.03   34.20
  -6   1   0  696.33   33.70
  -6  -1   0  725.03   34.40
   6  -1   0  696.73   34.90
  -6  -1   0  671.63   34.00
  -6  -1   0  701.33   34.50
   6   1   0  731.83   34.50
  -6   1   0  689.23   33.60
   6   1   0  718.93   34.60
  -6   1   0  748.63   33.90
  -6   1   0  737.43   35.70
  -6  -1   0  700.23   32.70
   6   1   0  690.73   35.50
   6  -1   0  713.23   33.70
   6  -1   0  735.93   35.80
  -6   1   0  713.93   33.70
  -6  -1   0  737.23   32.80
   7   1   0    3.00    3.20
  -7  -1   0    8.40    3.30
  -7  -1   0    4.30    3.50
  -7  -1   0    5.60    2.80
  -7  -1   0    5.10    2.20
   7  -1   0    4.20    2.50
  -7   1   0    5.80    3.40
  -7   1   0    4.00    2.30
  -7   1   0    7.30    3.40
  -7  -1   0    6.00    2.30
   7  -1   0    4.80    3.00
   7   1   0    6.40    2.90
  -7   1   0    6.10    2.80
  -7   1   0    3.40    2.30
   7   1   0    1.80    3.00
   7   1   0   10.00    3.50
   7  -1   0    6.20    3.00
  -7  -1   0    8.50    3.30
  -7   1   0    5.30    2.80
   7  -1   0    5.10    3.70
   8   1   0  954.10   47.40
   8  -1   0  980.50   47.90
   8  -1   0  996.70   46.30
  -8   1   0  973.50   46.00
  -8   1   0 1006.70   46.00
  -8   1   0  958.80   48.60
  -8   1   0 1004.80   48.00
   8  -1   0  947.71   48.90
  -8  -1   0  952.30   47.20
  -8  -1   0  986.20   48.70
   8   1   0  986.00   46.90
  -8  -1   0  992.90   47.20
  -8   1   0  995.00   46.50
  -8  -1   0  982.80   44.80
   8   1   0 1009.00   47.20
   8   1   0  901.91   48.40
  -8   1   0  937.61   46.00
   8  -1   0 1011.10   46.70
  -8  -1   0  978.70   44.80
  -8  -1   0  969.60   46.70
   9  -1   0   59.69    8.70
  -9   1   0   52.09    8.50
  -9  -1   0   52.39    9.20
   9   1   0   56.29    7.70
  -9   1   0   67.69    9.80
  -9  -1   0   59.49    7.10
   9  -1   0   60.79    7.00
  -9   1   0   57.59    7.40
   9   1   0   63.69    7.80
   9   1   0   62.29    8.30
   9  -1   0   58.19    7.10
  -9   1   0   63.29    7.00
  -9  -1   0   63.99    8.00
  -9   1   0   63.59    6.80
  -9   1   0   65.79    6.50
  -9  -1   0   65.29    5.50
  -9  -1   0   62.49    5.70
  -9  -1   0   69.89    8.50
 -10   1   0  990.90   45.90
 -10  -1   0  927.51   49.50
 -10   1   0  938.11   46.90
 -10   1   0  931.51   46.30
 -10  -1   0  965.00   44.50
  10  -1   0  955.60   48.70
 -10  -1   0  943.41   47.20
  10   1   0  971.70   47.60
  10  -1   0  968.20   46.80
 -10   1   0 1026.60   50.39
 -10   1   0  973.60   46.10
  10   1   0  954.90   48.20
  10   1   0  963.90   47.70
  10  -1   0  969.00   47.10
 -10  -1   0  951.80   44.60
 -11   1   0   11.60    6.10
 -11  -1   0    6.00    2.80
 -11   1   0    6.00    4.00
  11  -1   0    5.80    5.40
  11   1   0    7.30    5.10
  11  -1   0    9.40    4.90
 -11   1   0   11.60    4.10
  11   1   0   15.10    5.80
 -11  -1   0   12.10    6.30
 -11   1   0    6.50    4.70
  11  -1   0    4.80    5.20
 -11  -1   0   13.70    5.20
  12  -1   0  542.95   30.90
 -12  -1   0  500.35   28.80
 -12   1   0  519.45   26.80
 -12   1   0  533.95   32.10
 -12   1   0  487.75   27.80
  12   1   0  488.45   29.90
  12   1   0  517.35   29.30
  12  -1   0  532.25   28.70
 -12  -1   0  526.45   32.00
  13  -1   0   -0.20    5.10
 -13   1   0    0.80    4.90
 -13  -1   0   -3.80    5.80
  13  -1   0    2.40    6.70
  13   1   0   -3.10    5.40
  13   1   0    0.20    5.90
 -13  -1   0   -3.90    7.70
 -13   1   0   -5.50    9.10
   0  -2   0  342.67   15.80
   0  -2   0  332.67   16.10
   0  -2   0  353.66   15.90
   0   2   0  350.56   16.20
   0  -2   0  352.16   16.20
   0   2   0  346.47   15.80
   0  -2   0  352.96   16.50
   0   2   0  335.67   16.20
   0   2   0  355.86   15.90
  -1   2   0   55.69    3.60
  -1  -2   0   58.99    4.00
  -1  -2   0   53.89    3.10
  -1   2   0   54.19    3.40
  -1   2   0   57.69    2.90
  -1   2   0   58.59    4.00
  -1  -2   0   56.49    3.90
   1   2   0   58.49    3.30
  -1  -2   0   54.29    3.50
   1  -2   0   55.69    3.80
   1  -2   0   56.49    2.90
   1   2   0   59.49    3.60
   1  -2   0   52.39    3.60
  -1   2   0   56.79    3.80
   1   2   0   55.89    3.80
   1   2   0   59.99    3.80
   1   2   0   55.79    3.10
   1  -2   0   59.79    3.90
  -1  -2   0   56.79    3.30
   1   2   0   58.59    3.80
   1  -2   0   57.49    3.40
   2   2   0 1730.73   75.49
   2  -2   0 1680.83   76.19
  -2   2   0 1672.83   76.39
   2   2   0 1899.71   76.59
  -2  -2   0 1713.03   75.19
   2  -2   0 1596.64   76.29
  -2   2   0 1711.63   76.19
  -2   2   0 1643.34   75.59
   2  -2   0 1683.43   75.59
   2  -2   0 1637.24   76.09
  -2   2   0 1729.33   76.29
   2   2   0 1664.13   75.99
  -2  -2   0 1665.23   75.39
  -2  -2   0 1763.12   76.39
  -2  -2   0 1702.73   76.09
  -2  -2   0 1782.22   76.49
   2   2   0 1703.03   75.09
   2   2   0 1695.53   76.29
  -3  -2   0   31.50    3.30
   3  -2   0   28.30    2.60
   3   2   0   29.20    2.10
   3  -2   0   29.60    3.30
   3   2   0   30.40    3.20
   3   2   0   30.90    3.00
  -3  -2   0   29.80    2.80
   3   2   0   32.40    3.40
  -3   2   0   33.40    2.40
   3  -2   0   35.10    3.50
   3  -2   0   34.80    3.90
  -3   2   0   32.30    2.80
   3   2   0   29.30    3.60
  -3  -2   0   30.90    3.40
  -3  -2   0   32.50    3.70
  -3   2   0   31.00    3.70
  -3   2   0   31.20    3.50
   3  -2   0   29.40    2.30
  -3  -2   0   29.80    2.00
  -3   2   0   34.20    3.50
   4  -2   0 1495.05   69.19
  -4  -2   0 1474.85   69.49
   4  -2   0 1559.84   67.79
  -4  -2   0 1459.25   68.89
  -4  -2   0 1503.15   67.09
   4   2   0 1633.04   69.29
  -4   2   0 1549.14   68.79
   4   2   0 1460.45   67.19
   4  -2   0 1495.05   68.09
   4   2   0 1514.35   68.49
  -4   2   0 1499.25   68.09
  -4   2   0 1557.64   69.59
  -4  -2   0 1607.04   68.99
   4  -2   0 1503.35   68.69
  -4   2   0 1502.15   67.79
   4   2   0 1556.54   69.69
  -4  -2   0 1460.55   68.29
   5  -2   0    1.90    2.20
  -5   2   0    2.10    1.50
   5  -2   0    3.00    2.70
  -5   2   0    1.80    1.60
  -5   2   0   -0.60    2.00
  -5  -2   0    1.30    1.00
  -5  -2   0    0.30    2.00
   5   2   0    2.40    1.00
   5   2   0    1.30    2.40
  -5   2   0    3.50    2.20
  -5  -2   0    1.90    2.00
   5   2   0    0.10    1.50
   5  -2   0    1.90    1.80
  -5   2   0   -1.50    1.70
  -5  -2   0    0.60    1.80
  -5   2   0   -0.20    1.60
  -5  -2   0    2.20    2.10
   5   2   0    1.20    1.70
   5   2   0    1.80    2.20
   5  -2   0    2.20    1.50
  -6   2   0 1136.49   52.49
   6  -2   0 1116.39   54.69
   6   2   0 1156.48   54.79
  -6   2   0 1158.58   52.49
  -6  -2   0 1152.38   53.29
  -6   2   0 1166.78   53.29
   6   2   0 1114.79   53.29
  -6  -2   0 1113.49   53.49
   6   2   0 1227.78   53.99
   6  -2   0 1136.69   52.29
  -6  -2   0 1130.19   51.19
  -6  -2   0 1132.29   54.69
  -6   2   0 1107.49   54.39
   6   2   0 1162.58   53.59
   6  -2   0 1153.48   54.19
  -6  -2   0 1121.09   51.19
   6  -2   0 1164.08   52.79
  -6  -2   0 1155.58   53.59
  -6   2   0 1179.98   54.29
  -6   2   0 1135.09   52.99
  -7  -2   0    3.20    1.80
  -7  -2   0    3.80    2.80
   7  -2   0    4.90    2.70
   7   2   0    5.90    2.90
  -7  -2   0    5.60    3.00
   7   2   0    2.20    2.70
  -7   2   0    7.40    3.50
   7  -2   0    2.20    2.10
  -7   2   0    5.90    2.60
  -7   2   0    1.20    2.50
  -7   2   0    2.00    3.30
  -7   2   0    3.60    2.30
  -7  -2   0    0.60    2.50
  -7  -2   0    2.50    1.50
   7  -2   0    3.90    3.90
  -7  -2   0    1.60    3.40
  -7   2   0    2.60    2.90
   7  -2   0    1.10    2.90
   7   2   0    3.20    3.20
   7   2   0    1.70    3.20
  -8   2   0  849.52   38.90
  -8   2   0  813.92   40.70
  -8  -2   0  785.62   39.70
   8   2   0  810.72   39.70
   8  -2   0  820.32   39.00
  -8  -2   0  793.72   36.60
  -8  -2   0  833.52   41.50
   8   2   0  770.62   41.20
   8   2   0  812.52   39.70
  -8   2   0  822.02   38.60
  -8  -2   0  759.22   39.40
   8  -2   0  784.02   40.50
   8  -2   0  784.62   41.60
  -8  -2   0  787.92   39.40
   8   2   0  830.32   40.00
  -8   2   0  769.62   38.20
  -8  -2   0  805.42   36.70
   8  -2   0  813.62   38.50
  -8   2   0  813.72   41.40
  -8   2   0  816.02   39.10
  -9  -2   0   40.30    4.30
   9  -2   0   35.60    6.20
  -9   2   0   33.20    5.90
  -9  -2   0   31.20    7.00
  -9   2   0   28.60    6.00
  -9  -2   0   37.90    6.90
   9   2   0   35.50    7.10
  -9  -2   0   34.00    6.10
   9  -2   0   32.00    5.50
   9   2   0   40.50    6.90
  -9   2   0   32.30    6.40
   9  -2   0   36.80    7.20
  -9  -2   0   37.80    6.50
  -9   2   0   35.90    7.50
   9   2   0   34.70    7.00
  -9   2   0   30.60    5.10
  -9  -2   0   30.80    3.70
  10  -2   0  163.98   12.10
 -10  -2   0  180.68    9.60
  10   2   0  181.28   13.50
 -10   2   0  167.38   12.20
 -10   2   0  168.58   12.40
 -10   2   0  196.78   12.30
 -10   2   0  175.38   15.30
 -10   2   0  163.88   11.60
 -10  -2   0  179.68   15.50
 -10  -2   0  168.48   13.30
  10  -2   0  156.18   14.00
 -10  -2   0  165.48    9.30
  10   2   0  181.98   13.90
  10  -2   0  175.78   12.10
  10   2   0  161.98   13.60
 -11   2   0   -1.70    4.50
 -11   2   0    5.70    5.90
  11   2   0    1.80    4.80
  11  -2   0    4.00    4.80
  11  -2   0    2.70    5.00
 -11   2   0    3.70    3.80
 -11  -2   0    2.60    4.90
 -11   2   0    4.50    5.00
 -11  -2   0    1.40    5.50
 -11   2   0    2.70    3.80
  11  -2   0    0.90    3.90
  11   2   0   -2.10    4.40
  12   2   0   39.00    8.30
 -12  -2   0   47.70    9.20
  12  -2   0   45.50    8.00
 -12   2   0   41.30    8.20
 -12   2   0   46.20   10.10
 -12   2   0   52.49    8.30
  12   2   0   44.90    9.30
  12  -2   0   53.79   10.40
 -12  -2   0   54.39   11.60
  13   2   0   46.90    9.70
  13  -2   0   46.20   10.90
 -13  -2   0   31.70   10.00
  13   2   0   50.59   10.20
 -13  -2   0   43.50    8.70
  13  -2   0   37.50    8.50
   0  -3   0    0.70    1.00
   0   3   0    0.10    1.20
   0  -3   0    1.50    1.40
   0  -3   0    0.00    1.10
   0   3   0    0.30    0.80
   0   3   0    3.10    1.30
   0   3   0    0.80    1.00
   0  -3   0    0.40    0.90
   0   3   0    0.40    0.80
  -1   3   0  774.12   35.90
  -1   3   0  835.62   37.20
   1   3   0  798.22   36.60
  -1  -3   0  808.02   36.70
   1  -3   0  775.52   37.10
   1  -3   0  789.82   37.30
   1  -3   0  804.82   36.70
   1  -3   0  852.71   36.80
  -1   3   0  790.32   36.70
  -1  -3   0  825.42   36.70
  -1   3   0  793.32   37.30
  -1   3   0  792.32   35.90
   1   3   0  799.12   36.20
   1   3   0  822.52   37.20
   1   3   0  800.32   37.10
   1   3   0  825.22   37.30
  -1   3   0  823.22   36.80
  -1  -3   0  852.71   37.40
   1   3   0  786.72   36.10
   1   3   0  789.92   36.70
  -2  -3   0  818.42   37.00
   2   3   0  793.02   35.60
  -2   3   0  787.22   36.90
  -2   3   0  828.02   36.80
   2  -3   0  735.63   35.90
  -2  -3   0  797.12   35.70
  -2   3   0  771.82   35.10
   2   3   0  830.72   36.90
  -2  -3   0  827.22   36.50
   2  -3   0  752.82   35.10
   2  -3   0  790.22   37.00
  -2   3   0  834.32   36.10
  -2  -3   0  743.43   35.50
  -2  -3   0  760.42   36.80
   2  -3   0  772.32   36.50
   2  -3   0  794.52   36.70
   2   3   0  790.92   35.60
  -2   3   0  810.22   36.60
   2   3   0  807.12   36.90
   2   3   0  769.72   36.40
  -3  -3   0  388.06   20.40
   3  -3   0  403.96   20.30
   3  -3   0  410.16   20.30
  -3  -3   0  440.56   20.30
   3   3   0  403.26   20.60
  -3   3   0  399.36   18.60
  -3  -3   0  408.76   19.20
  -3  -3   0  406.16   18.80
   3   3   0  421.76   19.30
  -3   3   0  412.86   20.50
  -3   3   0  424.36   20.50
   3   3   0  421.86   18.80
   3  -3   0  396.06   19.40
  -3   3   0  393.26   20.60
  -3  -3   0  407.06   20.60
   3  -3   0  407.66   20.70
   3  -3   0  396.36   18.60
  -3   3   0  415.06   19.50
   3   3   0  393.86   20.00
   3   3   0  414.76   20.50
   4  -3   0  169.08   10.70
  -4  -3   0  180.88    9.80
   4   3   0  176.48    8.70
  -4   3   0  186.08    9.80
   4   3   0  177.48   10.50
   4  -3   0  179.68    9.70
  -4   3   0  173.08   11.00
  -4   3   0  172.48   10.90
  -4   3   0  177.08    9.00
   4  -3   0  182.98   10.70
   4   3   0  189.78   11.10
   4   3   0  185.88    9.90
  -4  -3   0  178.38    8.70
  -4  -3   0  188.28   10.70
   4  -3   0  178.58    9.10
   4  -3   0  182.38   11.30
   4   3   0  180.38   11.30
  -4  -3   0  182.28   11.10
  -4  -3   0  181.18   10.80
   5   3   0   66.09    6.40
  -5   3   0   66.59    6.50
  -5  -3   0   70.89    5.60
   5  -3   0   65.19    6.20
  -5   3   0   66.59    6.30
   5   3   0   73.39    7.10
  -5  -3   0   68.79    3.80
  -5   3   0   66.79    6.60
   5  -3   0   61.09    6.70
   5   3   0   68.79    5.40
  -5  -3   0   67.39    6.60
  -5   3   0   63.79    5.80
   5  -3   0   64.99    5.90
   5  -3   0   63.09    5.20
   5  -3   0   63.59    4.70
   5   3   0   69.09    3.90
  -5   3   0   68.39    5.20
  -5   3   0   65.49    4.60
  -5  -3   0   77.99    6.40
   5   3   0   64.59    5.90
  -5  -3   0   75.19    6.40
  -6   3   0  679.23   33.30
  -6  -3   0  683.03   33.90
  -6  -3   0  665.33   34.60
  -6  -3   0  687.43   32.90
   6  -3   0  680.43   34.80
  -6   3   0  684.43   33.60
   6   3   0  710.63   35.00
  -6   3   0  690.33   32.00
  -6   3   0  692.33   34.60
   6   3   0  719.33   34.10
   6  -3   0  680.23   31.90
   6   3   0  692.03   33.10
   6   3   0  682.43   33.70
  -6   3   0  653.83   34.10
   6  -3   0  694.43   32.60
   6  -3   0  669.23   34.10
  -6   3   0  680.33   32.40
  -6  -3   0  675.53   33.70
   7  -3   0   44.10    6.50
  -7   3   0   46.10    7.10
  -7   3   0   44.80    7.00
  -7   3   0   45.30    5.70
  -7  -3   0   47.90    7.10
  -7  -3   0   43.30    6.30
  -7  -3   0   50.69    5.90
   7  -3   0   48.10    5.30
   7   3   0   43.70    7.20
  -7  -3   0   49.20    6.30
   7  -3   0   45.70    4.50
  -7   3   0   47.90    4.80
   7   3   0   44.70    6.10
   7   3   0   44.80    5.50
   7   3   0   43.30    6.50
   7  -3   0   51.69    7.90
  -7   3   0   48.90    6.40
  -7   3   0   43.40    4.90
   8  -3   0 1037.30   51.49
  -8   3   0 1043.80   49.00
   8  -3   0 1072.99   49.60
  -8  -3   0 1057.59   50.09
  -8  -3   0 1051.39   50.89
  -8  -3   0 1031.20   50.79
  -8   3   0 1058.89   50.09
   8  -3   0 1068.39   48.90
   8   3   0 1043.10   50.79
  -8  -3   0 1032.70   52.29
  -8   3   0 1065.69   50.39
   8   3   0 1125.09   51.29
  -8   3   0 1043.60   52.19
   8   3   0 1031.10   52.29
   8  -3   0  967.80   52.09
  -8   3   0 1053.19   51.69
   8   3   0 1049.49   50.29
  -8   3   0 1048.20   49.00
  -9  -3   0    2.90    3.50
  -9   3   0    0.80    2.60
  -9   3   0    5.70    3.80
  -9   3   0    1.50    3.20
   9  -3   0    1.80    2.60
  -9  -3   0    1.50    4.50
   9   3   0    1.70    4.10
   9  -3   0    1.30    3.90
   9   3   0   -2.10    3.40
  -9  -3   0    2.30    4.20
  -9   3   0    1.20    4.40
   9   3   0   -0.80    4.20
   9  -3   0    1.60    3.30
  -9   3   0   -3.00    3.00
 -10   3   0  536.65   30.10
 -10  -3   0  535.15   30.20
 -10   3   0  475.95   27.00
  10  -3   0  492.15   25.80
 -10   3   0  528.25   27.10
 -10   3   0  479.05   25.70
  10  -3   0  498.55   29.00
 -10   3   0  506.85   26.30
 -10  -3   0  473.85   27.80
  10   3   0  494.55   27.90
  10  -3   0  493.45   26.30
 -11   3   0    2.00    4.40
 -11  -3   0    6.70    5.70
 -11  -3   0   -2.50    4.60
  11   3   0    2.00    4.80
 -11   3   0   12.60    5.70
  11  -3   0   -3.10    3.70
  11   3   0    0.40    4.50
 -11   3   0    3.60    6.00
  11  -3   0    3.70    5.50
 -11   3   0    6.70    3.90
  11  -3   0    4.40    4.60
 -11   3   0    1.30    4.40
  12   3   0  576.64   32.40
  12  -3   0  568.64   33.60
 -12  -3   0  566.64   34.80
 -12   3   0  553.34   29.90
 -12   3   0  565.44   34.80
  12   3   0  589.74   32.60
  12  -3   0  576.04   30.30
 -12   3   0  590.64   31.00
 -12  -3   0  568.94   32.10
 -13  -3   0   -4.00    6.10
  13   3   0   -1.10    6.10
  13   3   0   -3.70    5.90
 -13  -3   0    1.60    7.60
   0  -4   0 3009.80  129.89
   0  -4   0 2948.80  129.69
   0  -4   0 2949.80  128.99
   0   4   0 2772.62  129.69
   0   4   0 2978.70  129.19
   0   4   0 3057.09  130.39
   0   4   0 2976.10  129.79
   0  -4   0 2604.84  128.89
   0  -4   0 2977.00  130.39
   1   4   0   59.49    4.00
   1   4   0   62.99    4.00
   1   4   0   59.59    5.00
  -1   4   0   62.59    4.70
   1   4   0   67.49    5.30
  -1  -4   0   63.69    4.70
  -1   4   0   62.09    3.70
  -1  -4   0   62.19    5.20
  -1   4   0   61.09    5.10
  -1   4   0   60.09    5.20
   1   4   0   64.29    4.60
  -1   4   0   61.89    4.60
  -1   4   0   62.19    3.80
  -1  -4   0   66.89    4.60
   1  -4   0   61.39    4.60
  -1   4   0   60.89    5.30
   1   4   0   60.69    4.50
   1   4   0   67.09    5.10
   1  -4   0   64.59    4.60
  -2   4   0 3760.22  170.18
   2  -4   0 3735.03  170.48
  -2  -4   0 3876.61  169.88
   2   4   0 3916.31  171.08
  -2  -4   0 3967.60  170.48
  -2   4   0 3899.21  171.28
  -2   4   0 3914.51  171.08
   2   4   0 3788.92  170.98
   2   4   0 3708.13  170.98
  -2   4   0 3972.60  170.78
  -2  -4   0 3963.80  171.28
   2  -4   0 3792.52  171.18
   2   4   0 3861.31  169.78
   2  -4   0 3875.01  170.98
   2  -4   0 3675.23  170.08
   3  -4   0   58.49    3.40
  -3   4   0   60.69    4.60
  -3   4   0   58.69    3.30
  -3  -4   0   64.89    5.30
  -3  -4   0   62.99    5.70
   3   4   0   56.39    4.00
  -3  -4   0   62.19    5.60
   3   4   0   62.29    5.10
   3   4   0   58.89    5.50
   3   4   0   64.09    5.60
  -3   4   0   61.19    5.70
   3  -4   0   54.19    5.10
   3  -4   0   55.59    4.50
  -3   4   0   59.19    5.60
   3  -4   0   58.89    5.80
   3   4   0   65.89    5.90
   3   4   0   59.29    4.30
  -3  -4   0   58.19    4.10
  -3  -4   0   65.59    4.30
   3  -4   0   53.89    5.30
   4   4   0 1619.24   71.79
  -4   4   0 1500.15   69.79
   4  -4   0 1449.65   69.79
  -4   4   0 1582.94   71.29
   4  -4   0 1601.54   71.99
  -4  -4   0 1531.25   68.99
  -4  -4   0 1545.25   71.49
  -4   4   0 1536.05   71.59
  -4  -4   0 1631.14   71.79
   4  -4   0 1553.34   71.09
  -4  -4   0 1560.14   69.59
   4   4   0 1630.84   71.49
  -4  -4   0 1595.24   70.99
  -4   4   0 1580.14   71.39
  -4   4   0 1489.55   68.69
   4  -4   0 1537.75   68.79
   4   4   0 1535.15   70.89
   4   4   0 1584.94   69.79
   4  -4   0 1491.45   70.99
   4   4   0 1459.05   68.89
  -5  -4   0   80.19    7.20
  -5  -4   0   81.39    4.70
   5  -4   0   73.69    5.90
  -5  -4   0   78.09    6.90
  -5  -4   0   85.19    7.70
  -5   4   0   82.19    7.50
   5   4   0   79.19    4.60
  -5  -4   0   81.59    6.00
   5   4   0   73.49    7.60
   5   4   0   80.29    6.90
  -5   4   0   75.29    7.40
   5  -4   0   78.49    7.00
  -5   4   0   80.79    5.80
   5   4   0   80.59    6.00
  -5   4   0   76.29    4.90
   5  -4   0   74.19    7.80
  -5   4   0   79.79    7.30
   5   4   0   93.09    7.50
   5  -4   0   75.49    7.00
  -6  -4   0 1155.58   51.59
   6  -4   0 1101.89   53.19
   6   4   0 1120.79   53.79
   6  -4   0 1055.49   51.19
  -6   4   0 1093.49   51.19
  -6  -4   0 1059.79   53.49
  -6   4   0 1124.89   53.39
   6  -4   0 1096.29   52.59
  -6  -4   0 1085.59   52.99
  -6   4   0 1111.49   53.69
   6  -4   0 1092.59   50.39
   6  -4   0 1112.89   53.89
  -6   4   0 1090.19   50.29
  -6  -4   0 1149.29   52.89
   6   4   0 1103.69   51.59
  -6   4   0 1170.28   53.09
   6   4   0 1166.28   53.29
   6   4   0 1095.99   52.69
  -6   4   0 1142.49   52.69
   7   4   0  191.68   14.00
   7  -4   0  183.28   13.90
  -7  -4   0  181.68   12.70
   7  -4   0  181.38   10.40
  -7   4   0  183.28   13.20
  -7   4   0  184.28   11.00
   7   4   0  181.48   11.50
   7   4   0  192.78   13.10
  -7  -4   0  194.38   11.70
  -7   4   0  179.28   12.40
  -7   4   0  180.28   12.70
  -7   4   0  187.88   10.50
   7  -4   0  173.28   11.10
   7   4   0  193.28   12.90
   7  -4   0  185.58   13.20
  -7  -4   0  178.08   12.70
  -7  -4   0  184.88   13.70
  -7   4   0  187.28   13.70
   8   4   0  405.96   22.10
  -8   4   0  411.26   21.10
  -8   4   0  404.96   20.70
  -8  -4   0  389.36   23.20
   8  -4   0  429.96   20.70
  -8   4   0  404.76   23.00
   8   4   0  427.26   23.40
  -8  -4   0  427.66   24.90
   8  -4   0  408.56   21.50
   8   4   0  415.26   24.70
  -8  -4   0  405.56   23.30
   8   4   0  425.66   23.80
  -8   4   0  356.56   23.90
  -8   4   0  432.26   23.00
  -8  -4   0  414.06   21.90
  -9   4   0   89.99    7.60
   9   4   0   90.39    9.00
  -9   4   0  100.99    9.70
  -9  -4   0   84.09    8.70
   9  -4   0   86.59   10.50
   9  -4   0   87.89    7.30
  -9  -4   0   98.79   10.50
  -9   4   0   85.49    7.70
  -9   4   0   94.49   11.30
  -9   4   0   84.59    9.60
  -9  -4   0   91.69   11.70
   9  -4   0   91.09    8.00
   9   4   0   97.29   10.10
 -10   4   0  141.49   10.30
  10  -4   0  155.28   14.10
 -10   4   0  141.29   10.50
 -10   4   0  158.98   12.80
 -10  -4   0  147.89   13.00
 -10   4   0  153.28   14.60
  10  -4   0  144.69   10.20
  10   4   0  156.58   12.70
 -10   4   0  152.48   13.10
  10  -4   0  137.69   10.60
 -10  -4   0  147.89   12.20
 -10  -4   0  154.78   15.00
  10   4   0  152.28   13.20
  11  -4   0  123.49    9.90
 -11  -4   0  128.49   14.90
  11  -4   0  121.69   13.30
 -11   4   0  131.89   12.30
  11   4   0  129.49   12.90
 -11   4   0  121.89    9.90
 -11   4   0  134.49   14.20
  11   4   0  120.69   12.00
 -11  -4   0  116.99   12.50
 -12  -4   0    5.80    7.90
  12   4   0    4.60    5.90
 -12   4   0    8.70    5.90
 -12   4   0    9.10    7.20
  12  -4   0   15.80    7.50
  12  -4   0    5.30    4.50
  12   4   0   12.40    6.10
 -12  -4   0   11.10    6.30
 -13  -4   0   39.90    9.30
  13   4   0   42.90    8.80
   0   5   0    0.30    1.40
   0   5   0    0.60    1.40
   0  -5   0    0.20    1.40
   0   5   0    0.20    1.60
   0   5   0    1.40    2.10
   0   5   0    0.50    1.90
   0  -5   0   -1.00    1.70
   0  -5   0   -0.50    1.70
   0   5   0    0.20    1.80
   0   5   0   -0.40    1.20
   0  -5   0   -0.50    1.70
   1   5   0  458.95   21.90
  -1  -5   0  474.95   22.40
  -1   5   0  461.75   23.60
   1   5   0  463.35   23.20
  -1  -5   0  452.65   22.70
   1   5   0  451.05   22.40
  -1   5   0  462.25   22.60
  -1   5   0  457.75   21.60
  -1   5   0  450.75   22.80
   1   5   0  464.85   23.50
   1   5   0  470.45   22.70
   1   5   0  467.05   23.30
   1  -5   0  468.25   23.30
  -1   5   0  490.55   23.50
  -1   5   0  486.35   23.80
  -1  -5   0  457.05   23.50
   1   5   0  464.65   21.70
   1  -5   0  442.86   22.60
   1  -5   0  484.95   22.50
  -2  -5   0   13.20    2.80
  -2   5   0   17.40    2.00
   2  -5   0   15.40    3.10
   2   5   0   17.70    3.60
   2   5   0   18.90    4.10
  -2  -5   0   14.10    3.00
   2   5   0   16.80    2.60
   2  -5   0   16.00    3.10
   2   5   0   17.10    3.50
  -2   5   0   19.50    3.20
  -2   5   0   17.10    3.40
   2   5   0   15.30    3.00
   2  -5   0   14.90    3.00
   2   5   0   13.50    3.00
   2  -5   0   18.80    4.10
  -2  -5   0   14.40    3.20
  -2   5   0   15.10    1.80
  -2   5   0   17.10    3.70
   2   5   0   17.90    2.50
  -2   5   0   18.00    3.60
   3  -5   0  215.68   13.40
  -3  -5   0  216.88   11.60
   3  -5   0  218.28   13.10
  -3  -5   0  216.68   13.30
   3  -5   0  212.98   12.60
   3   5   0  223.78   11.30
   3  -5   0  220.38   10.40
  -3   5   0  232.18   13.50
  -3  -5   0  232.28   12.70
  -3  -5   0  221.88   11.30
   3   5   0  229.08   12.60
  -3   5   0  212.38   13.30
  -3   5   0  213.68   12.00
   3   5   0  218.48   13.10
  -3   5   0  216.38   10.40
   3   5   0  226.08   13.20
   3   5   0  223.38   11.50
  -3   5   0  218.28   12.90
   3  -5   0  208.18   11.90
   3   5   0  229.78   13.50
  -4  -5   0  987.70   48.80
  -4   5   0 1043.20   48.80
  -4  -5   0 1034.70   46.60
   4  -5   0 1013.80   48.30
   4   5   0 1027.20   48.60
   4  -5   0 1028.80   47.20
   4   5   0 1013.20   48.60
   4   5   0 1019.50   46.20
  -4   5   0  969.20   48.80
   4   5   0 1019.80   46.60
  -4  -5   0 1003.40   48.90
   4  -5   0 1015.80   48.50
   4   5   0 1000.70   48.10
  -4   5   0 1069.99   48.70
   4   5   0 1017.20   48.90
  -4  -5   0 1002.60   46.30
  -4   5   0 1053.09   47.20
   4  -5   0 1024.40   49.20
  -4  -5   0 1076.69   48.30
   4  -5   0 1002.80   45.50
  -5   5   0  268.97   16.20
  -5  -5   0  275.27   14.20
   5  -5   0  288.47   14.70
   5   5   0  277.07   14.30
   5   5   0  270.37   13.20
  -5  -5   0  292.47   13.50
  -5  -5   0  276.57   15.80
  -5   5   0  264.77   12.90
  -5   5   0  264.67   16.20
   5  -5   0  259.87   15.90
  -5   5   0  262.37   16.40
  -5  -5   0  272.77   16.60
   5   5   0  272.07   15.80
   5   5   0  293.47   16.50
   5  -5   0  259.77   15.90
   5  -5   0  261.27   13.00
  -5  -5   0  258.97   16.10
   5  -5   0  258.47   16.60
  -5   5   0  254.77   14.30
   5   5   0  290.27   16.80
  -6   5   0  483.55   25.90
   6  -5   0  479.65   22.60
  -6  -5   0  493.35   25.60
   6   5   0  471.35   25.40
   6   5   0  494.25   26.70
  -6   5   0  487.75   25.50
  -6  -5   0  459.65   25.80
  -6  -5   0  483.25   23.90
  -6  -5   0  476.15   22.10
  -6   5   0  491.15   26.50
   6   5   0  473.25   24.00
  -6   5   0  474.45   22.50
   6  -5   0  493.75   27.00
   6  -5   0  476.65   25.50
  -6   5   0  477.75   26.10
   6   5   0  482.75   26.00
   6  -5   0  477.35   25.90
  -6   5   0  480.85   23.80
  -6  -5   0  475.15   26.40
   6  -5   0  500.85   24.10
   7   5   0  217.88   15.40
   7   5   0  214.58   12.70
  -7   5   0  203.08   11.10
  -7  -5   0  209.68   14.30
  -7   5   0  207.88   14.50
   7  -5   0  199.48   15.40
   7  -5   0  216.08   15.00
  -7  -5   0  229.58   14.90
   7   5   0  217.88   14.60
  -7   5   0  192.88   14.00
  -7  -5   0  227.68   15.60
   7  -5   0  212.38   12.60
  -7   5   0  201.88   14.70
  -7  -5   0  207.78   12.60
   7   5   0  217.68   14.30
   7  -5   0  206.88   11.20
  -7   5   0  206.58   15.10
  -7   5   0  202.88   12.10
  -8  -5   0  867.31   45.80
  -8   5   0  882.11   41.20
   8  -5   0  870.61   41.10
   8  -5   0  889.41   45.10
  -8   5   0  881.91   42.10
  -8   5   0  930.51   44.40
  -8  -5   0  858.01   44.60
   8  -5   0  883.31   42.40
   8   5   0  887.51   44.50
  -8   5   0  897.31   45.70
   8   5   0  877.01   42.90
  -8  -5   0  904.61   42.80
  -8   5   0  917.31   44.80
   9  -5   0   53.99    5.50
   9   5   0   56.39    7.30
   9  -5   0   46.60    9.20
  -9   5   0   49.20    9.80
   9   5   0   67.49    9.00
  -9  -5   0   71.39   10.70
  -9   5   0   55.89    6.00
   9  -5   0   57.09    6.80
  -9  -5   0   56.39    7.30
  -9  -5   0   49.30    8.80
  -9   5   0   60.09    9.20
  -9   5   0   61.49    6.30
  -9   5   0   41.70    8.00
  10   5   0  749.53   39.00
 -10  -5   0  743.03   40.70
  10  -5   0  739.93   39.80
 -10   5   0  744.13   38.20
 -10  -5   0  699.43   38.70
 -10   5   0  689.83   35.60
  10  -5   0  746.33   36.20
  10   5   0  726.43   37.50
  10  -5   0  731.83   35.10
 -10   5   0  771.42   40.70
 -10  -5   0  697.33   36.90
 -11   5   0   70.99   10.30
 -11  -5   0   71.39   10.60
 -11   5   0   76.49   12.50
  11   5   0   57.19   10.60
  11  -5   0   68.49   11.50
  11  -5   0   66.89    7.10
  11   5   0   77.29   10.10
 -11  -5   0   84.69   12.70
 -11   5   0   65.99    7.50
 -12  -5   0  501.25   32.00
  12   5   0  488.25   29.60
  12   5   0  484.85   28.40
 -12   5   0  518.65   29.20
 -12   5   0  489.65   32.10
 -12  -5   0  502.45   29.70
  12  -5   0  470.55   31.20
  13   5   0    7.80    7.10
 -13  -5   0   10.20    8.80
 -13   5   0   -4.00    6.60
  13   5   0   -6.60    6.20
   0   6   0 1991.10   89.69
   0   6   0 1984.60   91.59
   0   6   0 1942.91   90.99
   0  -6   0 1980.60   89.79
   0   6   0 2055.79   91.69
   0   6   0 2080.49   90.99
   0   6   0 2068.69   89.99
   0  -6   0 2036.40   90.99
   0  -6   0 1941.61   90.59
   0   6   0 1973.00   89.69
  -1   6   0   10.80    2.30
  -1   6   0   13.90    3.20
  -1  -6   0   12.00    3.40
  -1   6   0   13.80    2.60
  -1  -6   0   14.20    3.10
   1  -6   0   15.40    3.20
   1   6   0   12.30    2.60
   1  -6   0   15.70    2.90
  -1  -6   0   13.00    2.80
   1   6   0   14.90    3.40
   1   6   0   11.70    3.20
   1   6   0   11.80    3.40
  -1   6   0   15.20    3.20
   1   6   0   13.30    2.40
   1   6   0   14.60    2.70
  -1   6   0   12.10    3.50
  -1   6   0   15.70    4.00
   1   6   0   14.40    3.60
   1  -6   0   10.40    3.00
  -1   6   0   10.20    3.30
   2   6   0 1204.38   56.39
   2  -6   0 1180.58   56.19
   2   6   0 1211.88   55.39
  -2  -6   0 1261.87   56.39
  -2   6   0 1267.27   57.59
   2   6   0 1271.57   56.29
  -2   6   0 1223.18   54.69
  -2  -6   0 1262.37   57.79
   2   6   0 1200.18   57.49
   2   6   0 1203.48   57.29
  -2  -6   0 1222.98   56.19
  -2   6   0 1168.78   54.69
  -2   6   0 1183.78   56.49
  -2   6   0 1215.08   57.69
   2  -6   0 1233.98   56.39
   2  -6   0 1191.78   57.19
   2   6   0 1271.47   57.39
   2   6   0 1170.18   55.09
  -2   6   0 1276.27   56.79
  -2   6   0 1254.37   57.89
  -3  -6   0  167.18   11.70
  -3  -6   0  176.18   11.00
  -3   6   0  181.88   11.40
   3   6   0  176.58   10.10
   3   6   0  175.48   11.50
   3   6   0  166.08    9.40
   3  -6   0  171.08   11.60
  -3   6   0  168.78   11.60
  -3   6   0  173.48    8.50
   3   6   0  175.78   10.90
  -3   6   0  174.08   11.90
  -3   6   0  186.38   10.60
   3   6   0  173.58   11.70
   3   6   0  171.08    9.60
   3  -6   0  164.48   10.30
   3   6   0  174.08   11.80
   3  -6   0  178.08   11.00
   3  -6   0  171.08   12.00
  -3  -6   0  170.88   10.10
  -3   6   0  171.68    8.50
   4  -6   0 1609.44   74.99
  -4  -6   0 1590.24   72.69
  -4   6   0 1684.53   75.39
   4   6   0 1658.23   75.29
  -4  -6   0 1603.94   72.59
  -4   6   0 1603.44   74.79
  -4   6   0 1571.54   73.49
   4   6   0 1629.04   75.29
   4  -6   0 1590.04   74.49
   4  -6   0 1592.04   75.59
   4   6   0 1565.64   72.49
  -4   6   0 1594.34   75.39
   4   6   0 1601.44   75.29
   4  -6   0 1692.93   73.59
   4   6   0 1634.24   72.69
  -4  -6   0 1533.35   75.19
  -4  -6   0 1651.83   74.49
   4   6   0 1640.54   74.59
  -5  -6   0  140.39   10.70
  -5  -6   0  148.79    8.70
  -5  -6   0  166.78   12.00
   5  -6   0  149.39   12.10
   5   6   0  149.49   11.00
   5   6   0  154.28   11.40
  -5   6   0  159.98   12.10
   5   6   0  150.68   11.40
  -5   6   0  159.18    9.70
   5   6   0  145.79    8.50
  -5  -6   0  148.99    9.10
   5  -6   0  153.28    9.80
   5  -6   0  152.28   11.10
   5  -6   0  155.28   11.60
  -5   6   0  150.48   11.50
   5   6   0  148.99   11.60
   5   6   0  155.88    9.20
  -5   6   0  151.78   11.80
   6  -6   0  923.11   46.00
  -6  -6   0  935.51   43.50
  -6  -6   0  895.91   45.50
   6   6   0  927.71   45.60
   6   6   0  898.41   42.10
   6   6   0  948.01   46.30
  -6  -6   0  972.20   42.40
  -6   6   0  926.91   46.70
  -6  -6   0  958.50   46.70
  -6  -6   0  926.61   46.70
  -6   6   0  932.01   43.90
   6   6   0  910.51   46.50
  -6   6   0  985.10   46.50
   6  -6   0  925.71   45.90
   6  -6   0  898.11   46.80
   6  -6   0  965.90   44.10
   6   6   0  918.91   43.60
   6   6   0  929.61   46.00
  -6   6   0  938.31   46.30
   7   6   0  167.58   10.70
   7   6   0  154.68   13.70
   7  -6   0  134.79   12.60
  -7   6   0  173.78   14.00
   7   6   0  173.98   13.10
   7  -6   0  174.78    9.00
  -7   6   0  160.28    8.60
  -7   6   0  171.48   10.60
  -7  -6   0  166.58   13.90
  -7   6   0  164.48   13.00
  -7  -6   0  162.18   10.60
  -7  -6   0  160.18   13.50
   7  -6   0  172.08   11.00
   7   6   0  140.29   12.40
  -7   6   0  170.48   13.30
   7   6   0  173.18   12.90
  -8   6   0  317.57   16.30
  -8   6   0  319.37   17.90
  -8   6   0  344.47   21.90
  -8   6   0  330.37   20.50
  -8  -6   0  324.37   21.10
  -8  -6   0  327.07   18.20
   8  -6   0  339.87   18.40
   8  -6   0  335.87   16.50
   8   6   0  333.97   18.50
   8  -6   0  339.07   21.20
  -8  -6   0  321.17   21.70
   8   6   0  335.37   20.80
   8   6   0  338.67   20.60
  -9   6   0  106.09   11.90
   9  -6   0   87.49    8.10
   9   6   0  105.09   11.10
   9   6   0   90.59   10.70
   9  -6   0   91.79   11.40
  -9  -6   0   93.59   11.20
   9  -6   0   97.69    6.60
  -9   6   0   82.09    6.60
   9   6   0   91.79    8.90
  -9   6   0   93.49    8.00
  -9  -6   0   89.99    8.60
  -9   6   0   98.39   11.00
  -9  -6   0   99.99   12.40
 -10   6   0  226.28   14.30
  10  -6   0  245.68   18.60
 -10  -6   0  238.58   19.40
  10   6   0  239.68   17.70
  10  -6   0  236.98   13.10
  10   6   0  252.57   17.80
 -10   6   0  233.68   19.20
 -10  -6   0  220.28   15.80
  10   6   0  243.38   16.20
 -10  -6   0  247.98   18.50
 -10   6   0  245.68   17.60
 -11   6   0   82.89   13.20
 -11  -6   0   84.79   13.90
 -11  -6   0   89.29   12.70
  11  -6   0  103.89   13.10
 -11   6   0   93.89   12.00
  11   6   0   82.69   11.60
  11   6   0   94.79   11.60
  11   6   0   96.89   11.00
  12   6   0   39.90    8.70
 -12  -6   0   32.70   11.00
 -12   6   0   63.69   11.50
  12   6   0   45.30    9.60
   0   7   0    1.50    2.00
   0   7   0   -0.80    2.30
   0  -7   0    1.40    2.20
   0   7   0    0.70    1.70
   0  -7   0    0.80    2.10
   0   7   0   -0.80    2.20
   0   7   0    3.00    2.80
   0   7   0    1.40    2.30
   0   7   0    1.40    2.90
   0  -7   0    0.00    1.80
   0   7   0    2.40    2.20
  -1   7   0  824.12   39.00
  -1   7   0  776.12   39.40
   1  -7   0  826.92   40.00
   1   7   0  837.22   38.70
   1   7   0  821.32   38.70
   1   7   0  818.22   39.90
  -1   7   0  822.82   37.80
  -1   7   0  838.62   40.70
  -1   7   0  805.22   37.70
  -1  -7   0  824.82   38.60
   1   7   0  793.02   37.80
   1   7   0  794.52   40.30
   1  -7   0  836.12   38.70
   1   7   0  841.12   39.50
   1  -7   0  840.72   39.30
   1   7   0  804.92   40.10
  -1   7   0  834.12   40.60
  -1  -7   0  835.22   39.40
  -1  -7   0  786.22   40.40
   1   7   0  805.42   38.20
  -1   7   0  847.12   40.10
  -2  -7   0  266.47   14.50
   2   7   0  248.38   13.10
   2   7   0  246.28   15.60
   2  -7   0  249.18   14.40
  -2  -7   0  253.17   15.80
   2   7   0  249.08   14.40
  -2  -7   0  261.37   14.50
   2  -7   0  260.07   14.50
  -2   7   0  243.98   14.70
   2  -7   0  253.27   15.50
   2   7   0  252.27   15.50
  -2   7   0  264.37   15.70
   2   7   0  267.57   15.60
  -2   7   0  256.67   14.90
  -2   7   0  272.27   16.20
  -2   7   0  255.57   12.80
   2   7   0  256.17   13.50
  -2   7   0  254.47   12.70
  -2   7   0  248.18   15.90
   2   7   0  260.27   14.60
   3   7   0  669.33   33.80
   3   7   0  695.03   35.10
   3  -7   0  676.93   33.90
   3  -7   0  694.93   34.90
  -3   7   0  660.63   31.20
   3  -7   0  709.83   35.50
  -3   7   0  700.23   35.40
   3   7   0  679.03   32.40
  -3   7   0  715.63   35.10
   3   7   0  717.73   35.20
  -3  -7   0  685.33   33.10
  -3   7   0  676.33   33.60
  -3  -7   0  694.93   35.20
  -3   7   0  684.23   34.30
  -3   7   0  680.33   35.40
   3   7   0  676.53   32.10
   3  -7   0  665.83   33.30
  -3   7   0  670.93   31.20
  -3  -7   0  713.63   34.00
   3   7   0  721.73   33.30
   3   7   0  701.53   34.80
   4   7   0  200.58   13.60
   4   7   0  203.28   11.10
  -4   7   0  201.98   13.50
  -4   7   0  214.88   14.20
   4  -7   0  192.28   13.60
  -4  -7   0  193.58   12.90
   4  -7   0  194.88   12.10
   4   7   0  219.08   14.40
  -4   7   0  199.38   12.10
  -4   7   0  209.78   14.30
   4   7   0  194.88   11.20
   4   7   0  206.68   14.00
   4  -7   0  199.98   13.00
  -4  -7   0  194.58   11.50
   4  -7   0  187.88   14.10
   4   7   0  209.88   11.70
  -4  -7   0  209.08   14.20
   4   7   0  196.98   13.00
   5  -7   0  587.74   32.50
   5   7   0  607.64   31.20
   5   7   0  640.44   32.30
   5   7   0  610.24   28.90
  -5   7   0  614.94   32.50
  -5  -7   0  598.54   32.30
   5   7   0  607.54   32.10
  -5  -7   0  605.04   28.80
  -5   7   0  608.74   31.80
  -5  -7   0  610.24   28.90
  -5  -7   0  612.74   31.20
  -5   7   0  575.54   31.90
   5  -7   0  587.64   29.70
   5   7   0  614.04   28.70
   5   7   0  607.54   31.80
   5  -7   0  578.44   31.70
   5  -7   0  589.44   31.30
  -5   7   0  591.14   29.70
  -6   7   0  596.04   31.80
   6  -7   0  614.34   31.90
   6   7   0  581.04   28.60
   6  -7   0  604.44   31.40
  -6   7   0  581.94   32.00
  -6   7   0  611.74   29.40
  -6  -7   0  582.64   32.30
  -6   7   0  558.04   32.00
   6   7   0  606.14   31.20
   6   7   0  511.85   31.20
  -6  -7   0  615.44   28.70
   6   7   0  594.54   27.70
   6   7   0  573.04   32.10
   6  -7   0  596.74   29.40
  -6  -7   0  604.04   27.90
  -7  -7   0   97.09    6.10
   7   7   0   99.89    7.70
  -7   7   0   88.59   10.30
  -7  -7   0   94.49    7.70
   7  -7   0   91.89    8.10
   7  -7   0   86.09   10.20
   7   7   0   99.49   10.20
   7   7   0  107.89   10.60
  -7   7   0   88.59   11.10
  -7  -7   0  106.99   11.70
  -7   7   0   91.99    7.80
  -8  -7   0  412.56   26.70
  -8   7   0  431.96   23.00
  -8  -7   0  440.46   22.90
   8   7   0  450.25   26.00
   8  -7   0  422.66   25.80
   8  -7   0  449.26   23.30
   8   7   0  444.26   23.20
  -8   7   0  437.86   25.90
   8   7   0  444.36   25.70
  -8   7   0  462.65   27.20
   9   7   0   88.99    8.60
  -9   7   0   88.19    8.00
  -9  -7   0   83.19    8.50
  -9  -7   0  100.89   12.90
   9   7   0   70.99   10.70
   9   7   0  102.29   11.30
  -9   7   0   97.99   11.50
   9  -7   0   95.69    8.30
  -9   7   0  100.79   12.50
   9  -7   0   82.69   11.30
 -10   7   0  298.27   17.30
  10  -7   0  306.97   21.60
 -10   7   0  302.97   20.70
 -10  -7   0  305.77   22.80
  10   7   0  298.37   20.80
  10   7   0  295.67   18.60
  10   7   0  300.87   20.60
 -10   7   0  306.87   22.00
  11   7   0    2.60    6.40
  11   7   0    1.80    5.20
 -11   7   0    6.80    6.60
 -11   7   0    2.10    7.80
  11   7   0    9.60    6.10
 -11  -7   0   -1.70    7.30
  11  -7   0    5.40    7.50
 -12   7   0  300.67   21.80
   0   8   0  870.01   42.10
   0   8   0  854.21   40.70
   0   8   0  883.41   43.10
   0   8   0  808.22   42.10
   0   8   0  832.32   41.80
   0   8   0  856.61   40.30
   0  -8   0  880.51   40.40
   0  -8   0  891.11   42.20
   0   8   0  847.42   42.90
   0   8   0  874.01   40.40
   1   8   0   -1.40    3.00
   1   8   0   -0.10    2.90
   1   8   0    5.40    3.80
   1   8   0   -0.40    2.10
  -1   8   0    5.00    3.80
  -1   8   0    0.10    2.00
   1  -8   0   -0.10    2.30
   1  -8   0   -0.40    3.00
   1   8   0    2.90    2.60
  -1   8   0   -2.40    3.20
   1  -8   0   -0.30    2.40
  -1   8   0    2.80    3.00
  -1   8   0    0.20    1.90
  -1  -8   0    0.80    3.20
   1   8   0   -2.30    2.40
  -1   8   0    2.20    2.80
   1   8   0    0.70    1.80
  -1   8   0    1.60    3.80
   1   8   0   -1.90    2.80
  -1  -8   0   -0.10    2.80
   2   8   0 1548.55   72.89
  -2   8   0 1555.24   72.49
   2   8   0 1565.04   73.29
  -2  -8   0 1691.93   74.59
  -2   8   0 1552.34   74.99
  -2   8   0 1621.24   76.59
   2  -8   0 1607.04   75.79
  -2  -8   0 1635.04   76.49
  -2   8   0 1649.33   76.59
   2   8   0 1756.32   76.59
   2   8   0 1624.14   75.79
   2   8   0 1614.04   74.49
  -2  -8   0 1615.54   74.69
  -2   8   0 1631.94   75.99
   2  -8   0 1641.44   74.49
  -2   8   0 1573.74   72.59
   2  -8   0 1616.94   74.59
   2   8   0 1580.04   75.99
   2   8   0 1682.43   74.79
  -2   8   0 1629.34   74.89
  -3   8   0   36.60    3.50
   3   8   0   29.70    3.90
  -3   8   0   40.80    5.50
   3   8   0   32.30    5.70
  -3   8   0   35.90    3.20
   3   8   0   34.70    6.30
   3   8   0   32.60    6.70
  -3   8   0   41.30    7.50
  -3   8   0   27.50    5.90
  -3  -8   0   28.90    5.50
   3   8   0   32.90    4.60
   3   8   0   34.30    6.80
   3  -8   0   35.40    6.80
  -3   8   0   34.70    7.30
  -3   8   0   33.50    6.40
  -3  -8   0   35.50    5.20
   3  -8   0   33.40    5.90
  -3  -8   0   28.30    5.90
   3  -8   0   36.10    5.40
   3   8   0   35.60    5.60
  -4   8   0  934.51   47.40
  -4   8   0  964.60   48.00
   4   8   0  952.00   44.80
   4   8   0  948.11   47.50
  -4   8   0  946.71   46.80
   4   8   0  993.70   47.80
   4   8   0  892.91   46.80
   4  -8   0  956.70   45.40
  -4  -8   0  934.71   47.70
  -4  -8   0  947.71   44.90
   4   8   0  973.70   46.40
  -4  -8   0  978.30   46.30
   4  -8   0  991.10   46.50
  -4   8   0  922.01   45.50
   4   8   0  950.70   43.80
   4   8   0  926.51   44.10
   4  -8   0  977.90   47.50
   4  -8   0  923.21   47.80
   5   8   0  189.58   11.20
  -5  -8   0  203.38   11.80
   5   8   0  191.18   11.70
  -5   8   0  208.68   15.70
   5   8   0  198.08   11.70
   5   8   0  201.98   15.20
  -5  -8   0  189.78   13.70
   5  -8   0  200.98   14.20
   5  -8   0  195.28   15.10
  -5  -8   0  209.68   15.50
   5   8   0  193.08   15.30
   5  -8   0  218.28   12.90
  -5   8   0  198.38   12.60
   5   8   0  191.58   14.00
  -5   8   0  194.98   14.60
   6  -8   0  287.77   19.10
   6   8   0  290.57   18.80
  -6   8   0  306.77   20.40
   6   8   0  289.07   15.90
   6  -8   0  316.07   17.20
  -6   8   0  311.07   17.20
   6  -8   0  288.37   19.40
  -6  -8   0  299.37   16.10
  -6  -8   0  310.27   15.70
  -6  -8   0  300.67   20.30
   6   8   0  285.17   15.50
   6   8   0  306.67   19.80
  -7  -8   0  172.28    9.80
   7  -8   0  181.68   11.70
   7   8   0  173.78   14.40
  -7  -8   0  173.88   11.00
  -7   8   0  164.28   14.70
  -7  -8   0  184.68   15.70
  -7   8   0  168.88   11.60
   7   8   0  184.38   14.10
  -7   8   0  168.18   14.40
   7  -8   0  185.08   14.60
   7   8   0  159.38    9.40
   7   8   0  159.28   10.80
   8  -8   0  165.78   14.50
   8  -8   0  161.78   11.40
  -8   8   0  164.58   11.50
  -8  -8   0  159.88   10.90
  -8   8   0  155.68   14.50
   8   8   0  175.78   14.90
  -8   8   0  171.48   15.50
   8   8   0  159.48   11.10
  -8  -8   0  173.98   15.70
   8   8   0  173.18   14.10
  -9  -8   0  285.87   21.50
  -9   8   0  280.37   16.70
   9   8   0  295.87   20.80
   9   8   0  281.37   16.90
   9   8   0  281.37   20.00
   9  -8   0  280.37   20.30
  -9   8   0  284.87   21.30
  -9   8   0  304.67   20.30
 -10   8   0   66.19   12.10
 -10  -8   0   57.69   12.60
  10   8   0   50.69   10.10
  10  -8   0   50.89   10.90
 -10   8   0   58.59   10.00
  10   8   0   52.29   10.10
 -11   8   0  159.08   15.70
  11   8   0  141.29   16.20
 -11  -8   0  154.68   19.20
   0   9   0    3.70    2.20
   0   9   0   -1.20    3.30
   0   9   0    1.60    2.50
   0   9   0    1.40    3.30
   0   9   0   -0.10    3.50
   0   9   0    1.30    4.50
   0  -9   0    0.10    3.50
   0   9   0    2.30    3.10
   0  -9   0    2.80    2.50
   0   9   0    1.60    2.40
   0   9   0   -1.50    3.60
  -1   9   0  354.66   21.70
   1   9   0  358.76   21.20
  -1  -9   0  366.56   21.90
   1   9   0  364.16   21.80
   1  -9   0  349.96   20.80
  -1   9   0  358.16   18.20
  -1   9   0  374.36   22.00
  -1   9   0  350.16   19.60
   1   9   0  354.16   20.30
  -1  -9   0  360.76   20.30
  -1   9   0  338.07   20.20
   1   9   0  344.57   19.00
   1   9   0  335.17   18.60
   1  -9   0  350.66   19.00
   1   9   0  367.46   19.20
  -1   9   0  332.67   18.00
   1   9   0  345.17   20.60
   1   9   0  352.96   18.10
   1  -9   0  366.06   20.00
  -1   9   0  370.56   20.70
   1   9   0  342.87   21.40
  -1   9   0  347.97   20.80
  -2   9   0    2.00    4.10
   2  -9   0    0.10    3.00
   2   9   0    3.70    2.90
   2   9   0    1.40    3.70
   2  -9   0    1.70    3.00
   2   9   0    4.40    4.30
  -2   9   0    0.80    2.00
   2   9   0    0.90    3.40
   2   9   0    5.90    4.60
  -2   9   0    2.80    4.30
  -2   9   0    9.60    5.10
  -2  -9   0    1.60    4.00
   2   9   0    2.00    2.90
  -2  -9   0    1.40    3.10
  -2   9   0    2.80    3.30
   2  -9   0    5.80    4.40
   2   9   0    2.00    2.00
  -2   9   0    3.20    3.70
   2   9   0    0.10    3.00
  -2   9   0    1.30    2.00
  -3   9   0  455.05   22.20
  -3  -9   0  479.15   25.00
  -3  -9   0  509.35   27.80
   3  -9   0  473.95   25.30
   3   9   0  419.86   26.50
   3   9   0  472.65   23.20
  -3   9   0  489.85   25.50
   3   9   0  503.25   27.50
   3  -9   0  500.95   25.20
  -3   9   0  466.65   22.40
  -3  -9   0  475.75   25.30
   3   9   0  462.35   25.30
  -3   9   0  485.85   26.00
   3   9   0  444.06   23.40
   3   9   0  493.35   25.10
  -4   9   0   78.29    8.00
   4   9   0   73.69    7.50
   4  -9   0   76.19    8.80
   4   9   0   78.09    8.80
   4  -9   0   77.69    7.60
  -4  -9   0   77.69    8.60
   4   9   0   70.69    6.70
   4   9   0   72.39    6.00
   4   9   0   74.19    9.70
  -4   9   0   83.49   10.40
  -4   9   0   77.69    9.30
  -4  -9   0   87.39   10.60
  -4  -9   0   72.09    7.20
   4  -9   0   74.29    9.70
  -5   9   0  348.17   22.80
   5   9   0  361.66   19.10
  -5   9   0  365.16   19.90
  -5  -9   0  359.76   22.80
   5  -9   0  366.96   21.50
   5  -9   0  361.76   19.70
  -5  -9   0  352.26   18.90
   5   9   0  313.07   18.20
   5   9   0  341.87   21.00
   5  -9   0  343.37   22.10
   5   9   0  352.96   18.00
   5   9   0  362.96   22.50
  -6   9   0  111.69    9.50
   6   9   0  114.99   12.20
   6   9   0  117.59   11.40
   6   9   0  101.29    8.50
   6  -9   0  122.99   12.30
  -6   9   0  111.49   12.70
   6  -9   0  103.19   11.20
  -6  -9   0  111.39   12.90
   6   9   0  110.79    8.00
   6  -9   0  122.79    9.60
  -6  -9   0  121.69    8.30
  -6   9   0  118.69   12.00
   6   9   0  111.59    8.30
  -7   9   0  165.78   11.80
  -7   9   0  164.18   14.70
  -7  -9   0  161.88    9.80
   7   9   0  157.48   10.50
   7   9   0  162.98   14.80
   7   9   0  163.18   14.00
   7  -9   0  174.78   12.00
  -7   9   0  166.98   15.30
  -7  -9   0  163.38   15.50
   7   9   0  162.28   15.40
   7  -9   0  167.78   14.40
  -8   9   0  155.48   11.30
   8   9   0  147.49   10.30
  -8  -9   0  139.29   15.50
   8   9   0  149.49   13.90
   8   9   0  140.19   14.40
  -8   9   0  156.38   15.40
   8  -9   0  149.29   14.30
  -8   9   0  133.19   14.30
   9   9   0   72.99   11.10
  -9   9   0   67.89    8.60
   9   9   0   89.09   12.30
  -9   9   0   90.19   13.10
  -9   9   0   83.09   11.90
   9  -9   0   59.89   11.40
  -9  -9   0   91.99   13.30
 -10  -9   0  147.39   18.00
  10   9   0  162.98   17.10
 -10   9   0  156.28   16.10
  10  -9   0  168.68   17.50
   0  10   0  809.42   38.00
   0  10   0  767.22   40.00
   0  10   0  761.12   40.00
   0  10   0  782.72   37.50
   0  10   0  783.52   41.40
   0  10   0  793.92   40.70
   0  10   0  769.92   38.30
   0  10   0  781.42   37.80
   0 -10   0  817.92   40.50
  -1  10   0   -0.60    2.70
  -1 -10   0   -3.50    3.50
   1  10   0   -0.60    4.10
   1  10   0   -1.50    2.70
   1 -10   0   -0.30    2.90
   1  10   0   -1.20    2.30
   1 -10   0   -1.70    4.20
  -1  10   0   -1.00    2.30
   1  10   0   -1.40    4.50
  -1  10   0   -3.70    3.60
   1  10   0    2.30    3.30
   1  10   0   -0.20    3.20
  -1  10   0    2.10    4.30
  -1  10   0   -0.30    4.20
   1  10   0    2.40    4.30
  -1  10   0    0.40    4.00
   2  10   0  284.57   17.20
  -2  10   0  280.27   17.60
   2  10   0  289.67   17.80
  -2  10   0  316.77   20.20
  -2  10   0  280.67   15.00
  -2 -10   0  300.77   17.90
   2 -10   0  287.57   19.10
   2  10   0  279.37   17.10
   2  10   0  269.37   15.20
   2  10   0  297.87   19.60
  -2  10   0  311.07   18.50
   2 -10   0  284.67   17.40
  -2  10   0  276.17   15.00
   2  10   0  269.47   15.90
  -2 -10   0  304.67   20.00
   2 -10   0  295.27   17.20
  -3 -10   0   73.69    8.20
   3  10   0   78.09    6.10
   3  10   0   71.89    8.80
  -3 -10   0   71.49   10.50
  -3  10   0   77.09    5.30
  -3 -10   0   61.79    8.30
  -3  10   0   78.69   10.50
   3 -10   0   84.49    8.80
   3 -10   0   75.59   10.20
  -3  10   0   67.79    5.40
   3  10   0   65.59    6.80
   3 -10   0   70.89    8.20
   3  10   0   71.49    8.30
  -3  10   0   83.39    9.50
  -3  10   0   78.79    8.80
   3  10   0   64.59    8.70
   3  10   0   66.19   10.30
   4 -10   0  307.47   18.30
   4 -10   0  316.37   19.40
   4  10   0  330.37   21.20
   4  10   0  315.87   19.40
  -4  10   0  285.47   19.80
  -4  10   0  314.87   19.00
   4  10   0  303.27   16.10
   4  10   0  311.27   18.00
  -4 -10   0  315.67   21.20
   4 -10   0  303.27   20.70
  -4  10   0  305.97   21.20
  -4 -10   0  319.07   18.20
  -5 -10   0  138.79   10.50
   5  10   0  142.59   10.80
  -5  10   0  150.58   14.60
   5 -10   0  162.88   11.60
  -5  10   0  159.68   12.00
   5  10   0  152.88   14.20
   5 -10   0  150.88   14.20
   5  10   0  141.09    9.20
   5  10   0  135.99    9.90
   5  10   0  135.39   12.70
   5 -10   0  148.59   13.00
  -5 -10   0  165.58   15.20
  -6  10   0  244.28   18.20
  -6  10   0  244.48   18.80
  -6  10   0  226.58   15.20
  -6 -10   0  233.18   13.90
   6 -10   0  229.98   16.80
   6  10   0  237.78   17.10
   6 -10   0  218.48   17.70
   6  10   0  220.58   13.00
  -6 -10   0  244.98   19.00
   6  10   0  232.28   18.10
   6 -10   0  226.28   15.00
   7  10   0  153.48   14.20
   7 -10   0  155.88   14.50
  -7  10   0  169.48   15.60
  -7  10   0  158.98   12.50
   7  10   0  168.88   15.30
  -7 -10   0  159.08   16.20
  -7  10   0  161.08   15.90
  -8  10   0   84.29   12.70
  -8 -10   0  111.09   14.10
   8 -10   0   98.19   12.60
  -8  10   0   82.49   13.30
   8  10   0   84.89   12.20
   8  10   0   87.49   11.90
  -8  10   0   80.59    9.30
   9  10   0  143.29   15.70
  -9  10   0  100.79   15.60
   9  10   0  147.19   15.70
   9 -10   0  142.59   15.30
  -9 -10   0  140.39   17.10
  -9  10   0  146.39   15.70
   0  11   0    0.30    4.90
   0  11   0    4.60    3.40
   0  11   0    0.60    5.30
   0  11   0    6.90    4.40
   0 -11   0   -1.30    5.00
   0  11   0    0.90    3.10
   0  11   0   -1.30    3.10
  -1  11   0 1109.09   57.69
   1  11   0 1120.09   52.89
   1 -11   0 1185.08   54.19
   1  11   0 1147.69   57.89
  -1  11   0 1129.79   53.09
   1  11   0 1171.68   57.29
   1 -11   0 1158.08   56.69
  -1  11   0 1106.69   56.39
   1  11   0 1138.29   53.79
   1  11   0 1156.88   54.39
  -1  11   0 1115.89   52.99
   1  11   0 1142.39   54.29
  -1  11   0 1115.99   54.69
  -1 -11   0 1156.68   56.09
   2 -11   0   -4.60    4.60
   2  11   0    4.20    4.90
   2 -11   0    1.20    3.80
  -2  11   0    3.40    5.10
  -2 -11   0    0.90    5.70
   2  11   0    0.50    5.10
   2  11   0    2.10    3.90
   2  11   0    2.40    5.30
  -2 -11   0    1.40    4.60
  -2  11   0    6.70    5.00
  -2  11   0    1.40    2.40
  -2  11   0    4.80    3.10
  -2  11   0    2.40    5.30
   2  11   0    0.00    3.70
   2  11   0   -2.50    4.70
   2  11   0    3.40    2.70
   3 -11   0 1032.30   48.20
  -3  11   0 1020.00   51.09
  -3  11   0  889.91   48.20
   3  11   0  957.30   47.90
  -3  11   0 1011.30   46.10
  -3 -11   0  976.20   47.90
  -3 -11   0  972.70   50.69
  -3  11   0  980.00   48.60
   3 -11   0  989.30   50.19
   3  11   0 1002.50   50.59
  -3  11   0  921.71   44.20
   3  11   0  933.41   45.60
   3  11   0  928.21   45.00
   3  11   0  971.10   48.00
   4  11   0   94.59    7.00
   4  11   0   87.39   11.80
   4 -11   0   86.59   11.90
  -4 -11   0  101.19    9.80
   4  11   0   90.69    9.80
  -4 -11   0  105.69   12.80
   4  11   0   96.69   10.70
   4 -11   0   84.49   10.60
  -4  11   0   94.29   12.50
  -5 -11   0  630.64   31.90
  -5 -11   0  625.74   36.00
   5 -11   0  619.94   33.60
   5 -11   0  621.44   35.30
  -5  11   0  520.75   32.40
  -5  11   0  648.84   36.50
   5  11   0  623.14   33.90
   5  11   0  638.74   36.00
   5  11   0  672.93   32.30
   6 -11   0   85.19   11.10
  -6  11   0   72.89   11.90
  -6 -11   0   91.89   13.10
  -6 -11   0   73.69    8.00
   6 -11   0   81.99   12.50
  -6  11   0   59.09    9.40
   6  11   0   79.79   12.10
   6  11   0   71.39   10.60
  -6  11   0   74.19   12.00
   7 -11   0  235.18   18.90
   7  11   0  250.47   19.80
  -7  11   0  260.77   20.60
  -7  11   0  223.08   19.50
   7  11   0  239.48   18.30
  -7  11   0  242.88   16.40
  -7 -11   0  228.48   20.10
  -8  11   0   82.89   14.20
   8  11   0   84.09   13.20
   8 -11   0   88.19   12.70
  -8 -11   0   83.59   14.60
   0  12   0  247.18   14.80
   0  12   0  261.27   19.90
   0  12   0  240.78   18.10
   0  12   0  234.18   14.90
   0  12   0  255.07   18.50
   0 -12   0  246.88   18.00
   0  12   0  240.48   15.20
   1  12   0   14.50    5.40
   1  12   0   19.40    4.20
  -1  12   0   20.00    4.70
  -1 -12   0    7.50    5.90
   1 -12   0   21.10    7.10
  -1  12   0   18.70    6.70
  -1  12   0   16.80    4.10
   1  12   0   20.00    5.20
   1  12   0   17.80    6.50
  -1  12   0   23.30    6.60
  -1  12   0   15.40    6.50
   1  12   0    8.40    5.80
   2  12   0  214.58   12.90
  -2  12   0  236.68   17.20
  -2  12   0  237.48   18.80
   2  12   0  224.78   15.60
   2  12   0  220.28   18.40
   2 -12   0  223.38   18.10
  -2 -12   0  208.68   16.50
  -2  12   0  219.78   16.90
   2 -12   0  235.88   15.70
  -2  12   0  224.28   12.80
   2  12   0  222.78   18.10
  -3  12   0   75.39   10.50
   3  12   0   77.49    9.80
   3 -12   0   82.39   10.20
   3  12   0   81.99   12.10
   3  12   0   86.39   12.80
  -3 -12   0   74.99   12.30
   3 -12   0   75.89   12.00
  -3  12   0   68.89   12.50
  -3 -12   0   77.79   10.60
  -4 -12   0  248.08   20.00
   4  12   0  228.58   17.20
   4 -12   0  260.77   17.60
  -4  12   0  270.27   18.30
  -4 -12   0  248.18   17.40
   4  12   0  241.38   19.50
   4 -12   0  259.07   19.50
  -4  12   0  251.07   20.00
  -5  12   0  164.78   16.50
  -5 -12   0  148.89   13.00
   5 -12   0  180.48   14.70
   5 -12   0  165.98   16.00
   5  12   0  154.58   16.00
  -5  12   0  153.28   14.00
  -5  12   0  177.28   16.40
   5  12   0  156.58   14.20
  -5 -12   0  158.18   16.60
   6  12   0   62.39   13.30
  -6 -12   0   62.79   11.90
  -6  12   0   62.59   13.00
  -6  12   0   51.79   10.80
   6  12   0   58.69   10.70
  -6  12   0   62.39    9.90
   6 -12   0   60.39   11.50
   7 -12   0  287.77   20.70
  -7 -12   0  248.78   23.40
   7  12   0  281.17   20.90
   8 -12   0   61.09   12.10
   0 -13   0   -2.70    6.20
   0  13   0   -2.60    3.50
   0  13   0   -0.30    3.70
   0  13   0   -2.30    6.30
   0  13   0    7.80    6.10
   1  13   0  583.84   34.90
  -1  13   0  586.54   34.90
  -1  13   0  620.24   34.20
   1  13   0  575.64   34.20
  -1  13   0  557.94   29.90
   1  13   0  559.24   30.50
   1 -13   0  575.84   33.70
  -1 -13   0  572.34   32.90
   2  13   0   48.50    9.90
   2  13   0   41.20    8.60
   2  13   0   32.50    9.20
  -2  13   0   30.60    9.10
  -2 -13   0   41.20    8.50
   2 -13   0   38.80    9.40
  -2  13   0   41.10    8.90
   2 -13   0   47.30    7.70
   3 -13   0  495.25   27.30
   3  13   0  453.75   27.00
   3  13   0  468.15   30.30
  -3  13   0  468.65   28.30
  -3 -13   0  493.65   27.90
   3  13   0  463.35   30.60
  -3  13   0  468.05   30.40
   3 -13   0  485.95   29.80
   4 -13   0    0.30    6.90
   4  13   0   19.20    8.80
  -4  13   0    2.20    6.80
  -4 -13   0    5.10    7.10
  -4 -13   0    0.90    6.00
   4  13   0   15.40    8.40
  -4  13   0    5.10    6.10
   4  13   0    8.70    6.10
  -4  13   0    9.60    8.20
   4 -13   0   16.20    6.40
  -5 -13   0  334.37   26.30
   5  13   0  350.26   23.20
  -5  13   0  346.67   22.50
   5 -13   0  365.16   23.20
   6  13   0   62.39   12.20
   6 -13   0   57.39   12.20
   0 -14   0   47.70    9.30
   0  14   0   59.49   12.60
   0  14   0   42.70   10.80
  -1  14   0   11.80    8.70
   1  14   0    3.60    7.40
   1 -14   0   12.60    7.60
  -1 -14   0    7.70    7.20
  -1  14   0   10.90    7.10
   1  14   0   13.80    9.50
   2 -14   0   50.49   10.80
   2  14   0   36.20    7.70
  -2 -14   0   55.99   11.60
  -2  14   0   58.69   11.90
   2  14   0   51.49   12.10
  -2  14   0   40.00    9.50
   2  14   0   51.59   11.40
   3 -14   0   40.40    8.10
  -3 -14   0   65.79   11.50
   3  14   0   47.60    8.40
  -3  14   0   70.19   11.80
   4  14   0   20.70    7.20
  -4  14   0   19.00    7.60
   4 -14   0   31.80    7.60
   1   0  -1  136.19    6.50
   2   0   1  202.18    9.40
  -2   0   1  195.48    9.70
   2   0  -1  199.78    9.90
   2   0  -1  201.38   10.30
   2   0   1  206.88    9.70
  -2   0   1  205.18   10.30
  -2   0  -1  189.98   10.10
  -2   0  -1  205.18    9.70
   2   0   1  210.48   10.10
   2   0  -1  195.28    9.70
   2   0   1  204.88    9.90
  -2   0   1  204.68    9.70
  -2   0   1  194.58    9.90
  -2   0  -1  195.68    9.80
   2   0  -1  200.98    9.70
  -2   0  -1  203.48    9.40
  -2   0   1  197.78    9.60
   2   0  -1  203.88    9.60
   2   0   1  201.28   10.00
  -2   0  -1  195.78    9.90
  -3   0   1 1008.70   45.40
  -3   0  -1  990.40   45.40
  -3   0  -1 1004.30   44.80
  -3   0   1 1026.30   45.10
  -3   0   1  983.40   46.00
   3   0  -1 1034.00   46.20
  -3   0  -1 1018.30   45.30
   3   0  -1 1037.10   45.20
   3   0   1 1000.60   45.30
   3   0  -1 1005.60   45.40
   3   0  -1  967.40   45.10
  -3   0  -1  991.90   44.80
  -3   0  -1  980.00   45.90
   3   0  -1 1004.70   45.60
   3   0   1  986.60   45.90
  -3   0   1  983.50   45.60
   3   0   1 1014.40   45.70
  -3   0  -1 1016.60   45.70
   3   0   1 1007.20   45.50
  -3   0   1 1013.50   45.20
   4   0  -1  800.62   37.30
  -4   0   1  787.52   36.50
   4   0  -1  781.52   36.80
   4   0   1  822.92   37.10
   4   0   1  795.82   36.80
  -4   0  -1  792.12   36.80
  -4   0   1  813.62   37.00
   4   0  -1  823.32   36.80
  -4   0  -1  791.82   36.20
   4   0   1  782.42   37.30
  -4   0   1  754.62   36.60
   4   0  -1  818.82   38.00
  -4   0  -1  817.52   37.30
  -4   0  -1  760.52   37.60
  -4   0   1  830.42   37.90
   4   0   1  779.12   37.70
  -4   0   1  874.01   36.60
  -4   0  -1  784.72   36.20
  -4   0   1  790.72   37.20
  -4   0  -1  790.22   36.90
  -5   0   1  565.44   27.20
  -5   0   1  573.74   27.00
   5   0   1  588.84   28.80
  -5   0   1  575.14   27.00
   5   0  -1  537.35   28.60
   5   0   1  556.34   28.00
  -5   0  -1  606.54   27.60
  -5   0  -1  593.64   28.10
  -5   0  -1  571.84   27.50
  -5   0  -1  584.94   26.70
   5   0   1  584.94   27.40
  -5   0  -1  541.35   28.40
  -5   0  -1  559.14   26.60
  -5   0   1  582.44   28.10
  -5   0   1  575.74   27.50
   5   0  -1  560.84   27.40
   5   0   1  596.64   27.80
  -5   0   1  563.04   28.60
   5   0  -1  571.24   28.00
   5   0  -1  588.04   27.50
  -6   0   1  792.12   36.90
   6   0   1  784.12   36.50
   6   0  -1  758.42   36.80
  -6   0  -1  753.32   35.10
  -6   0   1  764.52   35.50
  -6   0  -1  716.33   37.20
  -6   0  -1  772.72   36.80
  -6   0  -1  779.12   36.10
   6   0   1  760.32   36.00
   6   0   1  757.02   37.70
  -6   0   1  747.03   35.80
  -6   0   1  743.13   35.40
   6   0  -1  741.33   36.00
  -6   0  -1  719.73   36.00
  -6   0   1  771.82   37.60
  -6   0   1  785.12   36.30
   6   0  -1  723.43   37.50
  -6   0  -1  768.42   35.20
   6   0  -1  814.32   36.30
   6   0   1  754.22   36.90
  -7   0  -1  630.54   28.70
   7   0  -1  568.14   30.30
   7   0  -1  629.94   29.80
  -7   0  -1  611.34   28.60
  -7   0   1  589.94   31.40
   7   0   1  612.84   30.10
  -7   0   1  574.14   29.20
  -7   0   1  604.94   28.90
   7   0   1  607.34   30.70
   7   0   1  571.74   31.30
  -7   0   1  620.64   29.00
   7   0  -1  574.64   31.50
   7   0   1  602.14   29.60
  -7   0  -1  636.44   29.90
  -7   0  -1  590.64   31.20
  -7   0   1  600.44   30.50
  -7   0  -1  588.64   29.60
   7   0  -1  605.04   29.70
  -7   0   1  607.84   29.80
  -7   0  -1  606.24   30.50
   8   0   1  634.64   34.50
  -8   0   1  659.83   32.60
   8   0   1  649.24   32.30
  -8   0   1  665.73   34.50
  -8   0  -1  648.34   31.00
  -8   0   1  680.23   31.40
   8   0  -1  630.74   33.20
  -8   0  -1  662.43   32.40
   8   0   1  633.24   33.40
   8   0   1  669.43   32.90
  -8   0  -1  646.44   33.30
  -8   0  -1  648.04   34.40
  -8   0   1  640.44   31.90
  -8   0  -1  647.44   32.40
  -8   0   1  656.13   33.40
  -8   0  -1  661.83   31.00
   8   0  -1  604.04   34.20
   8   0  -1  663.83   32.50
   8   0  -1  662.13   32.40
  -9   0   1  406.36   20.60
  -9   0  -1  385.76   23.90
  -9   0  -1  390.36   21.90
   9   0   1  392.66   23.00
  -9   0   1  382.16   21.90
  -9   0   1  401.66   22.90
  -9   0  -1  382.76   21.60
  -9   0   1  400.76   20.60
  -9   0  -1  405.46   20.20
  -9   0   1  427.66   24.50
  -9   0   1  386.56   21.30
   9   0   1  395.06   22.10
   9   0  -1  406.66   21.80
  -9   0  -1  396.36   20.20
  -9   0  -1  360.56   22.50
   9   0   1  398.96   21.70
   9   0  -1  383.46   22.80
   9   0  -1  402.06   21.90
  10   0   1  561.44   29.20
  10   0   1  557.44   29.50
 -10   0   1  548.45   28.60
  10   0  -1  574.04   29.40
 -10   0  -1  567.74   31.80
 -10   0  -1  535.95   28.90
 -10   0   1  522.55   29.40
 -10   0  -1  563.54   27.20
 -10   0   1  532.75   31.60
 -10   0  -1  543.25   27.10
  10   0  -1  548.75   29.10
 -10   0   1  555.34   27.70
  10   0   1  550.74   30.50
  10   0  -1  550.44   30.40
 -10   0   1  560.24   27.50
 -10   0  -1  523.15   29.20
  11   0   1  570.14   29.70
 -11   0  -1  566.14   27.00
 -11   0  -1  539.25   32.20
 -11   0   1  547.25   27.30
 -11   0   1  516.95   28.70
 -11   0   1  557.64   32.60
  11   0  -1  538.75   29.50
  11   0  -1  541.15   30.80
  11   0   1  551.24   31.10
  11   0  -1  530.95   29.40
 -11   0   1  522.35   27.40
 -12   0  -1  263.17   21.20
  12   0   1  290.67   18.60
 -12   0   1  308.97   22.30
 -12   0  -1  266.07   18.30
  12   0  -1  291.47   18.70
 -12   0   1  269.27   18.00
  12   0  -1  290.27   20.20
  12   0   1  270.47   20.00
  13   0  -1  197.68   17.00
  13   0   1  179.58   15.20
  13   0   1  201.98   17.10
 -13   0  -1  194.58   19.30
 -13   0   1  161.28   14.40
 -13   0   1  198.88   19.80
 -13   0  -1  197.28   15.00
  13   0  -1  204.78   15.40
   0  -1   1    0.10    0.30
   0   1   1    0.70    0.30
   0   1  -1   -0.10    0.20
   0   1  -1    0.30    0.30
  -1  -1   1  942.31   41.00
   1  -1  -1  834.52   41.10
  -1   1  -1  981.90   41.10
   2   1  -1 2029.10   86.79
   2   1  -1 1974.50   86.39
  -2   1   1 1948.91   86.69
  -2  -1  -1 1961.40   86.69
  -2  -1  -1 2074.39   86.99
  -2   1   1 1900.81   86.19
   2  -1   1 1972.50   86.99
  -2   1   1 1950.80   86.89
  -2  -1  -1 1967.40   86.49
  -2   1   1 1964.50   86.69
  -2  -1  -1 2032.50   86.89
   2  -1   1 1881.41   86.49
   2   1  -1 2086.29   87.19
   2  -1   1 1959.40   86.59
   2   1   1 1929.41   86.79
  -2   1  -1 2011.70   86.99
   2   1   1 1917.91   86.59
   2  -1  -1 1780.22   86.89
  -2   1  -1 1783.72   86.69
  -2  -1   1 1918.71   86.29
   2   1   1 1998.00   86.89
  -2  -1   1 1910.81   86.69
  -2   1  -1 1924.11   86.59
   2   1   1 2004.80   86.69
   3  -1   1 1530.65   73.39
  -3  -1  -1 1558.94   72.89
   3  -1   1 1512.15   72.79
  -3  -1  -1 1506.75   71.79
   3   1  -1 1502.35   72.29
  -3  -1  -1 1457.65   73.29
   3   1  -1 1507.65   72.79
  -3   1   1 1489.85   72.29
   3  -1   1 1468.45   73.19
   3  -1   1 1556.14   72.39
  -3  -1  -1 1538.65   72.99
   3   1  -1 1511.75   73.59
   3   1  -1 1580.44   72.99
  -3   1   1 1538.25   72.59
  -3  -1  -1 1474.15   72.99
  -3   1   1 1546.55   72.89
  -3  -1  -1 1540.25   71.79
  -3   1   1 1511.75   73.49
   3   1  -1 1514.55   72.99
  -3   1   1 1537.65   73.29
  -3   1   1 1567.34   72.89
  -3  -1   1 1758.22   73.19
  -3   1  -1 1744.23   72.89
   3   1   1 1682.43   73.59
  -3   1  -1 1827.82   72.99
  -3   1  -1 1698.93   73.59
   3  -1  -1 1835.72   72.79
   3  -1  -1 1769.62   73.79
  -3  -1   1 1819.92   73.89
   3   1   1 1732.83   73.19
   3  -1  -1 1694.03   72.49
  -3   1  -1 1758.52   73.49
   3  -1  -1 1705.23   73.49
   3   1   1 1775.52   73.19
   3   1   1 1841.62   73.49
  -3   1  -1 1794.42   72.59
  -3  -1   1 1726.93   73.09
  -3  -1   1 1720.13   72.29
  -3  -1   1 1826.52   72.99
   4  -1   1  962.00   43.00
   4  -1   1  952.50   43.20
  -4   1   1  947.91   42.70
  -4  -1  -1  939.61   42.00
  -4  -1  -1  990.20   42.00
   4   1  -1  931.11   44.20
   4   1  -1  945.61   42.50
  -4   1   1  958.20   44.20
   4   1  -1  981.50   43.40
   4   1  -1  969.70   43.50
  -4   1   1  951.30   42.90
  -4  -1  -1  943.51   43.50
   4  -1   1  922.11   43.80
  -4   1   1  965.50   43.80
   4  -1   1  979.20   44.20
  -4  -1  -1  950.70   44.10
  -4   1   1  967.60   43.20
  -4  -1  -1  920.61   43.40
  -4   1   1  989.80   43.20
  -4  -1  -1  978.30   43.40
   4  -1   1  965.20   42.80
   4   1  -1  998.00   43.50
   4   1   1  914.51   43.40
   4  -1  -1  910.01   44.10
  -4   1  -1  922.11   43.00
  -4  -1   1  946.31   44.30
  -4  -1   1  934.21   43.40
  -4  -1   1  909.11   42.40
  -4  -1   1  916.01   43.20
   4  -1  -1  912.01   42.70
  -4   1  -1  904.51   43.00
   4  -1  -1  884.41   43.60
   4   1   1  924.81   43.30
   4   1   1  962.30   43.60
   4  -1  -1  908.21   42.80
  -4   1  -1  910.41   42.70
  -4   1  -1  919.91   44.00
  -4   1  -1  920.21   43.70
   4   1   1  952.80   44.20
  -4  -1   1  940.11   43.30
  -5  -1  -1 1572.64   69.39
  -5  -1  -1 1491.05   70.19
   5   1  -1 1485.25   68.19
  -5   1   1 1588.84   68.89
   5  -1   1 1582.04   69.09
  -5   1   1 1552.24   68.89
  -5   1   1 1512.65   69.79
  -5  -1  -1 1535.45   69.39
   5  -1   1 1606.14   70.49
  -5  -1  -1 1602.44   69.59
   5  -1   1 1549.84   69.89
  -5   1   1 1474.55   68.39
  -5  -1  -1 1587.54   67.79
   5   1  -1 1648.04   69.49
   5   1  -1 1567.04   69.39
   5  -1   1 1531.05   68.69
   5   1  -1 1580.24   70.49
  -5  -1  -1 1513.85   67.69
  -5   1   1 1570.64   69.09
   5   1  -1 1567.14   69.39
  -5   1   1 1576.54   70.39
  -5   1  -1 1403.66   68.69
  -5   1  -1 1543.25   70.19
  -5   1  -1 1485.05   68.59
  -5   1  -1 1537.05   69.79
  -5   1  -1 1478.45   68.69
  -5  -1   1 1498.65   70.39
  -5  -1   1 1439.26   68.99
   5  -1  -1 1506.15   70.39
   5   1   1 1466.95   69.19
  -5   1  -1 1507.75   68.69
   5   1   1 1497.05   70.19
   5   1   1 1494.65   69.39
   5  -1  -1 1457.15   68.69
  -5  -1   1 1481.85   69.29
   5  -1  -1 1469.45   69.69
  -5  -1   1 1463.75   69.19
   5  -1  -1 1478.85   68.59
  -6  -1  -1  794.32   40.00
  -6  -1  -1  831.42   39.10
  -6   1   1  813.92   38.40
   6  -1   1  804.82   39.70
  -6  -1  -1  799.42   39.00
  -6   1   1  794.12   38.10
  -6   1   1  832.72   38.60
  -6   1   1  831.82   40.30
   6  -1   1  825.22   38.80
  -6  -1  -1  813.32   39.20
  -6   1   1  813.42   38.50
   6   1  -1  837.32   39.10
   6   1  -1  799.52   40.30
   6   1  -1  791.72   39.10
  -6  -1  -1  787.82   37.20
   6  -1   1  844.82   40.40
   6   1  -1  825.62   39.10
   6  -1   1  809.32   38.30
  -6   1   1  811.52   39.70
  -6  -1  -1  825.62   37.30
  -6   1  -1  849.81   38.40
  -6   1  -1  811.82   39.60
   6  -1  -1  828.72   38.50
   6  -1  -1  829.52   38.50
  -6   1  -1  821.22   38.50
   6   1   1  794.42   39.20
  -6   1  -1  803.82   40.00
  -6  -1   1  838.92   37.70
  -6   1  -1  843.02   38.30
   6   1   1  812.62   38.90
  -6  -1   1  824.42   40.30
   6   1   1  800.32   40.10
   6   1   1  867.01   39.40
  -6  -1   1  835.62   39.10
  -6  -1   1  847.72   39.20
  -6  -1   1  828.32   37.70
   6  -1  -1  778.12   39.40
  -6  -1   1  814.22   38.80
   6  -1  -1  861.11   40.60
  -7   1   1  476.95   25.20
  -7  -1  -1  457.55   25.40
   7   1  -1  483.35   25.60
  -7   1   1  475.55   25.00
   7   1  -1  466.35   25.50
   7   1  -1  460.75   25.70
  -7   1   1  478.95   26.30
  -7  -1  -1  486.75   25.90
  -7   1   1  485.55   25.00
  -7   1   1  473.35   24.70
  -7  -1  -1  482.25   23.80
  -7  -1  -1  489.45   25.70
   7  -1   1  471.05   25.40
   7  -1   1  446.46   26.10
   7  -1   1  467.95   24.90
  -7   1   1  474.75   26.90
  -7  -1  -1  467.85   23.60
  -7  -1  -1  444.76   26.60
   7   1  -1  438.56   26.80
   7  -1   1  476.95   27.20
  -7   1  -1  523.15   25.20
  -7  -1   1  539.15   25.60
  -7  -1   1  544.15   27.60
  -7  -1   1  541.55   24.30
  -7  -1   1  546.45   24.30
   7  -1  -1  542.25   26.70
  -7   1  -1  521.35   26.60
   7   1   1  523.85   26.30
   7  -1  -1  545.25   25.40
  -7  -1   1  549.85   26.10
   7  -1  -1  524.65   27.60
   7  -1  -1  550.04   25.50
  -7  -1   1  515.95   26.00
  -7   1  -1  559.44   25.20
   7   1   1  512.75   27.30
   7   1   1  544.35   25.90
   7   1   1  577.74   26.60
  -7   1  -1  542.75   25.40
  -7   1  -1  537.15   27.20
  -7   1  -1  544.25   25.00
  -8   1   1  307.67   16.30
  -8  -1  -1  319.37   15.10
  -8  -1  -1  309.67   17.40
  -8   1   1  311.07   16.40
  -8   1   1  316.57   18.30
  -8   1   1  325.77   17.10
  -8  -1  -1  306.77   14.90
   8  -1   1  327.37   17.30
   8  -1   1  318.87   16.70
   8   1  -1  315.07   17.30
   8   1  -1  305.67   17.70
   8   1  -1  316.47   19.30
  -8   1   1  315.47   16.70
   8  -1   1  313.87   18.40
   8  -1   1  307.67   19.40
  -8  -1  -1  313.07   17.70
  -8   1   1  308.97   19.20
  -8  -1  -1  306.87   17.20
   8   1  -1  339.67   17.60
  -8  -1  -1  309.07   18.90
   8  -1  -1  254.77   18.50
  -8  -1   1  279.47   17.40
   8  -1  -1  280.77   16.50
  -8  -1   1  279.47   17.20
  -8   1  -1  277.57   15.80
   8  -1  -1  288.87   18.00
  -8  -1   1  285.27   18.90
  -8   1  -1  275.27   17.80
  -8   1  -1  277.27   16.50
  -8   1  -1  278.07   16.00
  -8  -1   1  272.57   16.60
  -8  -1   1  285.17   15.30
  -8  -1   1  282.27   15.40
   8   1   1  275.27   16.90
   8   1   1  291.07   17.30
   8  -1  -1  279.27   16.50
  -8   1  -1  277.37   18.60
   8   1   1  256.47   18.40
  -8   1  -1  271.07   16.20
   8   1   1  284.77   17.60
  -9   1   1  224.18   15.20
  -9   1   1  223.28   17.50
   9   1  -1  235.28   15.80
  -9  -1  -1  225.28   13.10
   9   1  -1  241.38   15.60
  -9   1   1  226.18   14.40
   9  -1   1  211.78   15.10
   9   1  -1  230.78   16.10
  -9  -1  -1  212.08   15.30
  -9   1   1  225.48   14.40
  -9  -1  -1  222.48   16.10
  -9  -1  -1  218.28   15.70
  -9  -1  -1  230.28   17.40
  -9  -1  -1  223.58   13.10
   9  -1   1  221.38   14.70
  -9   1   1  218.88   14.70
   9  -1  -1  289.77   17.50
  -9  -1   1  267.57   15.60
  -9  -1   1  278.37   16.40
   9  -1  -1  285.47   15.60
   9   1   1  284.47   16.30
   9  -1  -1  293.27   15.70
  -9   1  -1  276.17   15.40
  -9   1  -1  232.28   17.60
  -9   1  -1  287.57   14.80
  -9  -1   1  289.57   16.80
  -9  -1   1  285.47   13.90
   9   1   1  286.87   16.60
  -9  -1   1  291.47   14.20
  -9   1  -1  276.77   15.80
  -9   1  -1  284.07   15.10
  -9  -1   1  298.57   18.60
 -10   1   1  137.09   10.00
  10   1  -1  142.79   12.20
 -10   1   1  130.79   10.20
 -10   1   1  126.99   11.20
 -10   1   1  138.29   13.80
  10  -1   1  129.79   10.90
  10   1  -1  134.79   11.10
 -10  -1  -1  129.49   13.30
 -10  -1  -1  128.59    8.20
 -10  -1  -1  132.49   11.30
 -10   1   1  138.39   10.00
  10   1  -1  143.49   11.60
 -10  -1  -1  133.19    8.10
  10  -1   1  140.69   10.80
  10  -1   1  128.49   12.20
  10  -1  -1  121.79   10.30
 -10   1  -1  124.39    9.30
 -10  -1   1  118.89   13.10
 -10  -1   1  126.79    8.50
 -10   1  -1  126.29   10.40
  10  -1  -1  125.69   12.00
  10   1   1  118.19   11.80
  10   1   1  124.49   11.60
  10   1   1  126.99   11.20
  10  -1  -1  118.59   10.60
 -10   1  -1  128.09    9.80
 -10  -1   1  107.49    8.70
 -10   1  -1  117.69   10.70
 -10  -1   1  120.69   10.50
 -10   1  -1  121.79   13.10
  11   1  -1   46.00    8.70
 -11   1   1   49.70   10.70
  11  -1   1   49.40    9.20
 -11   1   1   35.40    6.80
 -11   1   1   38.80    7.00
  11  -1   1   45.00    7.80
 -11   1   1   37.00    6.80
 -11  -1  -1   43.80    8.10
 -11  -1  -1   40.50    4.80
 -11  -1  -1   56.89   10.50
  11   1  -1   45.30    8.40
  11  -1   1   39.10    8.60
 -11   1  -1   54.29   10.20
  11  -1  -1   34.10    6.90
 -11   1  -1   33.90    6.50
  11  -1  -1   37.10    7.60
  11  -1  -1   37.90    7.50
 -11   1  -1   40.30    7.30
 -11  -1   1   38.20    8.10
  11   1   1   44.60    8.20
 -11   1  -1   36.70    6.00
 -11  -1   1   46.50    9.60
 -11  -1   1   36.70    5.10
  11   1   1   43.40    8.60
 -12   1   1   37.70    7.70
  12  -1   1   43.60    8.50
 -12  -1  -1   52.39   11.50
  12   1  -1   57.69    9.10
  12  -1   1   52.29    9.80
 -12   1   1   55.59   11.80
 -12   1   1   45.00    7.10
 -12  -1  -1   45.00    8.80
 -12   1  -1   45.80    9.50
  12  -1  -1   34.00    7.80
 -12  -1   1   38.80    8.70
 -12   1  -1   31.50    5.70
  12   1   1   36.10    7.40
  12  -1  -1   27.00    7.40
  12   1   1   41.40    8.60
 -12  -1   1   29.10    7.70
 -12   1  -1   38.70    7.30
  13  -1   1   29.50    6.70
 -13  -1  -1   22.00    9.00
  13   1  -1   23.10    7.80
 -13   1   1   28.70   10.20
  13  -1   1   26.90    8.50
  13   1  -1   33.10    7.80
 -13  -1  -1   31.60    7.90
 -13  -1   1   36.00   10.70
 -13  -1   1   27.00    7.00
  13  -1  -1   33.30    7.10
  13   1   1   36.50    8.40
  13  -1  -1   24.60    8.00
  13   1   1   32.30    7.20
 -13   1  -1   37.60    7.60
 -13   1  -1   27.90   10.30
   0  -2   1  853.71   37.50
   0   2  -1  791.42   38.00
   0   2  -1  843.12   37.50
   0   2   1  841.42   38.00
   0  -2  -1  847.32   37.80
   0  -2  -1  860.01   38.20
   0   2   1  860.01   37.90
   0  -2   1  803.52   38.00
   0  -2   1  884.41   38.40
   0   2  -1  862.01   38.10
   0   2   1  819.32   37.90
   0   2   1  837.82   37.70
   0  -2   1  860.01   37.60
   0   2  -1  892.71   38.40
   0  -2   1  870.01   38.10
   0  -2  -1  845.02   38.00
   0   2   1  834.72   37.70
   0   2  -1  837.52   37.60
   0   2   1  853.91   38.20
   0   2   1  801.42   37.90
  -1   2  -1   51.09    3.40
  -1  -2   1   52.39    3.30
  -1   2  -1   51.89    3.60
   1   2   1   51.29    3.50
   1  -2  -1   48.80    3.50
   1  -2  -1   51.49    3.60
   1  -2  -1   50.39    2.90
   1   2   1   50.69    3.50
   1   2   1   49.99    3.00
  -1  -2   1   52.59    2.60
  -1   2  -1   49.70    3.70
  -1   2  -1   51.69    3.30
   1  -2  -1   48.20    3.00
   1   2   1   54.09    3.40
   1  -2  -1   53.39    3.60
  -1  -2   1   46.20    3.40
  -1  -2   1   53.09    3.80
  -1  -2   1   55.69    3.30
   1   2   1   50.19    3.00
  -2  -2  -1  335.97   17.70
   2   2  -1  352.16   17.70
   2  -2   1  349.47   17.60
  -2   2   1  341.47   16.70
   2   2  -1  346.47   16.80
   2   2  -1  345.57   17.50
   2  -2   1  320.27   17.50
  -2   2   1  360.16   17.90
  -2   2   1  342.67   17.70
  -2   2   1  348.37   17.70
  -2  -2  -1  342.27   16.50
   2  -2   1  330.37   16.30
   2   2  -1  350.46   16.80
   2   2  -1  351.26   17.90
   2  -2   1  345.07   17.30
  -2  -2  -1  348.37   17.10
  -2   2   1  340.67   16.80
  -2  -2  -1  337.37   17.50
  -2  -2   1  383.66   16.90
  -2  -2   1  370.56   17.80
   2   2   1  419.16   18.00
   2   2   1  404.36   17.70
   2   2   1  387.66   17.90
   2  -2  -1  382.16   16.80
  -2   2  -1  385.46   16.40
   2   2   1  411.46   17.30
  -2  -2   1  391.16   16.90
  -2   2  -1  378.76   18.00
   2  -2  -1  394.16   18.10
  -2  -2   1  402.06   17.70
  -2   2  -1  375.26   17.40
   2  -2  -1  367.96   16.90
  -2   2  -1  390.66   17.80
  -2   2  -1  377.06   17.70
  -2  -2   1  391.66   18.20
   2  -2  -1  386.66   17.80
   2   2   1  394.96   16.50
  -3   2   1  166.28    9.30
   3  -2   1  148.19    9.00
   3   2  -1  155.18    8.10
  -3  -2  -1  150.48    8.70
   3  -2   1  149.39    8.00
  -3  -2  -1  143.39    9.40
  -3   2   1  160.08    8.40
  -3   2   1  155.18    9.40
   3   2  -1  161.48    9.30
  -3   2   1  158.18    8.30
   3   2  -1  166.58    9.80
   3  -2   1  150.48    9.50
  -3   2   1  159.08    9.20
   3   2  -1  174.78    8.70
   3   2  -1  157.98    9.10
  -3  -2  -1  150.68    9.10
  -3   2   1  159.08    9.60
   3  -2   1  147.69    9.30
  -3  -2  -1  143.49    9.20
   3  -2   1  155.08    8.80
   3  -2  -1  166.68    9.30
  -3  -2   1  189.68    9.50
   3   2   1  168.58    9.20
   3   2   1  174.48    9.00
  -3   2  -1  175.68    9.70
  -3  -2   1  187.18    8.70
   3   2   1  170.78    9.50
  -3  -2   1  173.88    8.20
  -3  -2   1  184.88   10.00
  -3  -2   1  177.78    9.50
  -3   2  -1  176.68    8.90
  -3   2  -1  174.78    9.30
  -3   2  -1  177.18    8.10
   3  -2  -1  178.88    8.40
   3  -2  -1  193.38   10.00
   3  -2  -1  181.48    8.50
  -3   2  -1  171.78    9.50
   3  -2  -1  174.88    9.60
   3   2   1  178.18    9.70
  -4  -2  -1  194.68   10.40
   4   2  -1  199.68   10.30
  -4  -2  -1  188.48   10.70
  -4  -2  -1  198.88   10.00
  -4   2   1  197.08   10.20
   4  -2   1  190.28   10.60
  -4   2   1  197.18    9.30
   4  -2   1  200.08   11.00
   4   2  -1  198.98   10.50
   4  -2   1  185.88    9.00
   4   2  -1  191.48    9.80
   4   2  -1  200.38   11.10
  -4   2   1  187.88   10.80
   4  -2   1  198.68    9.80
  -4   2   1  196.08   10.30
   4   2  -1  186.48    8.80
   4  -2   1  194.78   10.10
  -4   2   1  197.78    9.30
  -4   2  -1  157.08    8.80
   4   2   1  162.58   10.20
   4   2   1  148.29    9.60
   4  -2  -1  148.99    9.00
   4   2   1  149.29    9.70
  -4   2  -1  155.88    9.80
  -4  -2   1  152.58    9.40
   4   2   1  151.58   10.40
  -4   2  -1  148.29   10.20
  -4  -2   1  143.39    8.50
  -4   2  -1  148.39    9.30
   4  -2  -1  147.39   10.00
   4  -2  -1  142.89    8.90
   5  -2   1  327.77   17.10
  -5  -2  -1  360.56   16.90
   5   2  -1  343.27   16.70
  -5  -2  -1  329.57   17.40
  -5   2   1  343.07   16.50
   5  -2   1  329.97   16.30
   5   2  -1  361.56   18.00
  -5  -2  -1  273.17   16.00
  -5  -2  -1  327.77   16.80
   5  -2   1  321.77   17.50
   5   2  -1  319.77   14.90
   5  -2   1  333.77   15.40
  -5   2   1  355.86   15.80
   5  -2   1  359.36   16.30
  -5   2   1  351.36   16.80
   5   2  -1  322.77   16.20
   5   2  -1  354.06   17.00
  -5   2   1  339.67   17.50
  -5   2   1  356.06   17.40
  -5   2   1  341.87   15.60
   5  -2  -1  274.57   16.50
   5   2   1  279.97   16.00
  -5  -2   1  287.87   17.20
  -5  -2   1  282.47   14.70
  -5   2  -1  280.07   16.90
   5  -2  -1  284.67   17.30
   5  -2  -1  292.07   15.40
   5   2   1  296.67   16.70
   5  -2  -1  287.67   15.40
  -5   2  -1  262.27   16.60
  -5   2  -1  273.77   15.60
   5   2   1  285.97   16.30
  -5   2  -1  286.07   15.20
  -5  -2   1  270.87   16.10
   5   2   1  279.37   17.10
  -5  -2   1  289.27   16.40
  -5   2  -1  281.17   16.10
  -5  -2   1  288.77   15.90
   6  -2   1  414.46   22.50
   6  -2   1  409.06   21.30
  -6   2   1  418.06   21.70
  -6  -2  -1  450.85   23.10
   6   2  -1  440.46   22.20
   6   2  -1  407.76   20.00
  -6  -2  -1  393.26   21.80
  -6   2   1  422.06   22.50
   6   2  -1  403.86   21.60
  -6   2   1  406.16   22.80
   6   2  -1  403.56   22.90
   6  -2   1  414.96   20.70
  -6   2   1  420.06   21.00
   6  -2   1  411.16   23.00
  -6  -2  -1  421.56   21.70
  -6   2   1  421.76   21.60
  -6   2   1  400.86   20.60
   6   2  -1  413.16   21.90
  -6  -2  -1  430.86   22.10
  -6  -2   1  423.46   23.20
  -6   2  -1  423.06   22.90
  -6   2  -1  428.46   21.40
  -6  -2   1  388.56   21.60
   6  -2  -1  442.56   23.30
  -6   2  -1  436.76   21.70
   6   2   1  457.85   22.50
   6   2   1  427.56   21.80
   6   2   1  430.76   23.10
   6   2   1  421.86   21.90
  -6   2  -1  442.16   22.70
  -6  -2   1  440.16   22.20
  -6   2  -1  423.66   21.10
   6  -2  -1  428.56   20.90
  -6  -2   1  479.25   20.20
   6  -2  -1  431.86   21.00
  -6   2  -1  436.06   20.80
  -6  -2   1  430.76   21.70
   6  -2  -1  408.46   22.30
   7   2  -1  313.37   17.80
  -7   2   1  324.07   17.20
  -7   2   1  323.07   19.30
   7  -2   1  320.47   17.60
   7  -2   1  303.97   19.30
  -7  -2  -1  324.77   18.20
  -7   2   1  295.17   16.50
  -7   2   1  325.57   18.90
  -7  -2  -1  305.57   19.10
  -7   2   1  317.17   17.50
   7   2  -1  332.77   19.60
   7   2  -1  346.07   18.40
   7  -2   1  310.77   18.70
   7  -2   1  322.77   16.80
  -7  -2  -1  310.47   18.10
  -7   2   1  322.07   17.90
  -7  -2  -1  304.17   15.10
   7   2  -1  322.67   18.20
  -7  -2  -1  316.07   17.90
  -7   2  -1  328.57   17.70
  -7   2  -1  329.97   19.30
  -7  -2   1  338.27   16.00
  -7  -2   1  336.47   18.30
  -7   2  -1  308.87   18.70
  -7  -2   1  330.07   15.90
  -7   2  -1  328.27   17.40
  -7   2  -1  313.67   17.10
   7   2   1  323.47   18.00
   7   2   1  300.87   19.10
   7  -2  -1  344.57   17.20
  -7  -2   1  331.37   17.90
   7  -2  -1  309.17   19.50
   7  -2  -1  336.77   18.80
   7   2   1  342.87   18.60
   7   2   1  342.87   18.30
  -7   2  -1  330.67   17.00
   7  -2  -1  358.96   17.40
  -7  -2   1  336.97   19.70
  -7  -2   1  325.37   18.00
   8  -2   1  490.55   28.10
   8  -2   1  507.25   27.40
   8   2  -1  477.95   26.20
  -8   2   1  504.85   26.00
   8   2  -1  508.55   26.50
  -8   2   1  477.25   24.80
  -8  -2  -1  505.45   26.60
  -8  -2  -1  466.85   26.10
  -8   2   1  494.25   28.00
  -8  -2  -1  477.65   26.20
  -8  -2  -1  474.85   23.00
  -8  -2  -1  499.75   23.10
   8   2  -1  448.66   27.70
   8  -2   1  508.05   25.90
   8   2  -1  496.55   26.50
  -8  -2  -1  481.35   27.70
  -8   2   1  500.55   25.50
   8  -2   1  484.15   25.00
  -8   2   1  492.35   27.20
  -8   2   1  503.95   25.70
  -8  -2   1  485.75   26.10
  -8  -2   1  514.85   23.90
  -8  -2   1  508.75   28.20
  -8   2  -1  512.45   25.30
  -8  -2   1  514.15   26.30
  -8  -2   1  510.05   26.70
  -8   2  -1  505.85   25.30
   8   2   1  497.45   26.50
  -8   2  -1  523.35   25.60
   8  -2  -1  486.55   28.20
   8  -2  -1  516.85   25.30
  -8   2  -1  511.65   25.80
  -8   2  -1  518.45   28.10
   8   2   1  522.25   26.60
  -8  -2   1  525.05   23.90
   8   2   1  506.05   28.00
   8  -2  -1  509.35   27.30
   8  -2  -1  507.55   25.40
   8   2   1  547.85   27.10
  -8   2  -1  510.75   27.50
   9  -2   1  612.84   32.60
   9  -2   1  624.84   30.70
   9   2  -1  658.63   31.80
  -9   2   1  654.23   30.70
  -9   2   1  644.84   33.60
  -9  -2  -1  536.95   32.60
  -9   2   1  643.74   31.00
   9   2  -1  638.34   31.70
  -9  -2  -1  602.04   31.40
  -9   2   1  631.04   30.50
  -9   2   1  615.64   29.70
   9  -2   1  637.14   30.10
   9   2  -1  646.84   31.70
  -9  -2  -1  615.94   31.60
  -9  -2  -1  623.14   31.60
   9   2   1  559.24   31.30
  -9   2  -1  592.84   30.10
  -9  -2   1  549.35   31.30
  -9  -2   1  582.94   31.00
   9  -2  -1  599.64   30.20
  -9   2  -1  575.44   29.90
  -9   2  -1  574.64   30.20
  -9   2  -1  575.64   32.90
  -9  -2   1  561.64   30.90
   9   2   1  582.94   31.20
  -9  -2   1  598.84   33.30
   9  -2  -1  560.84   32.00
  -9   2  -1  552.04   29.90
  -9  -2   1  569.64   28.20
   9   2   1  604.94   31.80
  -9  -2   1  576.44   28.10
   9  -2  -1  577.64   30.00
  10   2  -1  345.67   21.00
 -10   2   1  330.17   19.80
  10   2  -1  334.17   21.00
 -10   2   1  321.37   18.90
 -10   2   1  348.87   23.00
  10  -2   1  308.97   21.50
  10  -2   1  328.97   19.80
 -10  -2  -1  329.37   22.40
  10  -2   1  345.57   19.40
  10   2  -1  341.47   20.90
 -10   2   1  331.37   19.50
 -10   2   1  327.27   19.80
 -10   2  -1  344.67   19.60
  10  -2  -1  338.77   21.70
  10  -2  -1  355.16   19.60
 -10  -2   1  348.77   17.30
  10   2   1  352.96   21.40
 -10  -2   1  363.86   20.80
  10  -2  -1  352.56   19.40
 -10   2  -1  368.06   19.70
 -10  -2   1  343.37   22.80
  10   2   1  368.26   21.10
 -10  -2   1  348.37   17.20
 -10   2  -1  366.06   19.70
 -10   2  -1  353.96   22.90
 -10   2  -1  355.26   19.60
  11  -2   1  235.78   15.10
 -11   2   1  242.88   18.90
 -11   2   1  236.88   15.20
 -11   2   1  218.48   15.20
  11  -2   1  207.78   16.90
 -11   2   1  226.38   14.30
  11   2  -1  220.58   16.70
  11  -2   1  216.08   15.70
 -11  -2  -1  212.18   16.00
 -11  -2  -1  209.58   18.10
  11   2  -1  227.08   16.30
 -11   2   1  203.38   15.70
 -11  -2   1  230.68   12.00
  11  -2  -1  249.18   15.40
 -11   2  -1  224.38   14.70
 -11   2  -1  224.58   15.20
  11   2   1  237.68   16.30
  11  -2  -1  225.58   17.40
 -11   2  -1  253.37   18.90
 -11   2  -1  248.18   14.80
  11   2   1  225.28   16.70
 -11   2  -1  219.38   15.60
 -11  -2   1  217.28   18.20
 -11  -2   1  220.98   15.80
  11  -2  -1  215.88   14.80
  12  -2   1  334.57   22.70
 -12  -2  -1  306.57   23.30
 -12   2   1  332.77   24.20
  12   2  -1  322.27   21.60
  12   2  -1  336.57   21.70
 -12   2   1  316.37   19.40
  12  -2   1  324.87   19.90
 -12   2   1  323.07   19.90
 -12  -2  -1  330.07   21.20
  12   2   1  327.57   22.00
 -12  -2   1  342.07   23.90
 -12  -2   1  331.67   21.10
 -12   2  -1  344.97   24.20
  12  -2  -1  332.67   20.20
  12  -2  -1  358.96   23.10
  12   2   1  334.07   21.50
 -12   2  -1  312.57   19.80
 -12   2  -1  340.37   19.50
  13  -2   1  181.88   18.70
  13  -2   1  218.18   15.30
 -13  -2  -1  201.68   20.20
  13   2  -1  223.18   17.60
 -13  -2  -1  231.18   17.30
  13   2  -1  219.78   16.80
  13  -2  -1  225.28   19.80
 -13  -2   1  201.68   16.50
 -13   2  -1  211.98   16.30
  13   2   1  203.38   16.70
  13   2   1  225.78   17.90
  13  -2  -1  213.38   15.80
   0   3   1 1038.00   46.90
   0   3  -1 1077.79   47.80
   0   3   1 1080.19   47.10
   0   3   1 1031.30   47.30
   0   3   1 1021.70   46.90
   0  -3  -1 1054.99   47.00
   0   3  -1 1052.09   46.80
   0  -3  -1 1065.69   47.40
   0   3  -1 1047.30   46.70
   0  -3   1 1065.09   46.70
   0  -3   1 1048.90   47.90
   0  -3  -1 1041.20   47.20
   0   3  -1  972.00   47.40
   0  -3   1 1059.09   47.40
   0   3   1 1029.30   47.60
   0  -3   1 1063.89   47.50
   0   3  -1 1049.30   47.40
   0   3   1 1043.20   47.40
   0   3   1 1014.70   47.60
   0   3   1 1046.50   47.40
   0  -3  -1 1093.49   47.80
   0  -3   1 1049.00   46.70
  -1   3   1 1654.23   75.19
   1   3  -1 1745.43   75.69
  -1   3   1 1659.93   75.49
  -1  -3  -1 1679.93   75.09
  -1   3   1 1746.23   74.99
   1   3  -1 1715.53   74.99
  -1  -3  -1 1681.33   75.59
   1  -3   1 1704.13   74.99
   1  -3   1 1585.14   75.09
  -1   3   1 1672.03   75.59
  -1  -3  -1 1706.53   74.89
   1   3  -1 1618.34   75.39
   1   3  -1 1728.43   74.99
   1  -3   1 1689.63   75.69
   1   3  -1 1697.23   74.29
  -1  -3  -1 1711.53   75.59
  -1   3   1 1634.04   74.39
   1  -3   1 1724.23   75.49
  -1   3  -1 1673.63   75.19
  -1   3  -1 1683.03   75.49
   1   3   1 1615.24   75.39
   1  -3  -1 1652.23   74.49
   1  -3  -1 1669.13   75.49
   1  -3  -1 1686.83   74.89
  -1   3  -1 1714.63   75.09
  -1  -3   1 1573.44   75.29
   1   3   1 1736.53   74.89
   1  -3  -1 1675.03   75.59
  -1   3  -1 1708.23   75.79
  -1  -3   1 1693.23   75.79
   1   3   1 1698.43   74.79
   1   3   1 1688.63   75.49
  -1  -3   1 1706.43   74.99
   1  -3  -1 1711.03   75.19
   1   3   1 1701.63   75.09
   1   3   1 1685.23   74.69
   1   3   1 1646.04   75.39
   2   3  -1 1870.71   85.59
  -2  -3  -1 1878.81   85.59
  -2  -3  -1 1834.22   84.49
   2   3  -1 1898.61   85.49
   2  -3   1 1873.31   85.69
   2   3  -1 1888.91   84.09
  -2   3   1 1878.71   85.59
   2   3  -1 1949.60   84.49
   2  -3   1 1818.92   85.09
   2   3  -1 1831.52   85.39
  -2  -3  -1 1895.21   84.29
   2   3  -1 1884.31   85.19
  -2  -3  -1 1901.11   85.09
  -2   3   1 1973.00   85.59
  -2   3   1 1869.21   85.39
  -2   3   1 1868.21   84.59
   2  -3   1 1881.61   85.39
   2  -3   1 1830.02   84.89
  -2   3   1 1883.71   84.09
  -2  -3  -1 1973.00   85.59
   2   3   1 1928.41   84.49
   2  -3  -1 1901.51   84.09
   2   3   1 1951.10   84.29
   2  -3  -1 1826.62   85.19
  -2   3  -1 1794.12   85.59
   2  -3  -1 1915.71   84.59
   2  -3  -1 1923.01   85.69
  -2  -3   1 2107.39   85.99
  -2  -3   1 1930.01   84.09
  -2   3  -1 1870.21   84.89
   2   3   1 1870.91   85.49
   2  -3  -1 1860.51   85.39
  -2   3  -1 1944.61   85.29
   2   3   1 2009.80   85.69
  -2  -3   1 1998.40   85.19
  -2  -3   1 1985.20   84.59
   2   3   1 1897.31   85.19
  -2   3  -1 1970.10   85.59
  -3  -3  -1 1437.96   66.59
   3   3  -1 1413.46   64.89
   3  -3   1 1417.16   66.29
  -3  -3  -1 1409.46   64.59
  -3   3   1 1382.36   64.79
  -3  -3  -1 1392.16   65.39
   3   3  -1 1581.64   66.99
   3  -3   1 1397.86   64.39
   3  -3   1 1478.55   66.89
   3  -3   1 1475.75   65.69
   3   3  -1 1472.75   66.59
   3   3  -1 1419.26   66.19
  -3   3   1 1393.56   66.59
  -3   3   1 1429.76   66.39
  -3  -3  -1 1417.86   66.59
   3   3  -1 1395.56   65.09
  -3   3   1 1423.46   66.49
   3  -3   1 1415.56   66.29
  -3  -3  -1 1471.35   66.19
  -3   3  -1 1472.35   64.39
  -3   3  -1 1468.05   65.69
  -3   3  -1 1531.95   66.49
  -3  -3   1 1506.95   66.99
   3   3   1 1495.55   65.59
  -3   3  -1 1442.46   66.69
   3   3   1 1559.34   66.79
   3   3   1 1444.96   66.19
   3   3   1 1497.65   64.59
  -3  -3   1 1451.35   65.09
   3  -3  -1 1486.15   66.49
  -3  -3   1 1517.15   65.09
   3   3   1 1484.55   66.69
   3  -3  -1 1447.66   66.39
   3  -3  -1 1476.95   64.89
  -3  -3   1 1492.45   66.29
   3  -3  -1 1501.75   66.89
  -3   3  -1 1566.84   66.59
  -3  -3   1 1515.65   66.69
   3  -3  -1 1403.26   65.19
   4   3  -1 1317.77   56.59
  -4  -3  -1 1200.08   56.49
  -4  -3  -1 1272.57   55.49
   4  -3   1 1260.37   56.29
  -4  -3  -1 1258.47   56.79
   4   3  -1 1226.78   54.49
   4  -3   1 1246.38   54.39
  -4   3   1 1357.16   56.69
   4  -3   1 1247.78   55.59
  -4   3   1 1331.57   56.89
   4   3  -1 1226.28   55.19
   4   3  -1 1350.36   57.19
   4  -3   1 1250.27   56.99
   4   3  -1 1221.68   56.19
  -4   3   1 1292.27   56.99
  -4   3   1 1277.47   56.29
  -4  -3  -1 1321.57   56.39
   4  -3   1 1232.08   56.49
  -4   3   1 1193.88   54.89
  -4   3   1 1236.98   54.69
  -4  -3   1 1194.98   55.09
   4   3   1 1266.27   56.79
  -4   3  -1 1164.18   56.39
  -4   3  -1 1210.58   56.69
   4   3   1 1141.19   55.39
  -4   3  -1 1092.39   55.99
   4  -3  -1 1124.79   54.89
   4   3   1 1131.09   55.99
   4  -3  -1 1169.18   56.09
  -4  -3   1 1163.28   56.29
  -4  -3   1 1169.68   54.39
  -4   3  -1 1191.28   55.39
   4  -3  -1 1165.98   56.79
  -4   3  -1 1144.79   54.29
   4   3   1 1240.98   56.59
  -4  -3   1 1218.98   56.19
   4  -3  -1 1124.49   56.19
  -4  -3   1 1165.28   56.79
   5   3  -1 1090.59   51.09
   5   3  -1 1121.99   53.19
  -5   3   1 1107.09   51.79
   5  -3   1 1116.09   53.59
  -5  -3  -1 1195.48   52.59
  -5  -3  -1 1221.78   53.49
   5   3  -1 1097.19   52.19
  -5   3   1 1160.48   53.19
  -5  -3  -1 1134.09   53.89
  -5   3   1 1123.29   53.89
   5   3  -1 1185.68   54.29
  -5   3   1 1181.18   53.39
  -5   3   1 1140.29   51.69
   5   3  -1 1192.58   53.59
  -5  -3  -1 1113.49   53.39
  -5   3   1 1141.29   53.69
   5  -3   1 1138.39   51.39
   5  -3   1 1141.79   54.09
   5  -3   1 1122.29   52.39
   5  -3   1 1146.99   53.09
  -5   3  -1 1145.69   53.59
   5  -3  -1 1131.69   51.89
   5  -3  -1 1148.69   51.69
   5  -3  -1 1125.89   53.49
  -5   3  -1 1111.89   52.19
  -5   3  -1 1136.79   51.39
   5   3   1 1162.88   52.59
  -5  -3   1 1162.68   53.29
  -5  -3   1 1112.39   50.99
   5   3   1 1235.88   53.79
   5  -3  -1 1104.09   54.09
  -5   3  -1 1186.78   53.29
  -5   3  -1 1122.19   53.89
   5   3   1 1118.49   53.89
  -5  -3   1 1136.09   54.09
   5   3   1 1159.18   53.29
  -5  -3   1 1095.59   53.19
  -5  -3   1 1135.99   52.19
  -6   3   1  674.23   33.10
   6  -3   1  608.04   32.90
   6  -3   1  621.84   31.50
   6   3  -1  632.64   33.10
   6  -3   1  656.63   31.20
  -6  -3  -1  649.93   32.10
  -6  -3  -1  641.84   32.20
   6   3  -1  606.44   29.50
  -6  -3  -1  622.94   32.80
   6  -3   1  641.14   30.10
  -6  -3  -1  635.24   31.30
  -6   3   1  655.73   31.80
   6   3  -1  646.14   32.00
   6   3  -1  641.94   31.20
  -6   3   1  632.84   30.40
  -6   3   1  651.33   30.50
  -6   3   1  659.83   32.70
   6  -3   1  602.64   32.30
  -6   3   1  652.33   32.10
   6   3  -1  675.43   32.40
   6   3   1  694.53   32.60
  -6  -3   1  659.93   33.30
  -6  -3   1  641.64   29.40
  -6   3  -1  660.23   31.70
   6   3   1  654.43   32.10
  -6   3  -1  664.73   32.00
   6  -3  -1  666.23   30.70
  -6  -3   1  661.73   32.20
  -6   3  -1  635.64   30.90
   6   3   1  646.94   31.50
   6  -3  -1  652.53   30.50
  -6  -3   1  674.83   31.30
  -6   3  -1  663.43   30.20
  -6  -3   1  608.84   31.90
   6   3   1  659.93   33.20
   6  -3  -1  642.94   33.20
  -6   3  -1  644.74   32.60
   6  -3  -1  634.64   32.50
  -6   3  -1  649.83   32.90
  -7  -3  -1  415.16   23.30
  -7   3   1  424.86   24.40
   7   3  -1  427.66   23.30
  -7   3   1  430.96   23.20
   7   3  -1  411.56   22.50
  -7  -3  -1  439.56   23.50
   7   3  -1  459.15   23.60
  -7  -3  -1  426.66   22.70
   7  -3   1  407.06   23.80
  -7   3   1  423.06   21.70
  -7   3   1  434.06   22.90
  -7   3   1  413.16   23.70
   7   3  -1  414.66   24.50
   7  -3   1  446.66   22.50
  -7  -3  -1  437.86   24.40
   7  -3   1  434.16   24.80
   7  -3   1  421.66   21.30
  -7   3   1  415.66   21.40
   7   3   1  446.16   22.90
  -7   3  -1  462.05   23.20
  -7  -3   1  439.96   23.50
   7  -3  -1  433.26   23.90
  -7  -3   1  451.35   24.70
  -7   3  -1  464.95   21.70
   7  -3  -1  390.26   21.70
  -7  -3   1  435.16   20.30
  -7   3  -1  460.35   24.60
  -7  -3   1  440.46   23.30
   7   3   1  445.66   24.60
   7  -3  -1  450.85   21.70
  -7   3  -1  427.06   22.00
   7   3   1  480.15   24.00
  -7  -3   1  453.65   22.70
  -7   3  -1  449.26   24.20
   7   3   1  461.25   23.50
  -7   3  -1  446.16   22.80
   7  -3  -1  393.26   24.30
   8   3  -1  427.86   24.70
   8  -3   1  435.06   22.00
   8  -3   1  421.56   23.80
  -8   3   1  422.66   23.80
   8   3  -1  464.65   23.40
   8  -3   1  385.66   24.30
  -8  -3  -1  429.16   23.10
  -8   3   1  433.86   24.50
   8   3  -1  439.66   23.20
  -8   3   1  431.66   22.70
   8  -3   1  431.76   20.90
  -8   3   1  438.16   22.40
  -8   3   1  438.06   21.40
  -8  -3  -1  418.66   22.30
  -8   3   1  426.96   20.90
  -8  -3  -1  427.16   23.10
   8   3  -1  430.66   22.30
  -8  -3  -1  430.66   24.40
  -8  -3   1  390.96   19.30
   8  -3  -1  413.16   21.30
   8  -3  -1  381.56   23.30
  -8  -3   1  398.06   21.90
  -8  -3   1  425.76   24.60
   8   3   1  374.96   23.80
  -8   3  -1  387.26   21.90
  -8   3  -1  390.96   22.10
  -8   3  -1  424.36   24.30
   8   3   1  406.76   23.20
  -8   3  -1  372.66   21.00
  -8  -3   1  398.46   22.90
   8   3   1  397.76   22.70
   8  -3  -1  350.56   23.80
  -8  -3   1  393.36   19.30
  -8   3  -1  389.16   23.40
  -8  -3   1  383.36   22.40
  -8   3  -1  393.76   20.80
   8  -3  -1  384.66   20.90
   8   3   1  387.96   22.20
   9   3  -1  312.47   17.90
  -9   3   1  309.57   16.20
  -9   3   1  321.27   17.80
   9   3  -1  295.87   18.40
  -9   3   1  324.87   18.20
  -9  -3  -1  322.47   18.10
  -9  -3  -1  312.47   20.30
  -9  -3  -1  303.87   18.60
   9  -3   1  315.07   16.20
  -9   3   1  319.57   20.40
  -9   3   1  316.07   16.90
   9  -3   1  315.97   17.40
   9  -3   1  325.27   19.60
   9   3  -1  307.37   18.50
  -9   3  -1  286.27   19.60
  -9  -3   1  269.37   17.80
   9  -3  -1  278.37   16.50
  -9   3  -1  255.47   16.10
  -9   3  -1  286.37   17.20
  -9  -3   1  268.77   14.00
  -9  -3   1  273.57   17.30
   9   3   1  277.67   18.40
  -9  -3   1  262.97   19.50
   9   3   1  275.87   18.20
  -9   3  -1  275.47   16.30
   9  -3  -1  248.38   18.40
   9  -3  -1  261.57   16.10
   9   3   1  268.27   17.70
  -9   3  -1  273.77   17.30
  10  -3   1   84.39    7.90
  10   3  -1   85.19    9.80
 -10  -3  -1   86.79   11.80
 -10   3   1   85.29    9.00
 -10  -3  -1   87.19   10.50
  10   3  -1   90.69   10.30
 -10   3   1  101.09    8.20
  10  -3   1   84.99    9.00
 -10   3   1  102.79   12.20
  10  -3   1   94.09   11.10
 -10   3   1   86.29    9.70
 -10   3   1   85.99    9.90
  10  -3  -1   95.19    8.50
 -10  -3   1  103.29   10.60
  10  -3  -1   97.19    8.50
  10   3   1  108.79   10.80
 -10   3  -1  112.89    9.60
  10   3   1  105.99   10.70
  10  -3  -1  112.69   11.50
 -10   3  -1  104.49   12.10
 -10   3  -1  102.29    8.90
 -10  -3   1  112.69   10.80
 -10  -3   1  104.99   12.30
 -10   3  -1   99.49    9.90
 -10   3  -1   98.39    8.60
  11   3  -1   67.99    9.60
  11  -3   1   50.49    8.90
 -11  -3  -1   53.99   11.00
  11   3  -1   72.09    9.90
 -11   3   1   59.39   11.40
  11  -3   1   47.20    9.90
 -11  -3  -1   62.79    9.90
 -11   3   1   61.49    9.10
 -11   3   1   51.69    8.60
  11  -3   1   64.39    7.40
 -11   3   1   61.99    9.00
 -11   3   1   52.19    7.10
  11  -3  -1   57.49   10.50
  11  -3  -1   61.89    8.00
  11  -3  -1   65.29    8.00
  11   3   1   53.79    9.40
 -11   3  -1   67.79   11.50
 -11  -3   1   63.89    9.50
 -11   3  -1   63.49    9.40
  11   3   1   68.59    9.80
 -11   3  -1   52.89    8.40
 -11   3  -1   67.09    8.10
 -11  -3   1   62.89   11.20
 -11   3  -1   53.89    9.60
  12   3  -1   50.49    9.00
 -12  -3  -1   49.30    9.50
 -12  -3  -1   54.59   11.10
 -12   3   1   58.39   12.10
 -12   3   1   39.60    7.50
  12  -3   1   42.90    8.70
  12   3  -1   44.90    8.80
 -12   3   1   37.80    7.20
  12  -3   1   46.10    8.10
  12  -3  -1   32.50    8.10
 -12  -3   1   40.80    8.20
  12   3   1   43.30    8.20
  12  -3  -1   36.40    6.80
 -12   3  -1   37.00    8.10
 -12   3  -1   39.20    7.50
  12   3   1   37.50    8.30
 -12  -3   1   30.90    8.70
 -12   3  -1   46.40   10.60
  13   3  -1   10.20    6.80
 -13  -3  -1    3.70    8.30
  13   3  -1   13.50    6.80
 -13  -3  -1   14.10    6.90
 -13  -3   1    0.00    6.00
  13   3   1   -1.40    6.50
  13   3   1    9.20    6.30
   0   4   1   35.60    3.50
   0   4  -1   31.40    2.70
   0  -4  -1   29.10    3.20
   0  -4  -1   32.20    3.70
   0  -4   1   27.30    3.40
   0  -4   1   35.70    3.90
   0   4   1   29.90    3.50
   0   4   1   31.50    3.40
   0   4   1   31.00    2.90
   0  -4  -1   32.40    3.20
   0  -4   1   33.10    2.90
   0   4   1   33.00    2.80
   0   4   1   31.60    3.00
   0   4   1   31.00    3.70
   0   4  -1   35.20    3.90
   0   4  -1   29.70    3.50
   0  -4  -1   29.90    3.50
   0  -4   1   29.50    3.30
   0  -4   1   29.30    2.60
   0   4  -1   33.20    3.50
   0   4   1   31.90    3.70
  -1  -4  -1  758.42   33.10
  -1  -4  -1  735.33   33.80
   1  -4   1  738.93   32.90
   1   4  -1  738.73   33.20
   1  -4   1  722.03   33.20
  -1   4   1  754.62   34.00
  -1   4   1  760.22   33.30
  -1   4   1  711.23   33.80
   1   4  -1  733.13   32.20
   1   4  -1  721.43   32.90
   1  -4   1  705.13   33.60
   1   4  -1  717.13   32.10
  -1   4   1  752.62   33.70
  -1   4   1  698.63   33.00
  -1  -4  -1  739.23   33.10
   1   4  -1  742.63   33.90
  -1   4   1  728.23   32.30
  -1   4   1  715.93   32.30
   1   4  -1  757.02   33.70
  -1  -4   1  696.23   33.80
  -1   4  -1  693.83   33.60
   1   4   1  711.93   33.50
  -1   4  -1  695.03   32.00
  -1  -4   1  667.83   33.30
   1  -4  -1  702.33   33.70
   1   4   1  710.03   32.70
  -1   4  -1  718.63   33.90
   1   4   1  690.83   32.90
  -1   4  -1  697.93   32.90
   1   4   1  702.23   32.90
   1   4   1  749.42   32.60
   1  -4  -1  690.13   33.50
  -1  -4   1  669.33   33.00
  -1   4  -1  684.13   32.00
  -1  -4   1  715.03   32.90
  -1   4  -1  672.83   33.70
   1  -4  -1  689.03   33.00
   1   4   1  675.73   33.40
  -1   4  -1  654.73   33.20
   1  -4  -1  685.03   32.90
   1   4   1  721.53   33.70
  -2  -4   1   96.29    6.30
  -2  -4   1   94.29    6.00
   2   4   1   91.39    6.20
   2  -4  -1   92.99    5.10
  -2   4  -1   88.89    6.80
   2  -4  -1   87.79    5.70
   2  -4  -1   93.99    6.40
   2   4   1   96.79    5.60
   2  -4  -1   88.09    6.50
  -2   4  -1   88.59    6.10
   2   4   1   93.99    6.70
  -2  -4   1   93.69    6.90
   2   4   1   91.09    5.60
   2   4   1   94.29    6.60
   2   4   1  101.59    6.90
  -2   4  -1   99.59    6.90
   2  -4  -1   95.49    7.00
  -2   4  -1   96.19    6.40
  -2  -4   1   89.29    5.10
  -3  -4  -1  209.68   13.20
  -3   4   1  222.28   11.20
   3  -4   1  214.88   12.70
  -3   4   1  219.58   13.10
  -3   4   1  224.08   13.40
  -3   4   1  208.98   13.10
  -3   4   1  204.88   11.90
  -3  -4  -1  222.28   12.80
  -3  -4  -1  215.18   11.80
   3   4  -1  223.68   11.50
  -3  -4  -1  216.68   13.10
   3   4  -1  218.98   13.00
   3   4  -1  210.38   11.60
   3   4  -1  218.08   13.10
   3  -4   1  215.98   12.30
   3  -4   1  206.98   13.30
   3   4  -1  215.08   12.60
  -3  -4  -1  217.18   11.50
   3  -4   1  219.78   13.00
   3  -4  -1  265.87   13.90
   3  -4  -1  255.97   13.20
  -3   4  -1  261.97   13.60
  -3  -4   1  253.87   11.60
   3  -4  -1  245.58   13.30
  -3  -4   1  254.57   13.80
   3  -4  -1  238.48   12.00
   3   4   1  265.77   13.60
  -3   4  -1  247.78   13.30
   3   4   1  257.87   12.10
   3  -4  -1  263.87   11.40
  -3   4  -1  257.17   13.70
   3   4   1  244.78   12.90
   3   4   1  256.27   11.60
  -3  -4   1  266.47   13.10
  -3   4  -1  250.87   12.60
  -3  -4   1  254.27   12.00
   4   4  -1  497.95   24.60
   4   4  -1  478.85   24.10
  -4  -4  -1  502.65   24.80
  -4  -4  -1  506.55   26.40
   4   4  -1  505.35   25.90
  -4  -4  -1  471.65   26.20
  -4  -4  -1  490.45   23.80
   4  -4   1  467.55   26.40
   4  -4   1  480.15   25.90
   4  -4   1  500.45   23.60
  -4   4   1  492.65   26.30
   4   4  -1  503.65   26.10
   4   4  -1  492.45   26.50
  -4   4   1  497.55   26.50
  -4   4   1  499.15   24.70
   4  -4   1  503.05   25.20
  -4  -4  -1  524.25   26.00
  -4   4   1  488.25   26.20
  -4   4   1  482.75   24.00
   4  -4   1  490.55   26.00
   4  -4  -1  547.15   27.00
   4  -4  -1  561.84   24.20
  -4   4  -1  569.94   26.50
  -4   4  -1  546.45   25.30
   4   4   1  550.14   23.80
  -4  -4   1  553.64   26.60
  -4   4  -1  564.24   26.50
   4   4   1  593.14   26.90
   4  -4  -1  543.15   24.90
  -4  -4   1  563.04   24.70
   4  -4  -1  520.85   26.20
  -4   4  -1  554.84   23.60
  -4   4  -1  553.84   26.90
  -4  -4   1  550.14   26.10
   4   4   1  564.24   26.20
   4   4   1  560.64   25.10
   4  -4  -1  536.25   26.30
  -4  -4   1  577.44   27.10
  -5   4   1  208.88   13.40
   5   4  -1  211.48   11.90
   5  -4   1  202.08   13.80
   5  -4   1  204.28   12.90
  -5   4   1  202.58   13.00
   5  -4   1  202.08   10.80
  -5   4   1  210.58   13.70
  -5  -4  -1  201.88   13.00
   5  -4   1  196.88   12.10
  -5  -4  -1  212.68   13.40
  -5  -4  -1  209.48   12.10
   5   4  -1  203.78   10.90
  -5   4   1  215.48   13.60
  -5   4   1  207.78   11.60
   5   4  -1  209.48   13.00
   5   4  -1  222.68   13.60
   5   4  -1  208.18   13.80
   5  -4   1  193.58   13.10
  -5   4   1  210.48   11.10
  -5  -4  -1  214.78   13.70
  -5   4  -1  232.48   12.30
   5   4   1  221.28   12.20
  -5  -4   1  233.68   11.20
  -5  -4   1  238.18   13.40
   5   4   1  222.48   13.90
  -5  -4   1  230.88   13.60
   5  -4  -1  234.48   14.30
   5  -4  -1  238.48   11.40
  -5   4  -1  231.58   13.80
  -5   4  -1  235.18   13.60
   5   4   1  234.88   13.80
  -5  -4   1  244.08   12.00
   5  -4  -1  234.88   13.70
   5  -4  -1  250.87   12.10
   5  -4  -1  222.78   13.30
  -5  -4   1  246.68   14.40
  -5   4  -1  227.98   13.90
  -5   4  -1  231.78   10.80
   5   4   1  225.78   13.20
   6   4  -1  413.66   20.30
   6   4  -1  422.16   22.70
   6  -4   1  429.16   22.90
  -6  -4  -1  413.66   22.40
   6   4  -1  439.76   21.90
   6  -4   1  428.06   19.10
   6  -4   1  439.16   20.70
  -6   4   1  431.06   19.50
  -6  -4  -1  433.46   21.80
   6   4  -1  392.96   18.70
   6  -4   1  436.36   22.20
  -6   4   1  426.36   22.30
  -6   4   1  420.26   22.50
  -6  -4  -1  408.36   21.90
  -6   4   1  416.56   21.50
  -6   4   1  424.76   19.80
   6   4  -1  428.16   22.00
  -6  -4  -1  440.26   20.70
  -6   4   1  439.16   22.10
   6  -4   1  432.26   21.60
   6  -4  -1  376.06   19.80
   6   4   1  377.86   21.60
   6   4   1  345.07   21.80
   6  -4  -1  354.56   22.10
  -6  -4   1  355.56   21.30
  -6   4  -1  375.96   18.90
  -6   4  -1  383.06   21.40
   6   4   1  372.86   21.30
  -6  -4   1  386.36   21.40
  -6   4  -1  361.66   21.70
  -6  -4   1  356.96   22.00
  -6  -4   1  368.06   20.00
   6   4   1  351.36   20.20
  -6   4  -1  366.36   22.00
  -6   4  -1  375.36   20.10
   6  -4  -1  368.66   19.20
  -6  -4   1  364.96   18.60
   6  -4  -1  366.36   21.60
  -7   4   1  586.84   25.50
   7   4  -1  596.54   28.20
  -7   4   1  557.14   25.50
   7  -4   1  529.35   28.80
   7  -4   1  538.55   26.40
   7   4  -1  572.94   27.80
   7   4  -1  554.04   29.00
  -7   4   1  563.04   28.50
  -7  -4  -1  579.04   28.20
  -7  -4  -1  572.54   28.90
  -7  -4  -1  577.24   27.80
   7   4  -1  572.44   26.50
  -7  -4  -1  586.24   26.70
  -7   4   1  591.64   27.60
   7  -4   1  531.35   28.10
   7  -4   1  559.44   25.00
  -7   4   1  570.24   27.90
  -7   4   1  581.84   29.00
   7  -4  -1  490.85   25.50
  -7  -4   1  487.35   28.40
  -7  -4   1  479.45   27.20
  -7  -4   1  461.85   23.80
   7   4   1  494.85   27.60
  -7  -4   1  483.85   27.30
   7   4   1  479.15   27.10
   7  -4  -1  472.95   28.30
   7  -4  -1  490.65   25.10
  -7   4  -1  459.85   25.50
  -7   4  -1  468.55   26.70
  -7   4  -1  487.25   27.10
   7   4   1  476.95   28.20
  -7   4  -1  478.15   24.70
  -7   4  -1  483.65   28.20
   7  -4  -1  478.05   27.60
   7   4   1  465.95   26.20
  -7  -4   1  482.15   25.90
  -7   4  -1  452.65   27.50
   8  -4   1  328.27   16.80
  -8  -4  -1  312.47   18.50
   8   4  -1  336.47   18.70
  -8   4   1  316.47   15.90
  -8  -4  -1  316.27   17.10
  -8   4   1  307.67   15.70
  -8   4   1  311.17   18.20
  -8   4   1  235.48   18.50
   8   4  -1  317.87   17.10
  -8   4   1  323.97   18.00
   8  -4   1  324.37   15.40
   8  -4   1  256.57   18.20
   8   4  -1  319.27   18.40
   8   4  -1  277.07   19.30
  -8  -4  -1  310.37   19.50
  -8  -4  -1  280.07   17.80
  -8   4  -1  284.07   17.30
   8   4   1  285.77   17.90
  -8  -4   1  269.97   16.40
   8   4   1  252.57   18.60
  -8   4  -1  262.17   18.70
   8   4   1  262.57   16.70
  -8  -4   1  264.07   17.70
  -8  -4   1  287.77   19.50
  -8   4  -1  262.17   17.30
   8  -4  -1  263.87   15.30
   8  -4  -1  266.27   15.80
  -8   4  -1  263.07   15.80
   8   4   1  278.17   18.10
  -9   4   1  404.36   23.20
  -9  -4  -1  365.56   23.60
  -9   4   1  374.46   24.80
   9  -4   1  370.66   20.70
  -9  -4  -1  359.86   22.30
   9   4  -1  386.56   23.70
  -9  -4  -1  367.66   24.90
   9  -4   1  393.86   22.00
  -9   4   1  370.66   21.20
   9   4  -1  374.16   22.40
  -9   4   1  376.76   23.40
  -9   4   1  381.86   20.90
   9  -4   1  364.86   24.10
  -9  -4   1  439.16   26.00
  -9  -4   1  446.16   22.80
  -9   4  -1  457.55   25.80
   9   4   1  447.76   24.20
   9  -4  -1  463.85   22.00
  -9   4  -1  437.76   21.90
   9   4   1  441.56   23.30
  -9   4  -1  431.56   23.50
  -9  -4   1  422.16   24.10
  -9   4  -1  475.85   23.80
   9  -4  -1  433.96   24.90
  -9   4  -1  444.86   21.30
   9  -4  -1  441.66   21.40
 -10  -4  -1  297.87   21.10
 -10   4   1  283.37   16.10
 -10   4   1  301.77   18.70
  10   4  -1  279.27   18.90
  10   4  -1  278.77   18.20
 -10   4   1  274.27   16.50
  10  -4   1  293.07   16.00
 -10   4   1  246.88   18.60
  10  -4   1  284.37   17.10
 -10   4   1  299.07   21.00
 -10  -4  -1  276.37   19.00
  10  -4   1  264.27   19.50
 -10  -4   1  299.17   19.10
  10   4   1  307.47   19.30
 -10  -4   1  281.27   20.90
 -10   4  -1  285.97   16.70
 -10   4  -1  312.37   20.80
 -10   4  -1  276.97   16.20
  10  -4  -1  280.57   19.70
 -10   4  -1  299.37   18.50
 -10   4  -1  287.37   18.90
  10  -4  -1  281.87   16.40
  10  -4  -1  292.07   16.30
 -10  -4   1  274.67   17.90
  11  -4   1  258.37   19.40
 -11   4   1  268.67   18.10
 -11  -4  -1  251.77   18.60
  11  -4   1  256.77   15.60
  11   4  -1  263.17   18.60
  11   4  -1  274.97   18.00
 -11   4   1  257.17   15.50
 -11   4   1  282.67   20.60
 -11  -4  -1  270.17   20.80
 -11  -4   1  267.47   20.90
 -11  -4   1  261.07   18.30
  11  -4  -1  277.27   16.00
  11   4   1  253.77   18.50
  11   4   1  254.47   18.10
 -11   4  -1  256.97   16.20
  11  -4  -1  275.97   19.90
 -11   4  -1  254.37   20.20
 -11   4  -1  269.87   17.90
 -12  -4  -1  193.98   16.40
 -12   4   1  208.88   19.00
  12   4  -1  209.08   16.60
 -12  -4  -1  213.98   18.90
 -12   4   1  209.98   15.50
  12  -4   1  201.98   17.60
  12   4  -1  192.28   15.50
  12   4   1  181.48   15.70
 -12   4  -1  188.68   15.10
  12  -4  -1  187.98   17.40
 -12  -4   1  189.48   18.30
  12  -4  -1  194.38   13.30
 -12   4  -1  186.18   18.20
 -12  -4   1  176.88   15.70
 -12   4  -1  163.68   13.30
  12   4   1  174.78   15.60
 -13  -4  -1  247.08   18.80
  13   4  -1  243.58   18.30
  13   4  -1  234.88   18.10
 -13  -4   1  220.28   18.60
  13   4   1  220.78   18.20
   0  -5   1 2851.41  127.49
   0   5  -1 2975.30  126.89
   0  -5  -1 2876.71  126.09
   0   5  -1 2872.71  125.79
   0  -5  -1 2795.42  126.49
   0   5   1 2780.62  126.79
   0   5  -1 2760.22  126.89
   0  -5   1 2868.01  126.89
   0   5   1 2864.61  125.89
   0   5   1 2938.21  126.89
   0  -5   1 2859.41  125.69
   0  -5   1 2591.84  126.49
   0   5  -1 2949.60  127.49
   0  -5   1 2944.21  125.79
   0   5   1 2549.34  126.99
   0   5  -1 2742.33  127.29
   0   5   1 2898.71  126.79
   0   5  -1 2908.91  125.79
   0   5   1 2795.72  127.19
   0   5   1 2830.62  125.89
   0   5   1 2868.01  126.19
   0  -5  -1 2904.81  126.89
   1   5  -1 1656.23   76.09
   1   5  -1 1739.93   77.29
  -1   5   1 1764.22   77.29
  -1   5   1 1561.24   76.39
  -1   5   1 1725.03   77.59
   1   5  -1 1630.04   77.09
  -1   5   1 1672.43   75.59
  -1   5   1 1647.24   77.39
   1  -5   1 1745.33   76.19
  -1   5   1 1656.83   75.59
   1   5  -1 1654.83   75.49
  -1   5   1 1728.33   76.59
  -1  -5  -1 1716.23   76.59
   1   5  -1 1792.22   76.69
  -1  -5  -1 1702.63   76.29
  -1  -5  -1 1698.73   77.39
   1   5  -1 1754.12   77.59
   1  -5   1 1703.73   77.09
   1   5  -1 1668.03   75.29
   1  -5   1 1720.23   76.69
   1  -5  -1 1638.14   76.99
  -1   5  -1 1727.13   76.89
  -1   5  -1 1709.33   76.29
  -1   5  -1 1707.23   75.29
   1   5   1 1774.32   77.19
  -1   5  -1 1695.53   77.49
  -1   5  -1 1648.94   77.39
   1  -5  -1 1680.23   76.39
   1   5   1 1607.14   76.99
   1   5   1 1848.62   77.59
   1   5   1 1710.13   76.49
   1   5   1 1648.04   76.29
   1  -5  -1 1652.53   76.39
  -1  -5   1 1679.33   77.49
   1   5   1 1679.83   75.99
  -1  -5   1 1765.22   76.19
   1   5   1 1669.93   75.69
  -1  -5   1 1672.33   76.59
  -1  -5   1 1692.03   76.89
  -1   5  -1 1731.43   77.19
  -1   5  -1 1643.34   75.29
   2  -5   1 1338.37   60.19
   2   5  -1 1325.17   59.39
  -2   5   1 1279.27   59.19
   2  -5   1 1302.97   59.29
   2  -5   1 1341.87   60.49
   2   5  -1 1350.46   60.19
  -2   5   1 1292.17   57.99
  -2   5   1 1360.06   60.29
  -2  -5  -1 1283.67   60.19
   2   5  -1 1274.87   60.09
   2   5  -1 1275.67   57.99
  -2   5   1 1268.67   57.99
   2   5  -1 1382.66   60.49
   2   5  -1 1294.67   58.09
   2  -5   1 1337.47   59.39
  -2   5   1 1427.76   59.89
  -2  -5  -1 1300.57   58.89
  -2  -5  -1 1338.57   59.49
  -2   5   1 1269.87   60.29
   2   5  -1 1317.27   58.99
  -2   5  -1 1309.17   60.49
   2  -5  -1 1248.18   59.99
   2   5   1 1318.07   60.09
   2   5   1 1229.78   59.29
   2  -5  -1 1257.47   59.39
  -2   5  -1 1315.87   59.49
   2   5   1 1302.47   60.19
  -2  -5   1 1345.77   60.59
   2  -5  -1 1315.07   58.99
   2   5   1 1296.17   58.89
  -2   5  -1 1257.17   57.49
   2  -5  -1 1292.47   60.29
  -2  -5   1 1315.47   59.09
   2   5   1 1261.47   60.09
   2   5   1 1198.28   58.39
   2   5   1 1272.87   58.59
  -2   5  -1 1254.37   59.39
  -2   5  -1 1333.67   60.19
  -2   5  -1 1212.08   57.49
   3   5  -1 1303.27   59.79
   3   5  -1 1357.86   61.59
   3   5  -1 1357.06   60.99
  -3   5   1 1224.18   59.99
  -3   5   1 1292.77   58.89
   3  -5   1 1294.47   61.79
   3  -5   1 1336.87   61.49
  -3   5   1 1354.06   61.59
   3   5  -1 1400.36   61.69
   3  -5   1 1309.77   60.89
  -3  -5  -1 1333.17   59.69
  -3   5   1 1389.96   61.39
  -3  -5  -1 1326.37   59.69
   3   5  -1 1147.19   59.09
  -3  -5  -1 1381.06   60.99
  -3   5   1 1318.07   61.69
  -3  -5  -1 1281.57   61.49
   3   5  -1 1367.46   61.79
   3  -5   1 1421.56   60.59
  -3  -5  -1 1327.07   61.89
  -3   5  -1 1348.27   60.59
   3   5   1 1319.27   60.89
   3  -5  -1 1308.27   60.99
  -3  -5   1 1373.06   60.99
   3   5   1 1290.07   59.49
   3  -5  -1 1351.06   61.99
   3  -5  -1 1260.57   59.89
  -3  -5   1 1307.67   59.89
  -3  -5   1 1269.77   59.19
   3  -5  -1 1322.07   61.39
  -3   5  -1 1405.36   61.79
  -3  -5   1 1296.17   61.79
   3  -5  -1 1297.57   58.89
   3   5   1 1344.77   61.59
  -3   5  -1 1331.77   61.09
  -3   5  -1 1302.27   61.79
   3   5   1 1328.37   61.49
   3   5   1 1319.47   59.69
  -4  -5  -1 1732.23   77.29
  -4   5   1 1601.04   75.99
   4  -5   1 1711.73   78.39
  -4   5   1 1778.82   77.89
   4   5  -1 1694.23   77.29
  -4   5   1 1697.33   78.09
  -4  -5  -1 1666.13   75.79
   4   5  -1 1735.53   78.19
  -4  -5  -1 1816.62   75.39
  -4   5   1 1727.33   77.89
  -4  -5  -1 1682.93   77.99
  -4  -5  -1 1784.82   78.19
   4   5  -1 1785.82   77.99
   4   5  -1 1729.13   75.59
   4   5  -1 1732.23   77.89
   4   5  -1 1694.83   75.49
  -4   5   1 1611.14   74.79
   4  -5   1 1682.13   77.59
   4  -5   1 1657.03   77.39
   4   5   1 1750.92   78.09
   4  -5  -1 1635.64   77.59
  -4   5  -1 1688.93   77.79
   4   5   1 1620.84   75.89
   4   5   1 1594.34   75.09
   4  -5  -1 1660.83   77.49
  -4  -5   1 1624.54   75.59
   4  -5  -1 1631.64   78.09
  -4  -5   1 1687.43   77.29
  -4  -5   1 1656.03   75.39
  -4   5  -1 1673.23   78.09
  -4  -5   1 1695.13   78.29
   4  -5  -1 1702.93   76.09
  -4   5  -1 1686.63   77.69
   4  -5  -1 1628.44   74.89
   4   5   1 1704.83   77.89
   4   5   1 1645.04   77.19
  -4   5  -1 1619.74   76.39
   5   5  -1  464.35   23.90
   5  -5   1  451.55   23.80
   5   5  -1  468.35   22.00
  -5   5   1  442.66   23.70
   5   5  -1  477.65   24.80
  -5  -5  -1  459.65   23.60
   5   5  -1  433.36   21.20
  -5  -5  -1  452.95   24.30
   5   5  -1  447.96   24.00
  -5  -5  -1  506.65   22.40
  -5   5   1  444.16   24.30
  -5   5   1  446.46   22.00
  -5   5   1  445.66   21.00
   5  -5   1  437.46   23.70
   5   5  -1  455.25   23.60
  -5   5   1  448.96   24.10
  -5  -5  -1  436.86   24.20
   5  -5   1  461.25   22.70
  -5  -5  -1  457.95   20.90
   5  -5   1  449.26   24.70
  -5   5   1  472.75   24.30
  -5   5  -1  444.06   23.90
  -5  -5   1  453.75   23.60
   5  -5  -1  442.36   22.10
  -5   5  -1  455.25   24.50
   5   5   1  449.95   24.10
   5  -5  -1  434.96   23.70
  -5   5  -1  437.26   23.90
   5  -5  -1  412.66   23.60
   5   5   1  446.96   22.30
  -5   5  -1  435.76   22.40
  -5  -5   1  435.86   21.40
  -5  -5   1  450.45   21.80
  -5  -5   1  436.46   24.20
   5   5   1  437.86   20.70
   5   5   1  450.85   23.60
  -5  -5   1  441.96   24.50
   5   5   1  440.16   24.30
   5  -5  -1  488.65   21.20
   5  -5  -1  422.76   24.40
  -6   5   1  615.34   29.90
   6  -5   1  603.74   28.40
   6  -5   1  571.74   29.60
  -6   5   1  579.64   30.20
   6   5  -1  603.54   29.80
  -6  -5  -1  574.54   30.20
   6  -5   1  577.74   31.00
   6   5  -1  615.64   30.30
  -6  -5  -1  597.24   30.50
   6  -5   1  592.04   30.00
  -6  -5  -1  590.34   28.10
  -6   5   1  574.44   27.60
  -6   5   1  592.84   30.60
   6   5  -1  579.74   27.80
   6   5  -1  603.14   30.00
   6   5  -1  568.64   26.60
  -6   5   1  579.04   30.00
   6   5  -1  583.04   30.70
  -6   5   1  604.04   26.90
  -6  -5  -1  594.74   29.70
   6  -5   1  592.64   26.40
   6  -5  -1  550.24   30.60
  -6   5  -1  533.35   29.50
  -6   5  -1  531.35   27.90
   6   5   1  542.65   28.00
   6  -5  -1  550.44   26.80
   6   5   1  581.14   30.50
   6   5   1  528.05   29.30
  -6  -5   1  572.74   29.60
   6  -5  -1  588.54   27.90
  -6   5  -1  536.75   26.20
  -6  -5   1  592.84   27.80
   6   5   1  589.34   30.10
  -6   5  -1  544.95   29.90
  -6   5  -1  560.74   30.40
  -6  -5   1  536.55   29.80
   6  -5  -1  518.25   29.50
  -6  -5   1  544.65   30.50
  -7  -5  -1  591.34   31.70
   7   5  -1  602.64   30.70
  -7   5   1  585.14   27.60
  -7  -5  -1  588.84   30.60
   7   5  -1  584.74   31.80
   7   5  -1  602.04   31.00
  -7  -5  -1  604.74   31.30
  -7   5   1  613.84   30.70
  -7   5   1  573.24   31.20
   7  -5   1  596.34   27.30
   7  -5   1  553.74   31.80
  -7   5   1  617.54   31.90
  -7   5   1  596.24   28.30
  -7   5   1  605.44   31.10
   7  -5   1  601.44   29.20
  -7  -5  -1  621.64   29.20
   7  -5   1  602.14   31.20
   7  -5   1  591.94   30.50
   7   5  -1  571.34   28.80
   7  -5  -1  549.25   30.80
  -7   5  -1  560.94   31.10
   7   5   1  588.94   30.60
  -7   5  -1  566.04   27.10
   7  -5  -1  547.35   31.70
  -7   5  -1  569.84   28.80
   7  -5  -1  589.24   28.60
  -7   5  -1  589.64   31.70
  -7   5  -1  584.84   30.40
   7  -5  -1  564.54   27.60
  -7   5  -1  569.14   30.70
  -7  -5   1  595.64   32.00
   7   5   1  552.94   29.00
   7   5   1  563.84   31.60
  -7  -5   1  576.14   30.90
   7   5   1  591.04   31.00
  -7  -5   1  589.44   28.80
  -7  -5   1  548.45   30.40
  -8   5   1  270.87   18.10
   8   5  -1  262.37   17.00
  -8   5   1  263.07   13.90
  -8  -5  -1  212.88   17.30
   8  -5   1  246.08   17.20
  -8  -5  -1  264.57   15.30
   8  -5   1  248.98   13.30
  -8  -5  -1  213.28   16.60
  -8   5   1  257.67   14.10
  -8   5   1  261.87   17.40
   8   5  -1  253.77   17.00
   8  -5   1  253.07   15.10
  -8   5   1  265.07   17.00
   8   5  -1  259.57   15.10
  -8   5  -1  268.17   18.20
   8  -5  -1  259.57   14.70
   8  -5  -1  239.08   17.20
   8  -5  -1  257.97   13.70
  -8  -5   1  269.07   17.20
   8   5   1  259.97   16.80
  -8   5  -1  254.97   16.60
  -8  -5   1  260.47   14.90
  -8   5  -1  234.08   16.50
  -8   5  -1  254.77   14.60
  -8  -5   1  248.58   18.10
   8   5   1  258.97   15.40
  -8   5  -1  244.98   13.30
   9  -5   1  248.28   18.40
   9  -5   1  262.07   14.20
  -9  -5  -1  262.17   19.20
   9   5  -1  273.97   18.10
  -9  -5  -1  250.47   16.20
   9  -5   1  267.07   15.90
  -9   5   1  250.57   14.80
  -9  -5  -1  258.07   18.30
   9   5  -1  258.37   16.20
  -9   5   1  256.07   14.80
  -9   5   1  269.67   19.40
  -9   5  -1  290.87   18.00
  -9  -5   1  281.07   18.30
   9  -5  -1  272.97   15.40
  -9   5  -1  262.97   15.50
   9  -5  -1  279.97   14.80
   9   5   1  286.77   16.90
  -9  -5   1  263.87   16.00
  -9   5  -1  267.77   19.20
   9  -5  -1  263.47   18.50
  -9   5  -1  261.67   17.90
  -9  -5   1  273.07   19.80
   9   5   1  277.17   18.00
 -10   5   1  106.29   11.50
  10   5  -1  107.19   10.40
  10  -5   1   99.49    9.40
  10  -5   1  105.69   12.20
 -10  -5  -1  110.49   13.00
 -10   5   1   99.79    8.30
 -10   5   1  112.79   13.20
 -10  -5  -1  105.59   11.90
  10   5  -1  113.69   11.80
  10  -5   1  109.99    8.00
  10  -5  -1   87.89   11.80
 -10   5  -1  100.89    8.90
  10   5   1  115.49   11.70
 -10  -5   1  101.79   10.40
 -10   5  -1  113.49   11.60
 -10  -5   1  109.69   11.40
 -10   5  -1  120.09   13.20
  10  -5  -1  108.19    8.70
  10  -5  -1   99.69    8.20
 -10  -5   1  121.99   13.50
  10   5   1   93.89   10.80
  11   5  -1   80.69   11.10
  11   5  -1   88.39   10.70
 -11  -5  -1   99.39   13.60
 -11  -5  -1   83.69   11.50
 -11   5   1   87.99    8.10
  11  -5   1   80.59   12.30
 -11   5   1   99.29   11.30
  11   5  -1   87.09   11.30
 -11   5   1   81.19   13.00
  11  -5  -1  113.09   13.20
 -11  -5   1  106.99   12.30
  11  -5  -1  105.69    8.40
 -11  -5   1  106.69   13.90
  11   5   1  101.69   11.20
 -11   5  -1  105.49   13.40
 -11   5  -1  104.59    9.40
 -11   5  -1   96.99   11.30
  11   5   1   98.29   12.10
 -12  -5  -1   80.49   11.60
  12   5  -1   82.09   11.00
  12  -5   1   79.09   14.40
  12   5  -1   80.49   12.10
 -12  -5  -1   78.99   13.90
 -12   5   1   79.29   14.40
 -12   5   1   63.09   11.10
  12   5  -1   79.49   10.90
  12   5   1   80.99   11.30
  12  -5  -1   82.89   13.90
 -12  -5   1   95.59   14.40
 -12   5  -1   83.99   11.50
 -12   5  -1   85.69   14.60
  12   5   1   64.29   11.60
 -13   5   1   46.50    9.30
  13   5  -1   67.19   11.10
 -13  -5  -1   45.10   10.90
  13   5  -1   46.60   10.80
  13   5   1   58.79   10.00
   0   6   1  558.84   27.60
   0   6  -1  546.55   26.30
   0   6  -1  530.15   28.20
   0   6  -1  558.44   27.60
   0  -6   1  560.24   26.30
   0   6  -1  539.85   26.40
   0   6   1  567.14   28.20
   0  -6   1  562.14   26.30
   0   6   1  546.15   27.40
   0   6  -1  585.04   28.50
   0   6   1  556.94   28.10
   0  -6   1  543.95   27.60
   0  -6  -1  545.55   27.50
   0  -6  -1  571.94   26.70
   0   6  -1  564.44   27.80
   0  -6   1  555.54   28.40
   0   6   1  538.85   27.50
   0   6   1  568.14   26.60
   0   6   1  555.34   26.80
   0   6   1  567.84   26.50
   0  -6   1  584.14   27.70
   1   6  -1  338.67   17.70
  -1   6   1  293.97   16.30
   1  -6   1  313.77   15.80
   1  -6   1  314.47   17.00
  -1   6   1  305.97   15.30
   1   6  -1  315.47   15.10
   1  -6   1  306.87   16.40
  -1   6   1  309.97   15.30
  -1   6   1  305.97   16.30
  -1   6   1  322.17   17.60
   1   6  -1  312.87   16.50
  -1  -6  -1  305.97   16.40
   1   6  -1  317.47   17.00
   1   6  -1  308.67   17.00
  -1  -6  -1  315.07   17.40
   1   6  -1  310.17   15.30
  -1   6   1  313.37   17.10
   1   6  -1  321.17   16.00
  -1   6   1  310.97   17.40
  -1  -6   1  320.77   16.90
   1   6   1  300.07   16.90
   1   6   1  300.67   15.90
  -1   6  -1  306.67   15.00
  -1   6  -1  303.27   17.40
   1   6   1  292.67   15.30
  -1  -6   1  303.17   17.40
   1  -6  -1  326.57   16.40
   1  -6  -1  305.27   16.90
   1   6   1  295.07   15.70
  -1   6  -1  265.77   16.30
  -1   6  -1  316.97   17.10
  -1   6  -1  297.27   14.90
   1  -6  -1  298.47   16.00
   1   6   1  318.27   17.30
  -1   6  -1  298.07   16.00
   1   6   1  306.57   16.90
   1   6   1  310.67   16.40
  -1  -6   1  305.07   16.50
  -1   6  -1  311.07   17.50
  -1  -6   1  316.87   15.90
  -2   6   1  189.48   10.60
   2  -6   1  187.68   11.80
  -2   6   1  192.68   13.10
  -2  -6  -1  193.78   11.70
  -2  -6  -1  198.78   12.00
   2   6  -1  179.48   10.70
  -2   6   1  178.78   12.70
  -2   6   1  183.18   12.70
  -2   6   1  186.48   12.20
  -2   6   1  187.88   10.50
   2   6  -1  184.38   11.80
   2   6  -1  180.38   10.50
   2   6  -1  193.58   13.00
   2   6  -1  190.88   12.70
   2  -6   1  178.58   12.50
   2  -6   1  194.28   12.00
  -2  -6  -1  180.38   12.70
   2   6  -1  198.38   11.80
   2   6  -1  176.18   12.50
   2   6   1  240.78   11.70
  -2  -6   1  234.98   12.30
  -2   6  -1  233.78   13.60
  -2   6  -1  234.58   13.40
   2  -6  -1  221.78   13.10
   2   6   1  247.38   12.20
  -2   6  -1  236.68   12.60
   2  -6  -1  236.48   13.60
   2   6   1  237.68   11.30
  -2   6  -1  234.08   10.40
  -2  -6   1  234.18   13.60
   2  -6  -1  238.78   12.50
  -2   6  -1  241.88   13.90
  -2  -6   1  229.28   12.10
   2   6   1  225.28   13.10
   2   6   1  246.28   12.50
  -2   6  -1  227.58   12.50
  -2   6  -1  228.88   10.30
   2   6   1  247.98   13.40
  -3   6   1  457.65   24.70
   3   6  -1  495.85   23.70
   3   6  -1  469.15   25.30
  -3   6   1  479.15   26.40
   3  -6   1  454.95   26.30
  -3   6   1  502.65   26.40
   3  -6   1  463.65   26.00
   3   6  -1  498.65   26.40
   3   6  -1  506.25   24.70
   3   6  -1  535.55   26.80
  -3   6   1  479.75   23.40
  -3  -6  -1  471.75   24.50
   3  -6   1  457.65   25.30
  -3   6   1  478.15   23.30
   3   6  -1  499.15   26.30
   3   6  -1  485.85   23.80
  -3  -6  -1  471.35   25.40
  -3   6   1  496.15   25.90
   3  -6   1  441.76   24.80
  -3  -6  -1  488.85   26.40
  -3  -6   1  561.04   25.80
   3   6   1  520.35   24.30
   3   6   1  555.24   24.70
  -3   6  -1  535.65   26.60
   3  -6  -1  536.95   25.80
   3  -6  -1  463.05   24.60
   3  -6  -1  548.95   27.10
   3   6   1  536.75   25.80
  -3  -6   1  571.54   27.20
  -3  -6   1  542.75   25.00
   3   6   1  557.54   26.80
  -3   6  -1  540.25   26.90
  -3   6  -1  536.55   26.00
   3   6   1  534.35   24.50
   3   6   1  563.14   26.80
   3  -6  -1  525.95   26.40
   3   6   1  528.45   26.40
  -3   6  -1  526.15   25.40
   4   6  -1  326.57   17.80
  -4   6   1  308.87   14.90
   4  -6   1  337.67   18.00
  -4   6   1  337.57   18.90
   4   6  -1  338.67   16.30
  -4  -6  -1  342.47   16.10
   4   6  -1  330.37   18.50
   4   6  -1  320.17   15.70
   4   6  -1  329.47   18.40
  -4  -6  -1  329.17   18.60
   4  -6   1  326.07   18.90
  -4  -6  -1  347.97   18.00
   4  -6   1  327.87   18.30
  -4   6   1  322.47   16.60
  -4   6   1  336.77   18.70
  -4  -6  -1  354.16   16.30
  -4   6   1  325.97   18.30
   4  -6   1  339.67   17.10
   4   6   1  312.07   15.80
   4  -6  -1  285.67   18.40
   4   6   1  314.77   17.60
  -4   6  -1  293.57   16.80
  -4  -6   1  298.37   16.10
   4   6   1  309.97   18.30
   4   6   1  309.57   16.10
   4  -6  -1  298.47   18.10
  -4  -6   1  288.87   17.40
   4   6   1  306.27   18.20
  -4   6  -1  304.27   18.20
   4   6   1  310.27   18.10
  -4   6  -1  298.57   18.40
   4  -6  -1  293.17   17.60
  -4  -6   1  295.07   18.50
  -4   6  -1  304.97   17.90
  -4  -6   1  294.77   15.50
   4  -6  -1  301.17   15.00
   5  -6   1  502.15   24.70
   5  -6   1  461.65   26.80
  -5  -6  -1  495.35   23.10
  -5  -6  -1  490.45   25.80
  -5   6   1  510.45   26.90
  -5   6   1  501.45   24.10
   5   6  -1  512.95   23.60
   5   6  -1  526.15   23.50
  -5  -6  -1  464.85   23.80
   5  -6   1  496.55   26.10
  -5   6   1  529.75   26.80
   5  -6   1  472.05   25.70
   5   6  -1  545.65   26.60
   5   6  -1  512.75   26.80
  -5  -6  -1  498.45   26.70
   5   6  -1  514.15   25.90
  -5   6   1  497.65   26.30
  -5   6   1  503.05   22.50
  -5  -6  -1  511.75   26.70
   5   6  -1  540.45   26.80
   5  -6  -1  463.85   25.70
   5   6   1  465.75   23.90
  -5  -6   1  465.95   23.40
  -5  -6   1  488.15   23.50
  -5   6  -1  471.85   26.20
   5   6   1  477.45   26.10
   5  -6  -1  446.16   26.50
  -5   6  -1  475.65   26.60
   5  -6  -1  450.25   23.90
   5   6   1  481.95   26.40
  -5   6  -1  465.65   24.40
  -5  -6   1  457.75   26.50
  -5  -6   1  495.35   25.80
   5  -6  -1  485.15   22.60
  -5   6  -1  473.45   26.00
   5   6   1  488.05   26.30
   5   6   1  466.95   25.60
   5  -6  -1  472.75   26.00
   5   6   1  463.05   22.90
   6   6  -1  349.17   20.30
  -6   6   1  337.57   19.80
   6  -6   1  319.57   19.30
  -6   6   1  328.87   17.00
   6  -6   1  325.47   19.30
  -6  -6  -1  350.36   15.50
  -6   6   1  325.37   19.30
  -6  -6  -1  361.36   20.30
   6   6  -1  335.57   16.90
   6   6  -1  313.67   15.80
  -6  -6  -1  335.97   19.20
  -6  -6  -1  334.87   19.80
  -6   6   1  331.27   19.70
  -6   6   1  334.07   20.10
   6   6  -1  344.87   19.20
   6  -6   1  343.47   17.80
   6  -6   1  319.37   20.20
  -6   6   1  327.47   15.60
   6   6  -1  326.27   19.40
   6   6  -1  342.97   19.70
  -6  -6  -1  335.97   17.20
  -6  -6   1  287.57   19.70
  -6   6  -1  315.07   19.30
  -6  -6   1  299.07   15.90
  -6   6  -1  312.97   17.30
  -6   6  -1  307.37   19.30
   6   6   1  323.37   19.10
   6   6   1  307.97   19.70
   6   6   1  310.17   19.40
   6  -6  -1  299.77   20.00
   6  -6  -1  294.87   19.00
  -6   6  -1  303.97   19.80
   6  -6  -1  312.97   17.10
   6  -6  -1  300.17   15.60
   6   6   1  305.77   17.10
  -6  -6   1  288.17   18.60
   7   6  -1  605.04   32.00
   7  -6   1  564.34   31.50
   7   6  -1  590.34   31.70
   7   6  -1  563.34   31.90
  -7   6   1  554.34   32.00
   7   6  -1  529.55   27.60
  -7   6   1  597.04   32.80
  -7  -6  -1  557.24   32.40
   7   6  -1  516.95   32.30
   7  -6   1  594.54   30.10
  -7  -6  -1  548.95   29.50
  -7   6   1  559.94   27.90
  -7   6   1  571.74   29.10
   7   6  -1  573.84   29.40
  -7   6   1  587.34   31.80
  -7   6  -1  641.04   33.20
   7   6   1  616.34   31.80
  -7  -6   1  675.13   27.90
  -7  -6   1  653.83   29.50
   7  -6  -1  575.44   32.00
   7   6   1  618.64   30.00
  -7   6  -1  643.34   32.40
  -7   6  -1  661.93   32.30
   7   6   1  614.84   33.00
  -7   6  -1  622.94   29.90
  -7  -6   1  664.53   33.70
   7  -6  -1  660.13   28.30
   7  -6  -1  652.43   29.80
   8   6  -1  310.97   18.80
  -8   6   1  301.27   18.90
   8  -6   1  304.17   19.50
  -8  -6  -1  298.27   19.90
   8  -6   1  314.07   16.80
  -8  -6  -1  314.47   16.70
   8   6  -1  280.97   18.70
   8  -6   1  309.97   14.40
  -8  -6  -1  296.57   19.30
  -8   6   1  302.57   20.10
  -8   6   1  285.97   14.70
  -8   6   1  287.47   15.60
   8   6  -1  276.17   16.20
  -8  -6   1  247.28   19.30
   8   6   1  288.07   18.60
   8  -6  -1  277.17   18.90
  -8   6  -1  269.87   16.10
   8  -6  -1  271.87   16.00
  -8  -6   1  262.37   15.90
  -8   6  -1  290.67   18.80
  -8   6  -1  261.67   13.90
   8  -6  -1  275.57   14.70
  -8   6  -1  296.57   19.80
   8   6   1  261.67   16.40
   9   6  -1  364.36   21.80
  -9   6   1  348.57   18.10
  -9   6   1  345.27   17.40
   9   6  -1  380.96   21.80
  -9   6   1  367.56   23.10
   9  -6   1  354.16   22.20
   9   6  -1  367.86   19.50
  -9  -6  -1  345.67   22.70
  -9   6   1  365.16   21.60
   9  -6   1  351.16   16.80
   9  -6   1  349.77   19.20
  -9  -6  -1  330.47   21.70
  -9  -6  -1  346.47   19.30
   9  -6  -1  324.87   18.40
   9   6   1  286.87   19.00
  -9  -6   1  311.07   18.60
   9   6   1  310.17   20.90
  -9   6  -1  331.77   21.00
  -9  -6   1  310.77   22.70
   9  -6  -1  315.67   17.10
   9  -6  -1  319.97   21.70
  -9   6  -1  318.67   22.30
  -9   6  -1  295.37   18.30
  10  -6   1  345.77   21.00
 -10   6   1  383.56   24.90
  10   6  -1  387.86   23.40
 -10   6   1  387.56   23.20
  10   6  -1  369.56   21.50
  10   6  -1  376.86   23.60
  10  -6   1  380.16   24.40
 -10  -6  -1  390.76   24.10
 -10   6   1  360.86   19.80
 -10  -6  -1  347.37   21.60
 -10  -6  -1  380.86   25.20
 -10   6  -1  404.76   25.60
  10  -6  -1  341.17   23.70
  10  -6  -1  373.26   19.20
  10   6   1  383.26   23.60
 -10   6  -1  386.56   23.40
 -10  -6   1  319.67   20.90
 -10  -6   1  358.16   25.10
 -10   6  -1  368.56   20.50
  10   6   1  372.96   22.00
  11   6  -1  266.67   17.90
  11  -6   1  253.17   20.20
  11   6  -1  284.47   19.40
 -11  -6  -1  256.47   21.20
 -11  -6  -1  267.97   19.60
 -11   6   1  272.07   19.40
  11   6  -1  259.77   19.40
 -11   6   1  282.07   21.30
 -11   6  -1  269.27   19.20
  11   6   1  276.17   18.30
 -11  -6   1  275.97   22.00
 -11   6  -1  251.77   16.30
  11  -6  -1  286.17   20.80
  11   6   1  275.27   19.90
 -11   6  -1  266.47   21.10
 -12   6   1  209.68   18.20
 -12  -6  -1  234.78   19.10
  12   6  -1  227.78   17.60
  12   6  -1  217.48   18.20
 -12  -6  -1  210.18   21.30
 -12   6  -1  235.88   18.00
  12   6   1  227.38   18.10
  12   6   1  210.68   16.80
   0   7  -1  672.83   33.00
   0  -7   1  618.04   31.60
   0   7   1  626.14   31.80
   0   7  -1  657.63   32.10
   0   7  -1  646.24   30.50
   0   7   1  615.04   30.50
   0   7  -1  641.54   30.40
   0   7   1  676.03   31.20
   0   7  -1  612.34   32.00
   0  -7  -1  643.14   31.90
   0   7   1  667.13   32.80
   0  -7   1  642.94   32.00
   0   7  -1  632.04   30.60
   0  -7   1  637.04   30.40
   0   7  -1  637.04   32.80
   0   7   1  678.43   30.80
   0   7   1  636.34   32.60
   0   7   1  670.13   32.10
   0  -7  -1  658.93   30.80
   0   7   1  611.24   31.90
  -1  -7  -1  689.73   36.30
  -1   7   1  677.83   35.10
   1   7  -1  668.83   34.60
   1  -7   1  682.03   35.30
   1   7  -1  651.33   36.20
  -1   7   1  668.33   36.30
   1   7  -1  668.03   35.70
  -1   7   1  672.63   36.30
  -1   7   1  628.54   35.20
   1   7  -1  656.53   33.60
  -1   7   1  689.53   35.90
  -1   7   1  655.93   33.90
   1   7  -1  709.03   35.50
   1  -7   1  686.23   35.80
   1   7  -1  675.23   34.00
   1  -7   1  707.53   34.60
  -1  -7  -1  667.33   35.20
  -1   7   1  680.33   34.00
   1   7  -1  651.43   35.90
   1   7   1  802.72   35.10
   1  -7  -1  742.13   35.30
   1   7   1  789.62   36.20
   1  -7  -1  800.32   35.20
  -1   7  -1  744.93   35.00
  -1   7  -1  792.62   33.90
   1   7   1  833.12   36.70
   1  -7  -1  788.72   36.40
   1   7   1  790.12   34.90
  -1   7  -1  776.32   33.90
  -1   7  -1  800.22   36.50
  -1  -7   1  794.52   37.20
  -1  -7   1  774.22   34.90
  -1   7  -1  816.22   36.30
   1   7   1  776.12   35.10
  -1   7  -1  775.72   37.00
   1   7   1  768.62   36.70
   1   7   1  764.82   34.30
   1   7   1  799.32   35.80
  -1   7  -1  781.32   37.00
  -1  -7   1  783.22   35.80
   2   7  -1  553.24   30.80
   2   7  -1  541.95   30.30
  -2   7   1  570.24   30.70
   2   7  -1  549.74   28.20
  -2   7   1  552.94   30.90
  -2   7   1  555.34   29.90
   2  -7   1  541.45   29.50
   2   7  -1  563.84   29.50
  -2   7   1  545.65   29.60
  -2   7   1  546.65   30.90
   2   7  -1  555.74   29.50
   2  -7   1  557.74   29.40
  -2  -7  -1  536.05   30.60
   2  -7   1  544.85   30.50
  -2   7   1  555.24   28.00
   2   7  -1  549.45   30.60
   2   7  -1  525.85   27.90
  -2   7   1  555.04   28.00
  -2  -7  -1  554.84   29.40
  -2  -7  -1  565.94   29.50
  -2   7  -1  652.43   31.70
   2  -7  -1  670.33   31.20
  -2   7  -1  692.03   30.30
  -2   7  -1  654.43   27.90
  -2  -7   1  670.43   30.10
   2   7   1  671.53   30.10
  -2   7  -1  630.84   30.30
  -2   7  -1  645.04   31.10
   2   7   1  664.03   29.90
  -2  -7   1  685.53   30.00
   2  -7  -1  670.93   30.10
   2  -7  -1  652.93   29.80
  -2   7  -1  678.43   31.80
   2   7   1  705.23   31.30
   2   7   1  652.13   28.70
   2   7   1  693.53   29.30
   2   7   1  671.33   31.30
  -3   7   1  442.16   21.30
  -3   7   1  404.46   22.90
  -3  -7  -1  450.25   23.60
   3   7  -1  446.76   23.00
   3   7  -1  419.66   21.50
  -3  -7  -1  433.56   24.60
  -3   7   1  428.06   21.30
  -3  -7  -1  442.46   22.80
   3   7  -1  445.26   23.60
   3   7  -1  425.26   21.70
  -3   7   1  443.96   24.70
   3  -7   1  430.66   23.20
   3   7  -1  425.16   24.30
   3  -7   1  438.76   24.50
  -3   7   1  446.06   24.10
   3  -7   1  439.96   23.50
   3   7  -1  447.56   24.70
  -3   7   1  428.96   24.70
   3  -7   1  433.46   24.90
   3   7  -1  455.15   24.90
  -3   7  -1  498.15   25.50
   3   7   1  483.15   25.00
  -3   7  -1  494.05   24.30
  -3  -7   1  464.35   23.10
  -3  -7   1  474.25   25.20
  -3  -7   1  480.35   23.80
   3   7   1  466.05   22.20
   3  -7  -1  458.45   25.10
  -3   7  -1  462.15   23.60
   3  -7  -1  455.95   23.00
   3   7   1  488.95   23.00
   3   7   1  501.55   25.00
   3   7   1  468.85   22.50
  -3   7  -1  487.95   25.50
   3  -7  -1  483.25   24.90
   3   7   1  467.75   23.80
  -3   7  -1  494.85   25.10
   3  -7  -1  465.25   23.80
   3   7   1  482.55   25.00
  -4   7   1  587.94   31.70
  -4  -7  -1  570.74   32.10
   4  -7   1  593.14   30.50
  -4   7   1  597.84   32.40
   4   7  -1  624.14   32.50
   4   7  -1  589.24   32.00
   4   7  -1  595.84   31.20
   4  -7   1  575.44   32.40
  -4   7   1  570.94   28.10
   4  -7   1  600.74   32.10
   4   7  -1  604.64   32.40
   4   7  -1  585.34   29.10
   4  -7   1  577.74   31.10
  -4   7   1  586.14   28.20
  -4   7   1  608.04   32.30
   4   7  -1  568.64   28.80
  -4  -7  -1  594.94   31.20
  -4   7   1  590.94   30.20
  -4  -7  -1  570.34   29.50
  -4   7  -1  635.34   31.80
   4   7   1  626.44   29.80
   4  -7  -1  663.33   30.40
  -4  -7   1  630.34   30.00
   4   7   1  687.53   32.80
   4   7   1  706.33   33.00
   4   7   1  634.84   29.60
   4  -7  -1  656.13   33.00
   4   7   1  662.73   29.80
  -4   7  -1  651.33   32.60
  -4   7  -1  666.73   33.00
  -4  -7   1  664.73   31.50
  -4   7  -1  626.34   30.80
   4  -7  -1  670.43   32.60
   4   7   1  650.83   32.30
   4  -7  -1  654.23   31.70
  -4  -7   1  662.43   33.00
   4   7   1  629.94   31.50
  -5  -7  -1  417.56   20.70
   5  -7   1  411.56   24.50
  -5   7   1  408.16   24.00
  -5  -7  -1  441.76   24.40
  -5   7   1  417.66   23.70
  -5   7   1  440.76   24.60
  -5  -7  -1  433.66   21.20
   5   7  -1  419.16   23.80
   5   7  -1  425.46   20.90
  -5  -7  -1  425.36   23.20
   5  -7   1  439.76   23.40
   5  -7   1  434.66   23.90
   5  -7   1  442.26   22.20
   5   7  -1  423.96   23.20
   5   7  -1  447.96   24.40
  -5   7   1  416.46   21.60
   5   7  -1  415.66   20.60
   5   7  -1  421.66   24.00
  -5  -7   1  401.36   22.90
   5  -7  -1  409.36   24.50
   5   7   1  419.76   20.50
  -5  -7   1  402.06   20.90
   5   7   1  451.05   24.20
   5  -7  -1  401.96   21.50
   5   7   1  416.46   21.00
  -5   7  -1  407.16   23.50
  -5  -7   1  401.46   20.50
   5   7   1  429.96   23.40
   5  -7  -1  399.66   23.20
  -5   7  -1  440.06   24.60
  -5  -7   1  396.36   24.20
  -5   7  -1  408.26   23.90
   5   7   1  425.26   23.90
   5   7   1  420.56   24.00
  -5   7  -1  409.76   21.90
   5  -7  -1  405.56   23.70
  -6  -7  -1  323.17   16.30
  -6   7   1  301.37   20.40
  -6   7   1  329.97   17.60
   6   7  -1  322.67   20.30
  -6   7   1  300.87   20.40
   6   7  -1  304.17   20.80
  -6  -7  -1  314.67   17.40
  -6   7   1  309.97   20.30
   6  -7   1  320.37   18.10
  -6   7   1  343.17   20.50
   6  -7   1  312.57   19.80
   6   7  -1  320.17   17.00
  -6  -7  -1  348.17   21.00
   6  -7   1  312.97   20.20
   6   7  -1  321.17   16.60
   6   7  -1  335.67   19.80
  -6   7  -1  346.57   21.30
   6   7   1  316.07   19.70
  -6   7  -1  331.17   20.60
   6   7   1  269.17   19.50
  -6  -7   1  272.27   18.90
  -6   7  -1  328.97   20.30
   6  -7  -1  356.46   20.80
   6  -7  -1  349.57   20.30
   6   7   1  332.87   16.10
  -6   7  -1  361.46   18.40
  -6  -7   1  351.96   21.50
  -6  -7   1  351.06   16.90
   6   7   1  381.16   21.60
   6  -7  -1  376.96   18.10
   6   7   1  340.17   17.60
  -7   7   1  154.18   13.70
  -7  -7  -1  140.89   10.20
   7   7  -1  147.89    9.90
   7  -7   1  150.08   13.10
   7   7  -1  162.88   13.50
   7  -7   1  160.18   13.30
  -7  -7  -1  153.88   14.00
   7  -7   1  154.08   11.00
   7   7  -1  137.89    8.70
  -7   7   1  156.68   13.20
   7   7  -1  134.59   12.30
  -7   7   1  151.68   10.10
   7  -7  -1  164.68    8.50
   7   7   1  173.08   10.70
   7   7   1  168.28   13.30
   7   7   1  161.38   12.80
  -7   7  -1  166.88   10.90
  -7  -7   1  161.98    9.00
  -7  -7   1  174.48   14.60
   7  -7  -1  157.18   13.10
  -7   7  -1  166.48   14.10
  -7  -7   1  156.08   10.10
   7  -7  -1  162.18   10.60
   8   7  -1  162.78   14.30
  -8   7   1  180.78   15.60
   8   7  -1  177.58   14.90
  -8   7   1  161.28    9.70
   8  -7   1  173.88   12.30
  -8   7   1  161.68   11.40
  -8  -7  -1  167.38   11.90
  -8  -7  -1  147.89   14.60
  -8   7   1  172.48   14.50
   8   7  -1  166.58   11.60
   8  -7   1  160.58   14.70
   8   7   1  204.98   12.70
  -8  -7   1  217.58   12.20
  -8  -7   1  211.08   16.40
   8   7   1  207.98   15.00
  -8   7  -1  199.28   12.50
   8  -7  -1  213.18   10.30
   8  -7  -1  204.08   15.40
  -8   7  -1  226.28   16.50
  -8   7  -1  206.28   15.40
   8   7   1  216.18   15.30
   8  -7  -1  210.68   12.30
   9   7  -1  156.48   14.40
  -9   7   1  144.99   14.10
  -9  -7  -1  151.58   14.70
  -9  -7  -1  162.98   15.40
  -9  -7  -1  146.49   11.50
   9   7  -1  145.69   11.20
  -9   7   1  157.58   15.30
   9  -7   1  147.09   11.50
   9   7  -1  147.09   13.90
   9  -7   1  155.58   14.60
  -9   7   1  154.08   10.70
   9  -7  -1  161.28   14.40
  -9   7  -1  178.68   15.90
  -9  -7   1  172.08   16.00
   9  -7  -1  156.08    9.10
  -9   7  -1  160.68   11.30
   9  -7  -1  171.58   11.20
  -9   7  -1  187.48   14.40
  -9  -7   1  158.58   11.10
   9   7   1  168.38   12.00
   9   7   1  181.08   14.60
   9   7   1  173.58   14.30
  10   7  -1  113.19   10.20
 -10  -7  -1   95.09   13.60
 -10   7   1   93.39    8.50
 -10   7   1   96.29   12.20
 -10   7   1   90.49   13.10
  10   7  -1  102.39   12.80
  10   7  -1  111.49   12.50
  10  -7   1   98.69   12.80
 -10   7  -1  114.39    9.60
 -10   7  -1  118.89   13.80
 -10  -7   1  140.89   15.40
  10   7   1  121.39   12.70
 -10   7  -1  139.59   13.50
  10   7   1  117.89   12.60
  10   7   1  111.39   11.00
  10  -7  -1  115.59   12.80
  11   7  -1   55.79   11.70
  11   7  -1   53.99   11.00
 -11  -7  -1   54.19   10.60
 -11   7   1   49.10   10.90
  11  -7   1   63.99   13.20
  11  -7  -1   25.00    8.50
  11   7   1   36.90    8.20
 -11   7  -1   33.20    8.60
  11   7   1   47.40   10.10
 -11   7  -1   36.90   10.20
  11   7   1   34.90    7.30
 -11  -7   1   43.50   10.90
 -12   7   1   37.10    8.90
 -12   7  -1   45.70    9.50
   0   8  -1  559.34   28.20
   0  -8  -1  598.24   28.40
   0   8   1  573.14   28.20
   0   8   1  604.74   30.00
   0  -8  -1  572.84   29.70
   0   8  -1  580.54   30.80
   0   8   1  595.34   30.80
   0   8  -1  587.24   29.90
   0   8   1  581.64   28.20
   0  -8   1  549.74   29.30
   0  -8   1  594.74   28.00
   0   8   1  575.44   30.60
   0   8  -1  573.74   30.10
   0   8   1  560.74   28.70
   0   8  -1  589.04   30.80
   0   8   1  597.64   29.80
   0   8   1  566.74   29.90
   0  -8   1  579.74   29.80
   0   8  -1  590.34   28.10
   0   8  -1  580.54   28.00
   1   8  -1  776.62   36.10
   1   8  -1  738.83   34.90
  -1   8   1  781.32   37.10
  -1   8   1  776.82   37.80
  -1   8   1  762.92   38.30
  -1   8   1  763.82   37.20
   1  -8   1  840.02   37.30
   1  -8   1  805.72   36.00
  -1   8   1  774.32   36.70
  -1   8   1  751.02   35.30
   1   8  -1  757.82   37.60
  -1   8   1  819.72   38.70
   1   8  -1  789.82   36.20
  -1  -8  -1  776.72   37.10
   1   8  -1  762.32   37.90
   1   8  -1  808.22   38.60
   1   8  -1  808.52   37.30
  -1   8   1  783.62   35.40
   1  -8   1  773.42   37.80
   1   8  -1  764.52   35.40
  -1  -8  -1  765.92   38.30
   1  -8  -1  730.33   36.10
  -1   8  -1  670.53   37.00
  -1   8  -1  730.73   38.20
  -1   8  -1  729.93   37.50
   1   8   1  695.83   37.70
   1   8   1  730.73   36.10
   1  -8  -1  715.83   37.40
   1   8   1  723.13   36.80
  -1   8  -1  716.23   34.90
  -1   8  -1  726.63   35.00
  -1  -8   1  779.92   38.60
   1   8   1  733.43   36.10
   1   8   1  755.12   35.90
  -1   8  -1  735.73   38.30
  -1   8  -1  704.03   36.10
  -1  -8   1  738.23   37.00
   1  -8  -1  714.93   36.50
   1   8   1  700.53   35.20
   1   8   1  713.43   37.20
  -1  -8   1  739.83   35.90
   1   8   1  697.83   37.40
   1   8   1  732.23   38.00
  -2   8   1  533.55   25.80
  -2  -8  -1  562.34   29.40
   2   8  -1  558.24   28.90
   2   8  -1  551.44   27.50
   2   8  -1  550.74   29.10
   2  -8   1  556.74   27.90
  -2   8   1  551.54   29.00
   2   8  -1  563.94   27.80
   2  -8   1  567.74   29.10
  -2   8   1  526.55   27.80
  -2   8   1  536.35   25.80
   2   8  -1  530.65   25.70
  -2   8   1  567.94   29.60
  -2   8   1  567.74   28.20
   2   8  -1  539.45   29.20
   2  -8   1  559.24   27.40
  -2   8   1  577.44   29.60
  -2  -8  -1  555.24   27.70
   2   8  -1  535.05   26.00
  -2  -8   1  539.45   29.40
  -2   8  -1  549.65   29.50
   2   8   1  534.55   26.70
  -2   8  -1  536.95   29.40
   2  -8  -1  545.25   28.80
   2   8   1  559.54   27.70
  -2   8  -1  519.85   28.00
  -2  -8   1  512.45   27.60
   2  -8  -1  534.75   27.50
  -2   8  -1  526.75   25.40
  -2   8  -1  514.45   25.40
   2   8   1  546.85   27.50
   2   8   1  536.65   29.00
  -2  -8   1  554.34   27.40
   2   8   1  530.85   26.20
   2   8   1  542.65   29.10
   2  -8  -1  537.05   27.50
  -2   8  -1  514.95   28.60
  -2   8  -1  558.14   27.90
   2   8   1  549.54   28.70
   2   8   1  546.15   27.70
   3   8  -1  604.74   31.20
   3  -8   1  586.94   29.90
  -3  -8  -1  623.74   30.20
  -3   8   1  596.34   27.40
   3  -8   1  596.14   31.20
   3   8  -1  614.34   31.80
  -3   8   1  602.54   31.50
   3  -8   1  589.74   29.70
  -3   8   1  600.44   31.80
  -3   8   1  595.14   30.60
  -3   8   1  596.64   29.80
  -3  -8  -1  591.64   29.30
   3   8  -1  616.44   30.10
  -3   8   1  606.84   32.00
   3   8  -1  640.34   29.70
   3   8  -1  591.44   27.70
  -3   8   1  591.94   27.50
  -3  -8  -1  627.14   31.80
   3   8  -1  645.64   31.90
   3   8  -1  599.84   28.00
   3  -8  -1  554.34   29.30
  -3   8  -1  584.54   31.90
   3   8   1  566.94   28.20
   3  -8  -1  570.44   31.10
   3   8   1  587.14   29.30
   3   8   1  572.94   28.60
  -3  -8   1  582.34   29.50
  -3   8  -1  581.74   31.80
   3  -8  -1  576.04   29.90
   3   8   1  587.34   31.30
  -3   8  -1  555.34   31.00
   3   8   1  601.94   31.20
  -3   8  -1  570.64   30.20
   3   8   1  564.34   29.90
  -3  -8   1  594.34   29.90
   3   8   1  567.34   31.20
  -3  -8   1  584.64   31.80
  -3   8  -1  543.45   29.80
   4   8  -1  510.35   25.60
  -4  -8  -1  544.25   26.60
   4  -8   1  526.95   28.00
  -4   8   1  516.65   24.60
  -4   8   1  513.65   27.10
  -4   8   1  515.85   28.60
  -4   8   1  487.25   24.50
   4  -8   1  552.44   27.50
  -4   8   1  503.75   29.20
   4  -8   1  521.95   29.10
  -4  -8  -1  544.85   28.20
   4   8  -1  510.35   25.30
   4   8  -1  511.15   27.90
   4   8  -1  518.75   26.70
   4   8  -1  515.65   29.20
   4  -8   1  519.35   29.70
  -4   8   1  528.15   29.50
   4   8  -1  523.65   28.90
   4   8  -1  540.95   29.40
  -4  -8  -1  515.65   29.20
   4  -8  -1  558.74   29.40
  -4   8  -1  537.05   28.60
   4  -8  -1  535.95   27.00
  -4   8  -1  525.45   29.10
  -4  -8   1  543.25   26.90
   4   8   1  569.54   26.10
   4   8   1  479.45   26.10
   4  -8  -1  531.45   29.70
   4   8   1  583.94   29.90
  -4  -8   1  531.75   29.80
   4   8   1  593.54   29.80
  -4   8  -1  581.74   30.20
   4   8   1  566.74   26.70
  -4   8  -1  569.74   27.90
   4  -8  -1  557.44   28.30
   4   8   1  541.95   29.00
  -4  -8   1  540.75   28.00
  -4   8  -1  552.14   30.10
   4   8   1  582.64   28.60
   5   8  -1  366.46   18.20
   5  -8   1  352.16   20.50
  -5   8   1  360.36   18.80
  -5   8   1  389.56   22.20
   5  -8   1  363.36   21.40
  -5  -8  -1  346.27   17.80
   5   8  -1  373.26   21.70
   5   8  -1  357.46   17.30
  -5  -8  -1  370.36   22.00
  -5  -8  -1  344.17   20.20
   5   8  -1  384.26   20.80
   5  -8   1  366.76   19.20
  -5   8   1  370.86   21.30
   5   8  -1  350.36   17.60
   5   8   1  324.77   17.70
   5  -8  -1  349.27   18.70
   5   8   1  298.27   17.90
   5   8   1  327.47   21.10
  -5  -8   1  323.07   19.90
  -5  -8   1  349.77   21.80
   5  -8  -1  326.77   21.00
  -5  -8   1  333.67   18.10
   5   8   1  316.17   21.20
  -5   8  -1  321.47   21.40
   5   8   1  328.67   20.30
   5   8   1  308.47   17.60
   5  -8  -1  329.97   20.30
  -5   8  -1  307.17   18.80
  -5   8  -1  306.77   20.20
  -6   8   1  379.86   21.00
   6   8  -1  368.16   19.90
   6   8  -1  392.56   24.00
   6   8  -1  366.56   22.90
  -6  -8  -1  399.26   24.50
   6  -8   1  403.46   23.60
  -6  -8  -1  388.86   19.80
   6  -8   1  369.46   21.40
   6  -8   1  396.76   24.00
  -6  -8  -1  383.86   20.60
  -6   8   1  389.46   23.70
   6   8  -1  362.86   20.00
  -6   8   1  378.56   24.50
  -6  -8   1  414.36   25.10
   6   8   1  438.36   23.80
  -6   8  -1  418.66   24.90
   6  -8  -1  392.86   23.50
   6   8   1  409.46   19.70
  -6  -8   1  415.06   20.20
  -6  -8   1  402.66   20.20
  -6   8  -1  438.26   21.90
   6  -8  -1  381.56   23.80
   6   8   1  431.66   24.60
   6   8   1  422.06   20.70
   6  -8  -1  439.76   21.50
   7   8  -1  309.87   19.20
   7  -8   1  286.37   16.10
  -7   8   1  284.47   18.60
  -7   8   1  292.37   15.60
   7   8  -1  288.47   14.80
   7  -8   1  277.77   18.20
   7   8  -1  301.47   18.50
   7   8  -1  282.97   13.90
   7  -8   1  270.47   18.50
  -7   8   1  284.47   19.40
  -7  -8  -1  273.97   15.10
  -7  -8  -1  290.47   19.60
  -7  -8   1  244.58   19.10
  -7  -8   1  230.98   13.60
   7  -8  -1  236.18   15.00
   7  -8  -1  244.88   17.90
  -7  -8   1  242.98   14.40
  -7   8  -1  224.28   18.30
   7   8   1  261.67   18.50
   7   8   1  229.78   14.70
  -7   8  -1  227.58   15.30
   7   8   1  231.58   17.20
  -7   8  -1  233.18   17.70
  -8   8   1  230.88   17.90
   8   8  -1  216.18   17.00
   8   8  -1  214.28   16.70
  -8   8   1  212.18   13.60
  -8  -8  -1  230.58   18.20
   8   8  -1  207.08   13.30
   8  -8   1  220.58   17.00
  -8  -8  -1  228.88   13.80
  -8   8   1  210.68   16.90
   8  -8   1  190.88   14.10
  -8   8  -1  238.68   17.40
   8  -8  -1  228.58   17.20
   8   8   1  253.87   17.30
  -8   8  -1  233.58   14.50
  -8  -8   1  231.68   18.60
   8   8   1  259.97   18.00
   8   8   1  241.38   14.40
   8  -8  -1  240.58   13.90
  -8   8  -1  225.88   18.20
  -8  -8   1  232.68   13.40
  -9   8   1  142.29    9.90
  -9  -8  -1  150.08   15.20
   9   8  -1  137.69   13.60
   9   8  -1  126.19   10.00
  -9   8   1  146.49   14.20
  -9   8   1  144.19   14.90
   9  -8   1  134.49   13.90
   9   8  -1  152.68   14.20
   9   8   1  123.29   13.20
  -9   8  -1  142.39   13.80
   9  -8  -1  125.99   13.60
   9   8   1  144.49   14.00
   9   8   1  133.29   10.80
  -9   8  -1  131.99   10.70
  -9   8  -1  118.29   14.10
  -9  -8   1  156.78   15.70
  10  -8   1   74.69   12.30
  10   8  -1   73.59   11.60
 -10  -8  -1   84.69   13.60
 -10   8   1   74.19   12.20
  10   8  -1   84.09   11.90
 -10   8   1   65.59   12.70
 -10   8  -1  100.59   12.60
  10   8   1   99.59   12.50
 -10   8  -1   92.99   12.30
 -10  -8   1   87.79   14.00
  10  -8  -1  103.79   12.90
 -10   8  -1  108.29   14.00
  10   8   1   85.19   12.10
  10   8   1   83.49    9.80
 -11   8   1   75.79   12.70
 -11  -8  -1   86.09   16.00
  11   8  -1   82.59   13.40
 -11   8  -1   82.39   12.80
  11   8   1   54.49   12.10
   0   9  -1  258.87   16.70
   0   9   1  269.07   15.60
   0   9   1  251.17   17.20
   0   9  -1  263.37   14.70
   0   9   1  258.47   17.50
   0  -9  -1  269.87   16.70
   0   9   1  264.67   14.80
   0   9   1  263.47   16.70
   0  -9  -1  280.97   15.10
   0  -9   1  275.77   17.00
   0   9  -1  263.17   16.50
   0   9   1  244.68   16.60
   0  -9   1  250.57   16.20
   0   9  -1  277.17   17.90
   0   9   1  256.37   16.40
   0   9  -1  257.77   15.00
   0   9  -1  273.37   17.10
   0   9   1  262.27   14.80
   0   9   1  268.57   14.70
   0  -9   1  276.27   14.60
   0   9  -1  268.87   17.90
   0   9  -1  271.77   14.70
  -1   9   1  427.26   23.50
   1   9  -1  425.66   21.50
  -1   9   1  420.86   24.20
   1   9  -1  426.36   23.40
   1   9  -1  418.96   24.30
   1   9  -1  411.36   20.80
   1   9  -1  434.16   24.30
  -1   9   1  415.66   20.60
   1   9  -1  415.46   20.20
   1   9  -1  426.26   23.80
  -1   9   1  414.36   20.60
  -1  -9  -1  443.86   22.90
   1   9  -1  429.96   21.60
   1  -9   1  440.16   21.40
   1   9  -1  424.86   22.90
  -1   9   1  418.66   22.90
   1  -9   1  424.86   22.40
   1  -9   1  427.16   23.50
  -1   9   1  411.96   22.10
  -1   9   1  439.06   24.40
  -1   9   1  414.66   22.50
  -1   9  -1  384.86   21.50
  -1   9  -1  386.66   23.80
   1   9   1  379.56   21.20
   1  -9  -1  400.26   21.50
   1   9   1  403.36   23.80
   1   9   1  393.56   23.80
   1   9   1  394.26   23.20
  -1   9  -1  385.06   20.20
  -1   9  -1  378.56   20.20
  -1  -9   1  402.86   22.70
  -1  -9   1  386.16   23.90
   1   9   1  392.06   21.40
  -1   9  -1  378.16   22.80
   1   9   1  396.86   22.50
   1   9   1  397.86   20.60
   1   9   1  392.16   21.40
   1   9   1  392.36   22.90
   1  -9  -1  398.26   23.10
  -1   9  -1  400.46   24.10
  -1   9  -1  365.96   22.80
   2   9  -1  409.46   21.90
   2  -9   1  440.46   24.30
   2   9  -1  425.36   23.80
  -2  -9  -1  434.56   24.20
  -2   9   1  438.06   24.60
   2   9  -1  430.46   25.70
  -2   9   1  422.36   25.90
   2  -9   1  454.75   23.80
  -2   9   1  425.26   22.10
  -2  -9  -1  439.16   26.00
  -2   9   1  428.16   22.20
  -2   9   1  420.86   25.50
  -2   9   1  442.26   26.10
   2   9  -1  410.46   25.00
  -2   9   1  421.16   24.40
   2   9  -1  433.36   24.20
   2   9  -1  413.76   22.40
   2   9  -1  416.06   25.70
   2  -9   1  431.66   25.60
   2   9   1  485.65   24.40
  -2   9  -1  450.45   24.90
   2   9   1  478.75   22.70
   2   9   1  473.85   24.20
  -2   9  -1  492.75   26.90
  -2   9  -1  469.45   24.50
   2   9   1  473.45   23.40
   2   9   1  501.35   24.80
   2   9   1  498.15   26.40
  -2   9  -1  473.25   26.00
  -2   9  -1  460.85   21.90
   2  -9  -1  509.25   24.40
  -2  -9   1  489.25   24.70
   2   9   1  475.35   25.60
  -2  -9   1  502.05   24.20
   2   9   1  468.55   26.10
   2  -9  -1  515.55   24.50
  -2   9  -1  471.35   21.90
   2  -9  -1  491.35   26.00
  -2  -9   1  491.25   26.90
  -3   9   1  255.87   18.20
   3   9  -1  281.67   14.00
   3   9  -1  233.58   17.70
   3   9  -1  269.77   18.50
  -3  -9  -1  301.47   16.70
  -3   9   1  287.47   16.50
   3   9  -1  287.47   16.60
   3   9  -1  287.67   16.40
  -3   9   1  282.27   17.20
  -3  -9  -1  300.07   16.40
   3  -9   1  304.37   16.60
   3  -9   1  281.47   16.40
   3   9  -1  269.87   14.30
  -3   9   1  281.17   13.70
   3  -9   1  274.47   18.10
  -3  -9  -1  295.77   18.80
  -3   9   1  266.07   13.70
   3   9   1  254.97   14.40
   3   9   1  259.07   16.40
   3   9   1  253.47   15.70
   3   9   1  260.67   18.10
  -3  -9   1  246.78   16.00
  -3  -9   1  263.87   16.00
   3   9   1  265.77   16.50
  -3   9  -1  272.67   18.60
   3   9   1  253.07   17.80
  -3   9  -1  258.57   16.60
  -3  -9   1  256.97   18.40
   3  -9  -1  266.17   15.90
   3  -9  -1  251.77   16.30
  -3   9  -1  267.27   16.50
   3   9   1  249.68   14.90
   4   9  -1  336.97   19.60
  -4   9   1  339.37   21.50
  -4  -9  -1  349.27   19.70
   4  -9   1  357.96   19.70
   4  -9   1  333.37   18.70
   4  -9   1  349.27   21.00
   4   9  -1  350.36   16.60
  -4  -9  -1  343.27   18.10
  -4   9   1  361.76   19.10
   4   9  -1  353.06   18.60
   4   9  -1  343.97   16.90
  -4   9   1  367.56   20.80
  -4  -9  -1  278.57   20.50
   4   9  -1  375.16   21.70
  -4   9   1  350.06   15.80
  -4   9  -1  307.07   21.10
   4   9   1  330.47   20.90
  -4  -9   1  299.77   19.20
   4   9   1  305.17   18.00
   4  -9  -1  325.67   18.40
   4   9   1  300.47   19.50
  -4   9  -1  315.87   19.80
  -4  -9   1  320.97   21.40
   4   9   1  297.67   16.90
   4  -9  -1  311.57   19.50
  -4  -9   1  297.77   18.00
   4  -9  -1  319.37   20.70
   4   9   1  287.67   17.40
  -4   9  -1  310.77   18.90
   5  -9   1  345.27   21.70
   5   9  -1  328.27   18.30
  -5   9   1  328.77   18.80
   5  -9   1  354.86   20.80
   5  -9   1  334.37   19.20
   5   9  -1  345.47   21.90
   5   9  -1  321.87   16.90
  -5   9   1  338.07   21.30
   5   9  -1  311.47   17.10
  -5  -9  -1  347.67   18.20
  -5  -9  -1  333.47   21.80
   5   9  -1  346.37   20.60
  -5   9   1  331.07   22.10
  -5   9  -1  326.67   21.10
  -5   9  -1  338.17   19.40
   5   9   1  324.67   18.10
   5   9   1  344.97   17.70
  -5  -9   1  343.77   22.20
   5  -9  -1  284.97   20.00
  -5  -9   1  337.17   18.30
   5   9   1  343.87   20.70
   5   9   1  357.86   22.10
  -5   9  -1  359.66   22.50
   5   9   1  336.87   18.10
   5  -9  -1  335.47   21.30
   5  -9  -1  346.87   18.80
   6   9  -1  227.28   16.10
  -6   9   1  241.68   17.10
  -6   9   1  225.38   17.60
   6   9  -1  216.48   12.40
  -6  -9  -1  221.48   12.70
  -6   9   1  223.78   14.00
   6   9  -1  226.28   17.00
   6   9  -1  209.98   13.10
   6  -9   1  231.98   14.60
   6  -9   1  237.88   16.70
  -6  -9  -1  222.18   17.60
   6  -9   1  223.18   17.10
   6   9  -1  216.18   12.70
  -6  -9   1  235.38   18.10
  -6   9  -1  223.88   14.60
   6  -9  -1  232.08   17.10
   6   9   1  226.68   17.20
   6  -9  -1  223.48   16.40
   6   9   1  220.48   16.10
  -6   9  -1  227.38   17.60
   6   9   1  213.48   13.70
   6  -9  -1  238.98   14.00
  -6  -9   1  221.78   13.20
   6   9   1  217.18   13.00
  -7  -9  -1  211.58   13.20
  -7   9   1  238.18   18.20
   7  -9   1  221.78   16.70
   7  -9   1  225.78   14.40
  -7  -9  -1  246.58   18.50
   7   9  -1  218.88   12.60
   7  -9   1  210.88   17.00
  -7   9   1  228.48   13.90
   7   9  -1  225.88   17.20
  -7   9   1  226.58   17.20
   7   9  -1  224.08   16.50
   7   9   1  229.28   16.70
   7  -9  -1  216.78   16.60
  -7   9  -1  232.18   14.60
   7   9   1  198.78   11.70
  -7  -9   1  205.98   18.00
  -7  -9   1  215.98   12.50
  -7   9  -1  233.08   17.20
  -7   9  -1  243.78   18.20
   7   9   1  197.28   13.60
   7   9   1  224.88   17.40
   7   9   1  216.78   13.30
   7  -9  -1  215.78   13.60
  -8   9   1  235.08   18.70
  -8   9   1  240.28   14.10
   8  -9   1  220.08   17.30
  -8  -9  -1  240.58   18.90
   8   9  -1  208.48   16.70
   8  -9   1  194.08   15.00
   8   9  -1  235.58   18.00
  -8   9   1  241.18   17.80
   8   9  -1  217.78   13.10
  -8   9  -1  196.08   17.20
  -8   9  -1  218.38   18.20
   8  -9  -1  216.58   17.40
  -8  -9   1  215.78   19.00
   8   9   1  208.28   13.50
   8   9   1  233.78   17.80
   8   9   1  208.78   16.90
  -8   9  -1  212.58   14.50
   9  -9   1  154.48   14.90
  -9   9   1  146.69   15.70
  -9  -9  -1  146.49   15.80
   9   9  -1  146.59   14.40
   9   9  -1  148.99   15.10
  -9   9   1  150.78   15.10
  -9   9  -1  157.28   14.80
   9  -9  -1  136.89   14.60
  -9  -9   1  161.48   16.40
  -9   9  -1  150.18   11.90
   9   9   1  139.49   14.80
  -9   9  -1  144.49   15.70
   9   9   1  154.78   14.50
  10  -9   1  134.19   16.00
 -10  -9  -1  147.59   16.50
  10   9  -1  135.89   15.90
 -10   9   1  146.99   15.50
 -10  -9   1  108.19   17.10
 -10   9  -1  114.39   14.50
  10   9   1  133.99   15.80
  10  -9  -1  128.49   16.10
   0 -10   1  399.36   22.70
   0  10   1  365.46   22.00
   0  10   1  379.76   22.40
   0  10  -1  368.56   19.70
   0  10   1  378.26   20.90
   0  10  -1  376.86   23.50
   0  10   1  385.36   20.10
   0  10  -1  366.26   20.20
   0  10   1  366.16   19.80
   0  10   1  381.26   20.00
   0 -10  -1  392.66   22.40
   0  10   1  368.76   22.40
   0  10   1  387.16   23.60
   0  10  -1  376.46   22.90
   0  10  -1  373.16   19.40
   0  10  -1  379.86   19.90
   0  10  -1  333.17   21.90
   0  10  -1  380.76   22.60
  -1  10   1  273.37   19.30
   1  10  -1  288.17   18.10
  -1  10   1  257.07   17.80
   1 -10   1  277.77   16.00
   1 -10   1  274.97   17.30
  -1  10   1  270.77   15.40
   1  10  -1  273.27   15.70
   1  10  -1  274.17   14.90
  -1  10   1  269.07   15.30
  -1 -10  -1  280.07   17.80
   1  10  -1  296.37   16.50
   1  10  -1  291.67   19.50
   1  10  -1  275.97   18.80
  -1  10   1  274.07   17.70
  -1  10   1  286.07   17.30
   1  10  -1  269.27   16.00
   1 -10   1  293.57   18.80
  -1  10  -1  286.17   15.30
   1  10   1  250.67   18.30
  -1  10  -1  282.17   18.40
   1  10   1  281.47   16.40
   1  10   1  284.77   16.60
  -1 -10   1  294.57   18.20
   1  10   1  274.57   16.30
  -1  10  -1  284.87   15.20
   1 -10  -1  303.57   16.80
   1  10   1  291.77   19.50
  -1  10  -1  291.97   19.60
  -1  10  -1  275.07   16.60
   1  10   1  275.07   15.40
  -1  10  -1  269.47   17.90
   1  10   1  292.87   17.90
  -2  10   1  219.88   12.40
  -2 -10  -1  255.57   15.30
   2  10  -1  222.18   14.20
   2 -10   1  244.48   15.10
  -2  10   1  217.88   14.90
   2 -10   1  251.17   14.50
  -2  10   1  201.88   12.40
  -2  10   1  214.88   15.30
   2  10  -1  210.78   12.80
   2  10  -1  211.78   14.20
   2  10  -1  230.88   15.10
  -2  10   1  216.58   15.10
   2  10  -1  204.28   12.10
   2  10  -1  240.48   17.00
  -2 -10  -1  233.98   17.20
   2 -10   1  228.98   16.60
  -2  10   1  210.98   16.80
   2  10   1  230.28   12.90
   2  10   1  221.58   13.70
  -2 -10   1  220.48   17.20
  -2 -10   1  226.18   15.20
  -2  10  -1  225.88   12.20
  -2  10  -1  225.98   17.00
   2  10   1  240.38   14.90
   2 -10  -1  211.78   16.10
   2 -10  -1  226.98   14.60
   2  10   1  235.38   17.10
  -2  10  -1  231.78   14.90
  -2  10  -1  216.38   12.00
   2  10   1  212.18   14.80
   2  10   1  213.78   16.30
   2  10   1  241.38   14.80
  -2  10  -1  229.88   15.80
   3  10  -1  299.17   18.00
   3 -10   1  285.57   17.80
   3 -10   1  287.17   17.60
   3 -10   1  276.27   19.20
  -3  10   1  285.67   20.00
   3  10  -1  295.97   14.90
  -3  10   1  276.97   14.60
  -3  10   1  273.87   14.70
   3  10  -1  289.57   15.40
   3  10  -1  301.77   17.80
  -3  10   1  300.27   18.10
  -3  10   1  277.57   18.40
  -3 -10  -1  291.77   20.00
  -3 -10  -1  287.67   17.30
   3  10  -1  310.17   20.10
   3  10   1  290.87   18.10
  -3 -10   1  306.57   17.90
   3  10   1  288.87   19.70
   3  10   1  280.87   15.50
  -3  10  -1  281.17   18.10
  -3 -10   1  279.77   20.00
   3  10   1  265.47   16.10
   3 -10  -1  286.87   19.50
  -3 -10   1  317.77   18.00
  -3  10  -1  288.07   18.30
   3  10   1  282.87   17.30
   3 -10  -1  273.67   17.00
   3  10   1  278.77   18.00
  -3  10  -1  293.77   20.20
   3 -10  -1  300.17   17.90
   4 -10   1  327.87   18.80
   4  10  -1  314.77   18.80
   4  10  -1  292.77   17.40
  -4 -10  -1  310.07   17.30
  -4  10   1  256.97   19.10
   4  10  -1  290.47   15.00
   4 -10   1  285.87   19.70
  -4  10   1  319.17   18.20
   4 -10   1  305.77   18.10
   4  10  -1  282.17   15.30
  -4  10   1  297.97   20.60
  -4 -10  -1  298.67   20.40
   4  10  -1  301.97   20.40
   4  10   1  303.87   18.90
   4  10   1  301.77   15.90
   4  10   1  291.17   20.10
   4 -10  -1  281.87   17.30
   4  10   1  282.87   16.40
  -4  10  -1  264.87   18.70
  -4  10  -1  293.77   18.40
  -4  10  -1  290.87   20.40
  -4 -10   1  280.77   20.30
   4  10   1  292.27   17.20
   4 -10  -1  289.17   18.70
   4 -10  -1  265.87   19.40
  -4 -10   1  269.37   17.20
   5 -10   1  254.97   19.30
   5  10  -1  238.18   14.40
   5 -10   1  249.28   17.90
  -5  10   1  267.87   20.00
   5  10  -1  249.78   16.00
   5  10  -1  265.67   19.70
   5  10  -1  254.57   14.10
   5 -10   1  250.87   16.90
  -5  10   1  267.07   16.90
  -5  10   1  259.47   19.20
  -5 -10  -1  249.88   15.80
   5  10  -1  267.07   18.20
  -5 -10  -1  247.08   19.30
   5  10   1  304.27   16.20
   5  10   1  275.27   15.70
  -5  10  -1  285.57   20.20
  -5 -10   1  312.07   16.70
   5  10   1  286.67   18.60
  -5 -10   1  312.27   21.00
   5  10   1  297.17   20.00
   5 -10  -1  314.67   18.80
  -5  10  -1  297.07   17.80
   5 -10  -1  288.47   19.70
   5 -10  -1  274.97   16.50
   5  10   1  288.17   15.20
  -6  10   1  223.68   14.40
   6  10  -1  223.88   12.10
   6 -10   1  213.98   14.80
   6 -10   1  242.78   17.80
   6 -10   1  243.78   16.80
   6  10  -1  239.18   18.00
  -6 -10  -1  244.08   13.30
   6  10  -1  239.18   16.60
  -6  10   1  218.28   17.30
  -6 -10  -1  250.07   18.60
  -6  10   1  233.48   18.20
   6  10   1  192.28   12.50
  -6  10  -1  210.28   14.90
  -6  10  -1  198.48   17.40
   6  10   1  207.58   16.10
   6  10   1  221.38   17.30
  -6 -10   1  182.08   17.50
  -6 -10   1  188.68   13.20
   6 -10  -1  192.98   16.10
   6  10   1  193.78   12.80
   7 -10   1  209.08   16.20
   7  10  -1  211.98   16.30
   7 -10   1  186.18   17.10
  -7 -10  -1  200.48   17.70
  -7  10   1  199.28   16.90
  -7  10   1  176.88   16.80
  -7  10   1  201.08   13.50
   7 -10   1  192.98   14.30
   7  10  -1  212.28   16.90
   7  10   1  198.58   16.00
  -7 -10   1  196.78   18.00
  -7  10  -1  186.68   14.30
  -7 -10   1  172.28   11.70
   7  10   1  180.98   12.00
   7 -10  -1  209.48   16.40
  -7  10  -1  208.08   17.80
   7  10   1  192.38   16.70
  -7  10  -1  205.58   17.00
  -8  10   1  241.18   16.00
  -8 -10  -1  260.37   20.80
  -8  10   1  257.67   20.40
   8  10  -1  257.47   19.60
  -8  10   1  267.17   19.60
   8 -10   1  261.97   19.30
   8  10  -1  252.77   18.70
  -8  10  -1  239.08   20.40
   8  10   1  218.78   18.00
  -8 -10   1  244.38   20.20
   8 -10  -1  235.88   18.80
   8  10   1  261.37   19.80
  -8  10  -1  243.18   19.40
  -8  10  -1  229.58   16.20
   9  10  -1  150.88   16.40
   9 -10   1  143.49   15.20
  -9  10   1  118.49   16.90
   9  10  -1  142.39   15.90
  -9 -10  -1  127.19   16.50
  -9  10   1  144.89   16.30
   9  10   1  144.39   15.70
   9  10   1  155.58   16.90
  -9 -10   1  154.98   17.90
   9 -10  -1  158.48   16.30
  -9  10  -1  163.48   16.30
   0  11  -1  292.77   19.90
   0  11   1  303.37   19.90
   0  11   1  276.57   17.60
   0  11  -1  274.27   16.40
   0 -11  -1  293.77   19.60
   0 -11   1  303.97   19.70
   0  11  -1  283.87   20.50
   0  11   1  283.07   16.80
   0  11  -1  281.07   16.90
   0  11  -1  288.37   16.50
   0  11  -1  281.67   16.00
   0  11   1  315.27   21.10
   0  11   1  291.67   16.50
   0  11   1  305.37   17.00
  -1  11   1  123.09    9.30
   1  11  -1  110.39    9.60
   1 -11   1  132.19   13.10
   1  11  -1  131.99   12.90
  -1  11   1  118.99    9.40
   1 -11   1  144.59   10.20
   1  11  -1  119.79   10.00
  -1  11   1  121.99   12.40
   1  11  -1  128.69    8.80
   1  11  -1  114.59   13.30
   1  11  -1  130.69   10.50
  -1 -11  -1  128.29   12.40
  -1  11   1  119.69   11.30
  -1  11   1  134.09   13.70
   1  11   1  129.59   10.70
   1  11   1  130.49   10.60
  -1  11  -1  140.49   11.00
  -1  11  -1  141.59   13.90
   1  11   1  129.79   13.50
   1  11   1  125.39   13.10
  -1 -11   1  138.49   12.40
   1  11   1  130.09    9.30
  -1  11  -1  135.79    9.10
   1 -11  -1  132.29   10.40
  -1  11  -1  126.49    9.20
   1  11   1  133.19   10.50
   1 -11  -1  123.09   13.00
  -1  11  -1  135.89   12.90
   2  11  -1  200.78   13.50
   2  11  -1  204.18   16.10
   2  11  -1  178.08   14.50
  -2  11   1  184.98   14.60
   2  11  -1  197.28   16.40
   2  11  -1  186.58   10.80
  -2  11   1  203.28   11.30
  -2 -11  -1  191.68   14.60
   2 -11   1  209.58   13.20
  -2  11   1  195.18   16.30
   2  11  -1  195.98   13.60
  -2  11   1  195.08   11.30
  -2  11   1  197.38   14.30
   2 -11   1  181.48   15.30
   2  11  -1  192.58   11.70
   2  11   1  164.78   12.00
  -2  11  -1  163.68   14.40
   2  11   1  159.38   13.20
  -2  11  -1  169.28   10.50
  -2 -11   1  188.68   16.30
  -2  11  -1  195.18   16.20
   2  11   1  173.68   15.80
   2 -11  -1  200.88   13.60
   2  11   1  159.88   14.10
  -2  11  -1  162.78   10.50
  -2 -11   1  185.58   14.60
   2  11   1  176.78   15.30
   2  11   1  169.08   13.50
   2  11   1  166.38   11.20
   2 -11  -1  183.28   15.50
  -2  11  -1  166.58   13.40
   3  11  -1  251.87   14.30
  -3 -11  -1  277.27   20.20
  -3  11   1  253.17   15.00
   3 -11   1  305.27   17.90
   3  11  -1  259.67   17.90
  -3  11   1  234.48   18.50
   3  11  -1  244.38   14.90
   3 -11   1  282.97   19.60
  -3  11   1  247.78   14.20
   3  11  -1  277.07   20.00
  -3 -11  -1  287.67   18.00
  -3  11   1  274.77   18.20
   3  11  -1  248.08   17.60
  -3  11   1  267.87   20.10
  -3  11   1  225.28   17.50
  -3  11  -1  284.37   18.40
  -3  11  -1  319.57   19.10
   3 -11  -1  288.17   19.90
   3  11   1  298.77   20.30
   3  11   1  295.27   18.30
   3  11   1  300.87   18.20
  -3 -11   1  294.57   20.50
   3  11   1  269.37   16.00
  -3 -11   1  288.37   18.20
  -3  11  -1  314.27   21.00
   3 -11  -1  293.87   18.40
   3  11   1  295.77   15.40
  -4 -11  -1  172.48   15.50
   4  11  -1  165.88    9.60
   4 -11   1  163.98   13.70
   4  11  -1  158.18   13.40
  -4  11   1  179.28   13.60
  -4  11   1  172.68   16.00
   4  11  -1  178.18   15.60
   4 -11   1  161.58   15.10
   4  11  -1  155.58   12.80
  -4 -11  -1  156.98   12.40
   4  11   1  148.89   10.30
   4  11   1  151.58   15.10
   4  11   1  144.99   13.50
  -4 -11   1  174.18   15.90
   4 -11  -1  175.38   13.90
   4 -11  -1  173.88   15.30
  -4  11  -1  160.28   13.50
   4 -11  -1  172.28   12.50
   4  11   1  153.88   12.60
  -4  11  -1  156.38   15.20
  -4 -11   1  172.88   12.80
   5 -11   1  197.38   16.80
   5  11  -1  189.48   17.00
  -5  11   1  184.38   16.40
   5 -11   1  200.98   15.40
  -5 -11  -1  194.88   17.10
  -5 -11  -1  204.48   13.30
  -5  11   1  216.88   17.80
  -5  11   1  176.48   14.30
   5  11  -1  192.28   15.20
  -5 -11   1  213.78   17.60
   5  11   1  215.38   17.30
  -5  11  -1  206.18   17.50
   5  11   1  194.68   15.30
   5 -11  -1  179.38   13.60
  -5 -11   1  195.48   13.80
   5  11   1  190.18   11.70
   5 -11  -1  180.58   16.60
   5 -11  -1  168.58   15.10
  -5  11  -1  210.48   15.20
   6  11  -1  230.88   19.00
  -6  11   1  242.48   19.30
  -6  11   1  236.08   16.00
   6  11  -1  233.18   17.60
  -6  11   1  231.58   18.80
   6 -11   1  215.38   18.40
   6 -11   1  202.98   17.00
  -6 -11  -1  224.88   19.20
  -6  11  -1  233.08   19.10
  -6 -11   1  238.68   14.60
   6  11   1  238.38   18.90
  -6  11  -1  234.28   16.50
   6  11   1  226.78   17.40
   6 -11  -1  247.58   17.90
  -6 -11   1  261.77   20.40
   7  11  -1  198.48   17.40
   7  11  -1  175.08   15.60
  -7  11   1  187.68   17.50
   7 -11   1  161.08   16.70
  -7  11   1  184.18   17.00
  -7 -11  -1  182.18   17.70
   7 -11   1  208.48   16.70
  -7  11   1  170.18   13.50
  -7 -11   1  163.48   17.40
  -7  11  -1  182.68   17.90
   7  11   1  176.58   15.50
  -7  11  -1  192.88   17.20
   7 -11  -1  175.28   16.10
   7  11   1  188.38   17.00
  -7  11  -1  190.78   14.40
  -8 -11  -1  164.38   17.10
   8  11  -1  162.08   16.00
  -8  11   1  157.68   16.60
   8 -11   1  158.28   15.20
  -8 -11   1  124.99   17.20
  -8  11  -1  151.28   17.00
   8 -11  -1  146.49   15.80
   8  11   1  152.28   16.00
   0  12  -1  332.97   20.80
   0  12  -1  326.97   18.50
   0  12   1  333.47   19.40
   0 -12  -1  358.86   22.40
   0  12   1  371.66   24.00
   0  12   1  329.77   22.40
   0  12  -1  324.87   19.00
   0  12  -1  337.77   22.70
   0  12  -1  359.26   24.10
   0 -12   1  349.37   22.30
   0  12   1  340.37   20.50
   0  12   1  344.57   19.10
   0  12   1  347.77   19.40
  -1  12   1  326.67   20.80
  -1  12   1  370.66   22.70
   1  12  -1  327.17   17.90
   1  12  -1  353.86   20.10
   1 -12   1  364.66   19.50
  -1  12   1  338.97   19.60
   1  12  -1  369.36   24.00
   1  12  -1  350.76   19.80
   1  12  -1  345.37   23.20
  -1  12   1  364.26   23.80
  -1  12   1  345.97   18.80
   1 -12   1  365.56   22.80
  -1 -12  -1  363.06   22.30
   1 -12  -1  336.87   22.60
   1  12   1  292.67   19.60
   1  12   1  337.97   22.80
   1  12   1  307.57   18.50
  -1  12  -1  343.87   23.70
  -1  12  -1  337.37   22.60
  -1  12  -1  325.17   18.90
   1  12   1  330.37   23.20
  -1 -12   1  345.77   22.20
  -1  12  -1  320.27   18.20
   1  12   1  335.67   20.10
  -1  12  -1  329.97   20.90
   2  12  -1  300.77   16.50
   2 -12   1  326.87   22.00
  -2  12   1  316.07   21.40
   2  12  -1  336.97   23.00
  -2  12   1  321.07   22.90
   2 -12   1  345.27   19.40
  -2 -12  -1  340.97   21.00
  -2  12   1  342.17   21.30
   2  12  -1  316.67   22.00
  -2  12   1  308.17   16.90
   2  12  -1  295.97   19.20
   2 -12  -1  298.37   21.40
   2  12   1  315.67   19.70
  -2  12  -1  307.57   17.50
   2  12   1  299.87   17.20
   2  12   1  312.97   22.60
  -2  12  -1  279.07   19.70
  -2  12  -1  303.77   21.00
  -2  12  -1  336.37   23.00
   2 -12  -1  317.07   19.70
   2  12   1  318.27   22.20
  -2 -12   1  328.87   20.90
   3  12  -1  390.46   25.20
  -3 -12  -1  346.17   24.50
  -3 -12  -1  376.96   22.20
  -3  12   1  353.46   24.50
   3  12  -1  387.46   22.00
   3 -12   1  355.86   24.00
  -3  12   1  357.36   22.20
   3  12  -1  368.66   24.60
   3 -12   1  360.16   21.60
   3 -12  -1  359.46   23.90
   3  12   1  318.47   21.40
   3  12   1  318.87   18.60
   3  12   1  355.96   24.30
  -3 -12   1  357.86   24.70
   3 -12  -1  358.66   21.80
  -3  12  -1  349.96   22.40
   3  12   1  346.87   24.60
  -3 -12   1  361.36   22.20
  -3  12  -1  355.16   24.60
   4  12  -1  288.17   21.60
  -4 -12  -1  309.67   18.80
  -4  12   1  294.17   21.90
  -4  12   1  279.57   19.10
   4  12  -1  270.77   18.80
   4 -12   1  282.37   18.90
  -4  12   1  281.97   21.00
  -4 -12  -1  305.77   21.90
   4 -12   1  291.17   21.20
  -4  12  -1  291.37   21.70
  -4  12  -1  288.07   19.50
   4 -12  -1  263.57   20.80
   4  12   1  280.27   19.00
  -4 -12   1  277.27   21.90
  -4 -12   1  284.87   18.70
   4 -12  -1  270.97   19.00
   4  12   1  292.67   21.50
  -5 -12  -1  269.67   20.70
  -5  12   1  278.97   21.30
  -5 -12  -1  242.78   16.40
   5  12  -1  269.87   18.70
  -5  12   1  268.27   20.20
   5 -12   1  262.87   20.30
   5  12  -1  260.37   20.00
   5 -12   1  248.68   18.00
  -5  12   1  266.47   17.80
  -5 -12   1  264.87   17.10
   5  12   1  224.38   17.80
  -5  12  -1  251.27   20.20
   5  12   1  228.38   16.30
   5 -12  -1  234.88   17.90
   5  12   1  229.98   20.00
  -5  12  -1  224.88   17.60
  -5 -12   1  265.87   21.10
  -6  12   1  158.68   13.30
  -6  12   1  146.19   16.60
  -6  12   1  154.88   17.10
   6 -12   1  155.28   15.00
   6  12  -1  161.08   14.70
   6  12  -1  152.48   17.20
   6 -12   1  151.68   16.90
  -6 -12  -1  145.19   16.30
  -6  12  -1  169.98   14.00
   6  12   1  173.38   17.10
  -6 -12   1  151.68   16.80
  -6  12  -1  147.29   16.70
   6 -12  -1  149.29   15.10
   6  12   1  163.28   15.00
  -6  12  -1  168.68   17.60
  -7 -12  -1   94.79   16.20
   7  12  -1  112.79   14.10
   7 -12   1  103.19   13.60
  -7 -12   1  111.09   17.00
   7 -12  -1  115.79   13.70
  -7  12  -1   98.39   13.70
   7  12   1  105.09   13.90
   8 -12   1  104.29   15.90
   0  13   1   57.39   12.20
   0 -13   1   72.89   12.00
   0  13   1   69.59   11.70
   0  13  -1   72.29    8.20
   0  13  -1   88.19   13.50
   0  13   1   72.59    8.30
   0  13   1   67.79    8.30
   0  13  -1   71.09   11.90
   0 -13  -1   82.49   12.00
   1  13  -1   51.89   11.40
  -1  13   1   56.29   12.10
  -1  13   1   58.89    8.50
   1  13  -1   58.19    8.80
  -1 -13  -1   65.29   10.80
  -1  13   1   54.99   10.90
   1  13  -1   77.19   12.70
   1 -13   1   52.79    9.70
   1  13   1   66.59   11.80
   1  13   1   57.89   11.50
   1  13   1   55.79    9.10
  -1  13  -1   59.09   10.70
   1 -13  -1   63.29   11.60
  -1 -13   1   51.49    9.30
  -1  13  -1   51.89    7.70
  -1  13  -1   65.59   11.10
  -2  13   1  142.09   14.00
  -2  13   1  146.19   14.70
   2 -13   1  117.89   14.80
   2 -13   1  132.49   12.50
  -2  13   1  140.59   15.80
   2  13  -1  137.89   14.80
   2  13  -1  146.29   15.80
   2  13  -1  133.19   12.40
  -2 -13  -1  139.09   13.50
   2  13   1  138.29   12.50
   2  13   1  121.69   14.40
   2  13   1  122.79   15.20
  -2 -13   1  130.69   13.40
   2 -13  -1  152.18   12.70
  -2  13  -1  130.89   14.30
  -2  13  -1  120.09   15.50
   2 -13  -1  155.18   14.90
   3  13  -1   65.09   13.40
   3  13  -1   60.39   12.20
   3 -13   1   75.89   10.40
   3 -13   1   69.69   12.70
  -3  13   1   66.49   10.50
  -3 -13  -1   67.99   10.30
   3  13  -1   58.79    9.80
  -3  13   1   64.49   13.00
  -3  13   1   57.69   10.70
   3  13   1   61.29   12.30
   3 -13  -1   50.49    9.90
  -3 -13   1   48.90   10.20
   3  13   1   56.89   12.40
  -3  13  -1   51.99   11.20
  -3  13  -1   59.19   10.80
   3  13   1   52.79    9.50
   3 -13  -1   52.09   10.30
   3  13   1   58.29   10.30
   4  13  -1  122.49   12.60
  -4 -13  -1   84.09   11.80
  -4 -13  -1  101.89   14.80
   4  13  -1  107.09   15.20
  -4  13   1  116.79   12.50
   4 -13   1   98.59   11.90
  -4  13   1  101.39   15.00
   4  13  -1  101.19   15.10
  -4  13   1  102.89   15.10
   4 -13   1  116.79   15.20
   4  13   1   88.59   12.10
  -4  13  -1  115.19   15.40
  -4 -13   1  113.49   12.70
   4  13   1   99.19   14.40
  -4  13  -1   99.29   12.20
   4  13   1  106.09   12.10
   4  13   1   88.69   14.80
   4 -13  -1  103.79   12.20
  -4 -13   1  101.09   14.70
  -5  13   1  103.59   12.00
  -5 -13  -1  103.79   15.40
   5  13  -1   84.99   12.30
   5 -13   1  103.89   12.50
  -5  13  -1  100.59   12.30
   5  13   1  104.99   12.40
   5 -13  -1  107.59   13.20
  -5 -13   1  117.69   16.80
   6 -13   1  153.88   15.20
   6  13  -1  152.28   15.60
  -6  13  -1  144.59   14.90
   6  13   1  131.89   15.40
   6 -13  -1  153.78   15.40
   0  14  -1  220.68   22.00
   0  14   1  258.77   22.50
   0  14   1  263.17   20.50
   0  14   1  249.08   19.70
   0 -14   1  246.88   20.00
   0  14  -1  254.67   20.60
   0 -14  -1  246.98   19.80
  -1 -14  -1  247.98   19.90
  -1  14   1  260.37   20.70
  -1  14   1  251.87   20.00
  -1  14   1  257.27   22.70
   1  14  -1  266.67   21.50
   1  14  -1  214.98   22.30
   1 -14   1  254.57   20.70
   1  14   1  266.07   21.00
   1 -14  -1  257.07   20.80
  -1 -14   1  291.47   20.80
   1  14   1  290.47   23.50
  -1  14  -1  271.37   20.60
  -1  14  -1  212.98   23.50
   1  14   1  283.57   20.50
   2  14  -1  234.08   21.70
  -2  14   1  250.97   19.40
  -2  14   1  228.38   20.60
   2 -14   1  249.88   21.40
  -2 -14  -1  254.47   19.10
   2  14  -1  233.08   20.20
  -2  14  -1  237.28   19.20
   2 -14  -1  224.68   20.60
   2  14   1  230.28   18.50
   2  14   1  220.38   16.50
   2  14   1  227.98   22.00
   2  14   1  233.88   20.90
  -2 -14   1  239.78   19.10
   3  14  -1  166.98   15.20
  -3  14   1  173.48   16.20
   3 -14  -1  193.58   15.50
   3  14   1  203.18   15.80
   3  14   1  186.18   16.40
  -3  14  -1  208.78   17.30
  -3 -14   1  185.68   16.90
  -4  14   1  189.28   16.60
   4 -14   1  164.98   16.10
   4  14  -1  189.08   16.20
   4  14   1  202.68   16.80
  -4  14  -1  218.98   17.50
   4 -14  -1  216.28   16.60
   2   0   2    1.90    0.80
  -2   0   2    0.40    0.90
  -2   0  -2    1.40    0.60
   2   0   2    1.10    0.90
   2   0  -2    0.80    0.90
   2   0  -2    1.20    1.00
  -2   0  -2    0.90    1.00
  -2   0  -2    1.30    0.80
   2   0   2    2.30    1.10
  -2   0   2    0.70    0.70
  -2   0   2   -0.20    0.70
  -2   0   2    0.50    1.20
   2   0   2    0.80    0.60
   2   0  -2    0.80    0.80
  -2   0  -2    0.80    1.00
   2   0  -2    2.10    0.70
  -2   0  -2    1.30    0.70
   3   0   2 9490.55  441.06
  -3   0  -2 9603.44  441.16
   3   0  -2 9912.01  443.86
  -3   0   2 9812.52  443.06
   4   0  -2    8.80    1.90
  -4   0   2    9.80    2.30
  -4   0  -2    8.00    1.60
   4   0   2    7.70    1.90
  -4   0   2    7.10    2.50
   4   0  -2    7.90    1.80
   4   0  -2    8.50    2.20
  -4   0  -2   10.20    2.30
   4   0  -2    5.50    2.00
   4   0   2   10.40    2.80
   4   0   2    8.20    2.10
  -4   0   2    8.00    2.10
  -4   0  -2    7.90    2.20
   4   0   2    6.10    2.00
  -4   0  -2    7.00    2.10
  -4   0   2    8.30    2.00
   4   0  -2    7.50    2.70
  -4   0  -2    9.50    2.10
  -4   0   2    9.00    2.40
   4   0   2    9.80    1.80
   5   0  -2 3733.63  163.28
  -5   0  -2 3683.73  162.68
  -5   0   2 3761.62  163.28
  -5   0   2 3531.85  163.08
   5   0  -2 3595.74  163.98
   5   0  -2 3516.05  163.18
  -5   0  -2 3598.14  163.68
  -5   0  -2 3740.83  164.58
   5   0   2 3680.63  163.48
   5   0   2 3733.23  164.78
  -5   0   2 3619.54  164.78
  -5   0  -2 3599.64  164.08
   5   0   2 3701.53  164.28
  -5   0  -2 3781.22  163.58
   5   0  -2 3730.83  164.98
   5   0   2 3843.72  163.98
  -5   0   2 3636.94  164.08
   5   0  -2 3617.94  163.58
  -5   0  -2 3894.61  162.68
   6   0   2   -0.60    2.50
   6   0  -2    0.00    1.90
   6   0   2   -0.30    2.30
   6   0   2    0.90    2.40
   6   0  -2   -1.20    2.40
  -6   0   2    0.30    1.70
  -6   0  -2   -0.90    1.50
  -6   0   2    1.90    2.20
  -6   0   2    2.70    2.60
  -6   0  -2   -0.10    1.90
  -6   0  -2   -1.30    1.70
   6   0   2   -0.70    1.70
  -6   0  -2    0.70    2.30
   6   0  -2   -0.20    1.90
  -6   0   2   -0.80    2.20
   6   0  -2    0.70    2.10
  -6   0   2    2.90    2.10
  -6   0  -2   -0.30    2.30
  -6   0   2    0.10    2.10
  -6   0  -2    1.30    2.00
   7   0  -2 1669.33   74.69
  -7   0   2 1621.14   76.79
  -7   0  -2 1622.94   75.69
  -7   0  -2 1681.43   74.99
   7   0   2 1619.34   76.69
  -7   0   2 1557.84   74.39
  -7   0  -2 1748.43   76.79
   7   0  -2 1532.25   75.49
  -7   0   2 1674.93   75.19
   7   0  -2 1555.14   76.69
   7   0  -2 1639.24   74.99
  -7   0  -2 1564.34   74.89
  -7   0  -2 1660.83   73.59
  -7   0   2 1684.03   74.29
   7   0   2 1607.74   74.69
  -7   0   2 1655.43   75.79
  -7   0   2 1698.23   74.49
   7   0   2 1601.64   75.89
  -7   0  -2 1604.94   73.59
   7   0   2 1714.33   75.69
  -8   0   2    5.60    2.80
   8   0  -2   10.40    5.00
   8   0  -2    3.40    3.20
  -8   0  -2    3.30    2.50
  -8   0   2    5.60    3.90
  -8   0   2    5.40    3.30
   8   0   2    8.90    4.00
   8   0  -2    3.10    3.20
  -8   0  -2    6.30    3.20
   8   0  -2    4.30    3.30
  -8   0   2    4.50    2.80
  -8   0  -2    6.30    3.40
   8   0   2    6.50    3.80
  -8   0   2    6.10    3.10
  -8   0  -2   10.20    4.40
  -8   0  -2    5.70    2.50
  -8   0  -2    7.40    4.00
   8   0   2    5.40    3.30
  -8   0   2    6.80    4.30
   8   0   2    6.70    3.80
   9   0  -2  511.55   26.20
   9   0   2  436.06   28.50
  -9   0  -2  455.65   26.10
  -9   0  -2  519.15   28.80
  -9   0   2  524.65   25.70
   9   0   2  503.35   27.90
  -9   0  -2  522.25   24.60
  -9   0   2  503.85   26.80
  -9   0  -2  499.05   26.50
  -9   0   2  509.55   28.90
  -9   0  -2  493.75   24.50
  -9   0   2  499.25   27.40
  -9   0   2  480.95   25.70
  -9   0  -2  460.55   27.20
   9   0  -2  525.85   26.70
  -9   0   2  518.45   25.30
   9   0  -2  496.95   27.30
   9   0   2  522.45   27.10
   9   0   2  510.05   26.30
 -10   0   2   18.70    4.30
  10   0  -2   28.40    6.60
  10   0  -2   23.80    5.70
 -10   0  -2   20.30    6.60
  10   0  -2   16.90    5.10
 -10   0   2   16.60    5.90
 -10   0  -2   21.80    5.80
  10   0   2   19.90    5.80
  10   0   2   23.20    5.90
  10   0   2   16.10    4.90
 -10   0  -2   21.00    5.60
 -10   0   2   18.90    4.50
 -10   0  -2   19.30    3.60
 -10   0   2   21.10    4.80
 -10   0  -2   17.40    3.70
 -10   0   2   27.50    7.70
 -11   0   2  174.58   11.70
 -11   0   2  178.58   13.00
 -11   0  -2  184.88   13.80
 -11   0   2  170.18   11.90
  11   0  -2  176.58   13.30
  11   0   2  181.58   13.70
  11   0  -2  169.38   13.50
 -11   0  -2  168.98   16.00
  11   0  -2  186.08   14.90
 -11   0  -2  174.98   10.90
  11   0   2  187.68   15.10
 -11   0   2  167.28   16.10
  12   0  -2   -2.50    4.40
 -12   0   2   -2.50    4.00
 -12   0   2    6.90    5.40
  12   0   2    6.50    4.90
 -12   0  -2   -4.30    4.70
  12   0   2    9.60    6.20
 -12   0  -2    5.80    6.50
  12   0  -2    3.30    5.30
 -12   0   2    4.40    6.60
  13   0  -2    4.30    5.60
  13   0  -2    3.50    6.40
 -13   0  -2   11.80    5.80
 -13   0   2    1.90    5.50
 -13   0  -2    9.70    8.50
  13   0   2   -1.50    6.20
 -13   0   2    0.00    7.70
  13   0   2    6.50    5.20
   0   1   2   45.60    2.70
   0   1   2   45.80    2.70
   0  -1  -2   43.50    2.70
   0   1   2   44.70    2.50
   0  -1  -2   43.90    2.60
   0   1  -2   45.00    2.40
   0   1   2   43.80    2.50
   0  -1   2   45.90    2.30
   0  -1   2   46.60    2.80
   0   1  -2   40.60    2.70
   0  -1  -2   46.70    2.50
   0   1  -2   44.10    2.30
   0  -1   2   43.10    2.70
  -1   1   2   19.30    1.60
   1   1  -2   20.30    1.80
  -1   1   2   18.80    1.80
  -1  -1  -2   21.30    1.40
   1   1  -2   19.60    1.70
   1   1  -2   19.90    1.30
  -1  -1  -2   20.20    1.70
   1  -1   2   20.70    1.80
  -1   1   2   21.30    2.00
  -1   1   2   19.70    1.80
  -1  -1  -2   20.60    1.90
   1  -1   2   20.10    1.80
   1  -1   2   21.20    1.80
   1   1  -2   20.50    1.90
  -1  -1  -2   22.00    1.70
   1  -1   2   21.20    1.80
   1   1  -2   18.20    1.70
   1  -1  -2   21.30    1.80
   1   1   2   21.30    1.40
  -1   1  -2   22.30    1.30
   1   1   2   20.40    1.70
   1   1   2   24.60    1.90
   1   1   2   21.20    1.80
  -1  -1   2   20.80    2.00
  -1  -1   2   18.60    1.70
   1  -1  -2   23.50    2.00
  -1  -1   2   20.20    1.70
   1   1   2   21.30    1.70
  -1   1  -2   20.60    1.80
  -1   1  -2   18.80    1.80
  -1   1  -2   20.80    1.80
  -1   1  -2   20.30    1.70
   1  -1  -2   19.70    1.60
   1  -1  -2   20.50    1.90
  -1  -1   2   19.50    1.70
  -2  -1  -2   32.20    2.60
   2   1  -2   32.60    2.60
  -2  -1  -2   32.10    2.80
   2  -1   2   33.70    2.90
  -2   1   2   31.90    2.80
  -2   1   2   28.60    3.00
  -2   1   2   31.50    2.30
   2   1  -2   32.70    2.30
   2  -1   2   29.90    2.00
   2   1  -2   31.00    2.40
  -2   1   2   29.80    2.80
  -2   1   2   31.40    1.80
   2   1  -2   29.90    2.70
   2  -1   2   30.90    2.60
   2   1  -2   30.30    3.00
   2  -1   2   29.00    2.60
  -2  -1  -2   32.20    2.80
   2  -1   2   32.00    2.80
  -2   1  -2   27.30    2.80
   2   1   2   35.10    2.70
   2  -1  -2   32.80    2.90
   2  -1  -2   29.00    2.40
  -2  -1   2   30.00    2.60
   2   1   2   27.00    2.60
  -2   1  -2   30.30    2.00
  -2  -1   2   32.90    3.10
   2  -1  -2   30.10    2.90
   2  -1  -2   29.00    1.80
  -2  -1   2   33.30    2.40
  -2  -1   2   29.70    2.20
  -2   1  -2   30.20    2.60
  -2   1  -2   29.80    2.70
  -2  -1   2   28.00    2.60
  -2   1  -2   32.10    2.50
   2   1   2   31.90    2.70
   2   1   2   31.00    2.70
   2  -1  -2   30.30    2.70
   3   1  -2  645.34   27.90
   3  -1   2  644.74   28.30
   3  -1   2  657.93   27.80
  -3   1   2  655.43   28.50
   3  -1   2  656.93   27.10
  -3  -1  -2  672.73   27.90
  -3  -1  -2  639.64   28.00
  -3   1   2  665.73   27.90
  -3  -1  -2  657.83   28.20
  -3   1   2  637.34   26.80
   3   1  -2  671.23   27.80
   3  -1   2  656.73   28.20
  -3  -1  -2  674.13   27.90
   3   1  -2  665.73   27.40
  -3   1   2  655.13   27.40
   3   1  -2  643.84   28.50
  -3  -1   2  527.35   27.00
  -3   1  -2  527.35   27.40
  -3   1  -2  541.95   27.30
  -3  -1   2  551.04   27.60
   3   1   2  558.64   27.70
   3  -1  -2  540.25   27.20
  -3   1  -2  532.65   27.90
   3  -1  -2  515.65   27.70
  -3  -1   2  549.74   27.50
   3  -1  -2  538.35   27.60
   3  -1  -2  545.85   26.80
  -3   1  -2  562.54   27.00
   3   1   2  553.94   27.80
   3   1   2  562.64   27.90
  -3   1  -2  540.65   27.80
   3   1   2  539.55   27.50
  -3  -1   2  555.04   27.30
   3  -1  -2  514.95   28.00
  -3  -1   2  519.75   28.10
  -4  -1  -2    3.50    1.90
   4   1  -2   10.10    2.30
   4  -1   2    6.00    1.70
   4  -1   2    4.90    1.80
   4   1  -2    3.70    2.10
   4   1  -2    6.30    2.00
   4  -1   2    5.00    2.00
   4  -1   2    3.00    1.90
  -4  -1  -2    7.10    2.10
   4   1  -2    5.30    2.00
  -4   1   2    5.10    2.20
  -4  -1  -2    5.70    1.90
   4  -1   2    7.40    2.30
  -4   1   2    4.60    2.00
  -4  -1  -2    7.30    2.50
   4   1  -2    7.40    1.70
  -4   1   2    6.30    1.80
  -4  -1  -2    5.40    1.00
  -4   1   2    7.80    2.20
  -4   1   2    6.00    1.50
  -4   1   2    6.80    2.00
  -4  -1  -2    5.60    1.00
   4   1   2    7.50    2.00
  -4   1  -2    9.80    2.00
  -4   1  -2   10.30    2.30
   4  -1  -2    9.10    1.80
  -4   1  -2   11.10    2.70
  -4   1  -2    9.80    2.00
  -4  -1   2   10.70    2.20
  -4  -1   2   10.50    2.30
   4   1   2    9.20    2.30
   4  -1  -2    8.10    2.20
   4  -1  -2    7.20    2.30
   4   1   2   10.90    2.70
   4  -1  -2    9.20    2.00
  -4  -1   2    7.80    2.40
  -5  -1  -2 1116.89   47.30
  -5  -1  -2 1138.59   49.40
  -5   1   2 1147.89   48.80
   5  -1   2 1137.19   50.19
  -5  -1  -2 1056.29   49.80
   5  -1   2 1100.49   48.40
  -5   1   2 1148.89   49.10
  -5  -1  -2 1138.69   47.30
   5  -1   2 1129.09   49.10
  -5  -1  -2 1098.19   49.20
  -5   1   2 1109.19   50.19
   5   1  -2 1072.49   49.00
   5   1  -2 1141.09   50.49
   5  -1   2 1120.79   48.40
  -5  -1  -2 1178.48   49.30
  -5   1   2 1177.98   49.90
   5   1  -2 1117.19   49.20
   5   1  -2 1078.89   48.20
  -5   1   2 1094.19   48.10
  -5   1   2 1150.58   49.00
   5   1  -2 1189.48   49.10
   5  -1   2 1136.39   49.80
  -5   1  -2  970.10   48.60
  -5   1  -2  989.60   48.30
  -5  -1   2 1006.10   48.00
   5  -1  -2  992.20   48.40
   5  -1  -2  969.80   49.90
   5   1   2  944.21   49.00
  -5   1  -2  983.90   49.60
   5  -1  -2  924.81   49.10
  -5  -1   2  930.01   48.50
  -5  -1   2  932.11   49.70
   5   1   2  974.20   48.80
   5   1   2 1010.70   49.70
  -5  -1   2  984.50   48.90
  -5   1  -2  994.30   49.40
   5  -1  -2  981.70   48.10
   5   1   2 1021.50   49.30
  -5  -1   2  980.10   48.80
  -5   1  -2 1024.30   48.30
  -6  -1  -2   12.50    2.20
   6   1  -2   10.60    2.80
  -6  -1  -2   12.40    2.20
   6  -1   2   11.60    3.30
  -6   1   2   12.30    3.50
   6   1  -2   11.70    3.20
   6   1  -2   13.00    4.20
  -6   1   2   12.50    2.80
  -6  -1  -2    9.40    3.10
   6  -1   2   16.60    3.60
   6  -1   2   13.50    3.10
  -6  -1  -2   12.20    3.50
   6   1  -2   11.40    3.10
  -6   1   2   16.40    3.40
  -6  -1  -2   16.70    3.60
  -6   1   2   12.70    3.60
  -6   1   2   16.20    3.10
  -6  -1  -2   13.10    3.30
   6   1  -2   16.70    3.20
   6  -1   2   11.40    3.70
  -6   1   2   17.20    3.50
  -6   1  -2   15.80    2.90
  -6   1  -2   16.40    3.00
   6  -1  -2   15.00    3.00
  -6   1  -2   15.10    3.80
   6  -1  -2   16.80    3.30
   6   1   2   14.50    3.20
   6   1   2   20.30    4.70
  -6  -1   2   16.90    3.30
  -6  -1   2   17.90    4.10
   6  -1  -2   14.10    3.40
  -6   1  -2   15.50    3.00
   6   1   2   12.70    3.40
   6  -1  -2   18.20    4.70
  -6   1  -2   14.20    3.60
  -6   1  -2   14.50    3.20
  -6  -1   2   18.80    3.90
  -6  -1   2   12.30    3.80
   6   1   2   16.10    3.60
  -6  -1   2   15.30    2.90
  -7   1   2 1074.99   47.40
  -7   1   2 1044.20   49.30
  -7  -1  -2 1045.30   48.10
  -7  -1  -2 1014.60   45.30
  -7   1   2 1032.80   46.60
   7  -1   2 1015.60   49.20
   7  -1   2 1064.09   47.80
   7   1  -2 1051.89   47.80
   7  -1   2 1037.10   48.60
   7  -1   2 1046.00   47.00
  -7   1   2 1015.10   48.40
   7   1  -2 1048.10   49.40
   7   1  -2 1093.99   47.70
  -7   1   2 1085.79   47.20
   7   1  -2 1000.00   47.80
  -7   1   2 1060.69   47.40
  -7  -1  -2 1038.90   47.90
  -7  -1  -2 1059.69   47.80
  -7  -1  -2 1071.29   49.20
  -7  -1   2  952.10   47.60
  -7   1  -2  985.60   46.90
   7   1   2 1008.40   48.00
   7  -1  -2  971.40   49.20
   7  -1  -2  947.11   48.00
  -7  -1   2 1015.10   46.40
  -7  -1   2  952.80   47.00
  -7   1  -2  958.60   48.10
   7  -1  -2  988.30   47.10
  -7   1  -2 1001.40   46.60
  -7  -1   2  969.10   46.10
   7   1   2  928.31   47.80
  -7  -1   2  993.80   47.80
  -7   1  -2  923.31   47.00
  -7   1  -2  957.50   48.60
  -7   1  -2  984.20   46.60
  -7  -1   2  913.41   48.80
   7   1   2  943.11   48.80
   7   1   2  973.90   47.40
   7  -1  -2  880.51   46.50
   8   1  -2    5.30    3.30
  -8   1   2    4.60    2.70
  -8   1   2    4.00    4.20
  -8   1   2    2.20    3.40
  -8  -1  -2    5.00    3.70
   8   1  -2    3.60    3.30
   8  -1   2    2.40    2.80
  -8   1   2    5.20    3.40
  -8  -1  -2    3.40    1.90
  -8   1   2    5.70    2.50
   8  -1   2    0.50    3.70
   8   1  -2    3.30    3.00
  -8  -1  -2    0.10    3.00
  -8  -1  -2    3.70    4.40
   8  -1   2    3.30    3.20
  -8  -1  -2    3.30    2.30
   8  -1   2    7.20    4.80
  -8  -1  -2    2.30    3.30
   8   1  -2    2.40    3.80
  -8   1   2    5.10    3.40
  -8   1  -2   -0.10    2.60
  -8  -1   2   -1.20    3.20
  -8  -1   2    4.10    3.40
  -8   1  -2    1.50    3.60
   8   1   2    1.70    3.40
   8  -1  -2   -1.00    3.10
   8  -1  -2    1.90    2.90
   8   1   2    1.00    3.80
  -8  -1   2    1.00    2.00
  -8   1  -2   -1.00    2.20
  -8   1  -2    1.00    2.50
   8  -1  -2    0.50    4.30
   8  -1  -2    4.00    3.00
   8   1   2    1.30    2.80
  -8   1  -2    2.00    2.60
  -8  -1   2    2.00    2.40
  -8  -1   2   -1.60    3.50
  -8  -1   2   -0.30    2.50
  -8   1  -2   -0.90    3.60
   8   1   2    1.20    3.10
  -9  -1  -2 1007.60   46.20
   9  -1   2  934.01   42.90
  -9   1   2  897.01   42.40
   9   1  -2  961.70   43.70
   9  -1   2  958.90   44.10
   9   1  -2  924.31   44.40
  -9  -1  -2  914.01   43.80
  -9   1   2  908.91   44.80
   9  -1   2  931.81   45.20
  -9   1   2  939.01   43.60
  -9  -1  -2  893.21   40.70
  -9  -1  -2  928.11   44.50
  -9  -1  -2  896.11   43.70
  -9   1   2  986.80   43.10
   9   1  -2  941.51   44.00
  -9   1   2  962.00   43.20
  -9  -1  -2  939.81   40.80
  -9   1   2  917.81   46.10
  -9  -1   2  850.11   44.00
  -9   1  -2  875.01   42.00
  -9   1  -2  831.32   42.70
   9  -1  -2  855.31   44.50
   9  -1  -2  882.91   43.10
   9   1   2  861.01   43.40
  -9   1  -2  830.62   42.00
  -9  -1   2  789.42   42.70
   9   1   2  849.72   44.30
   9  -1  -2  865.51   42.70
   9   1   2  760.72   45.10
  -9  -1   2  853.11   41.40
  -9  -1   2  870.31   45.70
   9   1   2  872.21   44.00
  -9  -1   2  826.52   43.70
  -9   1  -2  742.33   44.70
  -9   1  -2  811.72   42.80
 -10  -1  -2    4.10    4.80
  10   1  -2    6.50    4.70
  10  -1   2    7.20    3.90
 -10   1   2    5.00    3.30
  10  -1   2    6.90    4.70
  10   1  -2    5.80    4.30
 -10   1   2    5.40    3.90
 -10   1   2    7.30    4.50
 -10   1   2    7.50    3.70
 -10  -1  -2    5.30    2.50
 -10  -1  -2    4.00    2.60
  10   1  -2    1.90    4.20
 -10   1   2    1.30    5.30
 -10  -1  -2    1.10    5.70
  10  -1   2    4.70    4.50
  10  -1  -2    5.40    3.90
 -10  -1   2    2.80    3.30
  10   1   2    2.40    4.60
  10  -1  -2   -5.30    4.10
 -10  -1   2    0.40    2.70
 -10   1  -2    2.10    3.50
 -10   1  -2    2.50    5.40
  10  -1  -2    1.50    4.20
  10   1   2    4.80    5.10
  10   1   2    1.60    4.00
 -10   1  -2   -1.90    3.90
 -10   1  -2    3.80    3.00
 -10  -1   2   -0.90    4.90
 -10  -1   2    4.20    4.00
 -10   1  -2   -3.30    3.30
 -11  -1  -2  742.13   34.30
  11   1  -2  710.63   39.00
 -11   1   2  780.22   37.10
  11   1  -2  724.23   38.30
 -11   1   2  720.13   36.90
  11   1  -2  742.63   38.50
 -11   1   2  735.03   37.10
 -11  -1  -2  725.83   40.70
 -11   1   2  776.42   41.50
  11  -1   2  649.64   37.20
  11  -1   2  717.03   39.90
 -11  -1  -2  738.43   38.50
 -11   1  -2  760.52   41.20
  11   1   2  756.22   38.40
 -11   1  -2  791.72   36.40
  11  -1  -2  718.43   37.30
 -11  -1   2  758.72   41.30
 -11  -1   2  752.52   37.90
  11  -1  -2  751.92   39.80
  11  -1  -2  769.02   38.10
  11   1   2  769.92   39.90
 -11   1  -2  722.73   36.20
 -11  -1   2  772.32   35.60
 -12   1   2    0.30    6.40
  12  -1   2   -4.60    4.10
  12  -1   2    0.70    5.60
 -12  -1  -2    3.60    5.00
 -12  -1  -2    7.30    6.50
 -12   1   2   -0.50    4.60
  12   1  -2    5.50    5.50
 -12   1   2    1.80    4.00
  12   1  -2    0.30    4.90
 -12   1  -2    1.00    6.10
 -12  -1   2    0.50    5.00
 -12  -1   2   -6.00    5.70
  12  -1  -2   -1.90    4.40
  12  -1  -2    0.40    5.40
 -12   1  -2    1.00    4.80
  12   1   2    3.50    4.90
  12   1   2   11.00    6.40
  13  -1   2  554.64   29.40
 -13  -1  -2  543.75   33.80
  13  -1   2  528.55   32.30
 -13  -1  -2  535.85   30.10
  13   1  -2  542.75   30.40
  13   1  -2  532.65   31.00
 -13  -1   2  483.95   28.90
  13  -1  -2  544.15   29.70
  13   1   2  510.95   30.00
 -13   1  -2  495.15   29.00
 -13   1  -2  550.94   34.10
  13   1   2  481.95   31.10
  13  -1  -2  485.15   31.30
   0  -2   2  731.53   33.30
   0   2  -2  730.53   33.20
   0   2  -2  744.33   33.40
   0  -2  -2  727.93   33.00
   0   2   2  718.93   33.10
   0   2  -2  729.43   32.50
   0  -2  -2  742.73   33.10
   0  -2   2  727.63   33.30
   0   2  -2  713.13   33.30
   0  -2   2  734.03   32.50
   0  -2   2  729.53   32.70
   0  -2  -2  746.53   33.20
   0   2  -2  710.73   32.70
   0   2   2  751.92   33.10
   0   2   2  717.93   33.10
   0  -2  -2  736.33   33.10
   0   2   2  756.02   33.10
   0   2   2  714.93   32.90
   0   2   2  731.13   33.10
   0   2   2  744.13   33.20
   1  -2   2 1846.22   81.89
  -1  -2  -2 1825.22   81.79
  -1  -2  -2 1758.62   81.69
   1  -2   2 1833.82   82.09
  -1   2   2 1849.31   81.99
   1   2  -2 1906.61   81.79
  -1   2   2 1872.31   81.99
  -1  -2  -2 1759.42   81.49
  -1  -2  -2 2020.50   82.19
   1   2  -2 1786.12   82.09
   1   2  -2 1837.22   81.69
  -1   2   2 1798.02   81.99
   1  -2   2 1856.11   81.69
  -2  -2  -2   22.00    2.20
  -2   2   2   22.70    1.70
   2  -2   2   23.50    2.80
   2  -2   2   22.20    2.80
  -2   2   2   23.60    2.80
   2   2  -2   23.90    2.70
   2   2  -2   23.30    2.60
  -2  -2  -2   22.40    2.50
  -2  -2  -2   20.50    2.70
   2   2  -2   22.20    2.60
  -2   2   2   22.70    2.80
  -2   2   2   19.70    2.80
  -2  -2  -2   25.30    2.80
  -2   2   2   21.30    1.90
   2   2  -2   22.60    1.70
   2  -2   2   23.50    2.80
   2   2  -2   23.30    2.10
  -2   2   2   22.20    2.70
   2  -2   2   23.90    2.40
   2   2  -2   24.80    2.90
  -2   2  -2   22.20    2.50
   2   2   2   22.30    2.60
  -2  -2   2   22.00    1.70
  -2   2  -2   22.60    2.60
   2  -2  -2   21.40    2.10
  -2  -2   2   22.10    2.50
  -2   2  -2   19.80    2.50
   2   2   2   20.30    1.50
   2  -2  -2   19.30    1.60
   2  -2  -2   24.50    2.80
   2   2   2   22.40    2.70
   2   2   2   23.00    1.50
  -2  -2   2   21.10    2.20
   2  -2  -2   22.30    2.70
   2   2   2   21.00    2.50
  -2   2  -2   24.30    2.90
  -2  -2   2   22.20    3.10
  -3   2   2 1816.32   81.09
   3   2  -2 1820.32   81.99
   3  -2   2 1845.32   82.39
   3   2  -2 1824.92   81.09
  -3   2   2 1841.92   80.79
   3   2  -2 1942.01   82.69
   3   2  -2 1856.11   81.19
   3  -2   2 1889.21   81.89
  -3   2   2 1878.31   82.09
  -3   2   2 1917.31   82.39
  -3  -2  -2 1927.51   81.69
   3  -2   2 1927.81   82.29
  -3   2   2 1856.21   82.39
   3  -2   2 1885.71   81.79
  -3  -2  -2 1809.42   82.19
  -3   2   2 1909.31   82.09
   3  -2   2 1836.62   80.59
  -3  -2  -2 1803.72   82.09
   3   2  -2 1982.20   82.19
  -3  -2  -2 1911.31   81.99
   3   2   2 1769.02   81.59
   3  -2  -2 1734.83   82.09
  -3   2  -2 1843.52   81.89
   3   2   2 1750.92   82.09
  -3   2  -2 1732.13   80.59
   3  -2  -2 1728.93   80.69
   3  -2  -2 1673.73   81.09
  -3  -2   2 1803.62   81.09
  -3   2  -2 1725.03   82.19
   3   2   2 1916.81   82.29
  -3  -2   2 1901.91   82.69
  -3  -2   2 1715.53   81.89
  -3  -2   2 1818.82   81.89
   3   2   2 1758.62   81.89
  -3   2  -2 1727.23   81.59
   3  -2  -2 1773.72   82.39
  -3  -2   2 1815.52   80.99
  -3   2  -2 1754.22   82.09
   4  -2   2   29.90    3.90
   4   2  -2   33.30    4.50
  -4  -2  -2   29.90    3.70
   4   2  -2   31.40    3.70
   4  -2   2   30.40    2.80
   4   2  -2   32.00    3.90
  -4   2   2   33.40    2.90
   4   2  -2   30.20    3.40
  -4   2   2   30.10    3.70
  -4  -2  -2   25.30    3.60
  -4   2   2   33.30    3.10
   4  -2   2   35.70    4.50
   4  -2   2   31.40    3.60
   4  -2   2   32.50    3.50
  -4   2   2   31.40    4.00
  -4   2   2   32.10    4.20
   4   2  -2   30.40    2.90
  -4  -2  -2   29.60    3.60
  -4   2   2   35.30    4.30
  -4  -2  -2   27.80    3.90
   4   2   2   32.80    4.20
   4   2   2   30.20    4.30
  -4   2  -2   34.10    4.20
   4  -2  -2   30.40    3.80
  -4  -2   2   28.00    4.10
  -4  -2   2   33.30    3.80
  -4  -2   2   33.30    3.30
   4  -2  -2   33.80    2.80
   4   2   2   34.20    3.70
  -4   2  -2   32.00    3.50
   4   2   2   29.00    3.50
  -4  -2   2   35.70    3.80
  -4  -2   2   35.30    3.10
  -4   2  -2   34.70    3.80
  -4   2  -2   34.30    4.10
   4  -2  -2   38.20    4.70
  -4   2  -2   33.10    2.70
   4  -2  -2   34.50    3.30
   5   2  -2 1133.89   54.39
   5   2  -2 1242.08   53.59
   5  -2   2 1122.99   54.19
  -5  -2  -2 1117.39   53.49
  -5   2   2 1145.79   52.49
   5  -2   2 1081.29   53.69
  -5   2   2 1182.28   54.39
   5   2  -2 1102.39   51.99
  -5  -2  -2 1166.58   53.39
  -5   2   2 1158.38   53.99
   5   2  -2 1134.59   53.39
  -5   2   2 1118.09   51.89
  -5  -2  -2 1150.88   53.99
  -5  -2  -2 1112.59   53.09
   5   2  -2 1115.19   52.79
   5  -2   2 1125.29   52.89
   5  -2   2 1124.29   51.99
   5  -2   2 1152.08   52.99
  -5   2   2 1130.79   53.19
   5  -2  -2 1096.59   53.59
   5   2   2 1167.18   53.29
  -5   2  -2 1174.08   53.89
  -5  -2   2 1172.98   53.29
   5  -2  -2 1141.19   52.49
   5   2   2 1186.58   54.29
  -5  -2   2 1165.68   54.49
  -5  -2   2 1208.18   51.99
  -5   2  -2 1170.88   52.09
  -5  -2   2 1177.38   52.89
   5  -2  -2 1160.58   54.39
   5  -2  -2 1175.98   52.09
  -5  -2   2 1184.48   53.49
   5   2   2 1148.39   53.29
   5   2   2 1219.48   53.89
  -5   2  -2 1203.48   53.09
  -5   2  -2 1130.39   52.79
  -5   2  -2 1159.28   54.09
  -6   2   2    5.00    2.50
   6   2  -2    6.10    2.90
   6   2  -2    6.40    1.90
   6   2  -2    4.90    2.60
   6   2  -2    7.40    3.20
   6  -2   2    5.30    2.10
  -6   2   2    5.80    2.80
  -6  -2  -2    4.00    2.60
   6  -2   2    2.50    2.90
   6  -2   2    3.10    3.10
  -6   2   2    3.10    2.90
   6  -2   2    7.10    2.80
  -6  -2  -2    6.70    2.70
  -6  -2  -2    3.90    2.60
  -6   2   2    4.50    3.30
  -6   2   2    4.70    2.00
   6  -2   2    5.70    2.40
  -6  -2  -2    5.30    2.90
  -6   2   2    2.10    2.10
   6   2  -2    3.60    2.30
  -6  -2   2    1.50    2.20
  -6   2  -2    2.20    2.50
  -6   2  -2    1.20    1.90
  -6   2  -2   -1.00    2.10
   6  -2  -2    2.00    2.00
  -6   2  -2    1.70    1.80
   6   2   2    1.00    1.90
  -6  -2   2    0.70    2.30
  -6   2  -2    0.80    2.70
   6  -2  -2   -0.10    2.20
   6  -2  -2   -0.30    1.70
  -6  -2   2    2.40    1.90
  -6  -2   2    2.50    2.90
   6   2   2    5.20    3.40
   6  -2  -2    3.40    3.30
   6   2   2    2.10    2.30
  -6  -2   2   -0.50    2.00
   6   2   2    1.10    2.60
   7   2  -2  535.15   25.90
  -7   2   2  506.15   27.10
  -7   2   2  522.45   25.80
  -7   2   2  512.85   24.90
   7  -2   2  494.35   26.50
  -7  -2  -2  501.45   25.70
  -7   2   2  500.75   25.30
   7  -2   2  500.05   27.20
   7  -2   2  532.75   25.50
   7   2  -2  493.75   25.40
  -7  -2  -2  535.65   27.10
  -7  -2  -2  474.65   25.70
   7   2  -2  521.35   25.90
  -7   2   2  500.15   26.40
  -7  -2  -2  508.55   25.80
   7  -2   2  509.05   24.40
   7   2  -2  482.05   23.70
  -7   2   2  491.65   24.10
  -7  -2   2  484.85   25.30
  -7   2  -2  502.65   26.90
  -7   2  -2  492.65   26.40
  -7  -2   2  481.35   25.30
  -7  -2   2  511.75   23.80
   7  -2  -2  497.55   24.40
  -7   2  -2  491.15   24.40
  -7  -2   2  482.65   25.80
   7   2   2  508.25   26.10
   7   2   2  469.65   25.60
   7  -2  -2  480.95   27.10
   7  -2  -2  490.35   24.60
  -7   2  -2  483.35   24.90
  -7   2  -2  489.35   24.90
   7  -2  -2  466.05   26.00
  -7  -2   2  473.05   27.00
   7   2   2  481.45   25.50
  -7   2  -2  488.45   25.00
   7   2   2  472.75   26.70
   8  -2   2   22.20    4.70
   8  -2   2   20.80    4.00
   8   2  -2   25.20    5.20
   8   2  -2   25.00    5.50
   8  -2   2   21.20    6.30
   8  -2   2   20.30    5.60
  -8   2   2   17.90    3.70
  -8   2   2   28.70    5.30
  -8  -2  -2   17.60    4.50
   8   2  -2   17.60    5.50
  -8  -2  -2   16.70    5.10
  -8  -2  -2   20.30    4.90
  -8  -2  -2   19.70    4.90
  -8   2   2   20.90    5.60
  -8   2   2   23.80    5.10
   8   2  -2   17.60    4.40
  -8   2   2   18.40    5.10
  -8   2   2   19.70    4.30
   8  -2  -2   35.40    7.80
   8   2   2   33.40    6.50
  -8  -2   2   28.10    6.00
  -8  -2   2   27.90    5.50
   8  -2  -2   34.40    6.70
   9   2  -2  286.67   16.90
   9  -2   2  301.37   16.70
  -9  -2  -2  267.27   17.00
   9   2  -2  306.37   17.10
  -9   2   2  274.97   16.10
  -9  -2  -2  284.67   17.10
  -9  -2  -2  267.07   18.60
  -9  -2  -2  273.77   17.00
   9   2  -2  299.57   17.60
  -9   2   2  288.77   15.10
  -9   2   2  295.67   16.80
   9  -2   2  267.07   17.90
   9  -2   2  297.47   15.70
  -9   2   2  302.67   16.40
  -9   2   2  280.67   18.90
  -9   2  -2  261.07   15.40
  -9  -2   2  256.57   14.00
  -9  -2   2  251.77   16.20
  -9  -2   2  217.98   16.60
   9   2   2  253.97   16.70
  -9  -2   2  246.48   14.10
   9   2   2  249.68   17.00
  -9   2  -2  235.58   15.40
   9  -2  -2  255.77   15.30
   9  -2  -2  242.88   15.40
  -9  -2   2  245.58   18.30
  -9  -2   2  236.38   16.20
   9   2   2  251.17   17.00
   9  -2  -2  241.78   17.50
  -9   2  -2  264.47   18.30
  -9   2  -2  250.07   15.60
  -9   2  -2  245.98   15.30
  10  -2   2   22.20    4.80
  10   2  -2   18.00    5.50
  10  -2   2   17.40    5.00
  10  -2   2   23.40    6.70
 -10   2   2   23.40    5.00
 -10   2   2   25.40    7.70
 -10   2   2   19.40    4.50
 -10  -2  -2   17.80    5.80
  10   2  -2   15.10    5.80
 -10   2   2   23.20    5.10
 -10   2   2   16.70    5.00
 -10  -2  -2   13.60    6.30
  10  -2  -2   28.60    5.70
 -10   2  -2   23.70    4.80
  10   2   2   23.70    6.20
 -10   2  -2   28.90    5.80
  10  -2  -2   20.40    6.00
 -10   2  -2   27.80    5.60
 -10   2  -2   21.00    4.90
 -10  -2   2   25.70    4.20
  10  -2  -2   27.70    5.50
 -10  -2   2   26.90    4.80
 -10   2  -2   25.00    7.40
 -10  -2   2   26.90    6.10
 -10  -2   2   29.10    7.50
  10   2   2   24.00    6.00
 -11   2   2   82.89   12.00
 -11   2   2   77.69    7.70
 -11   2   2   92.49    9.50
  11  -2   2   77.99    8.80
 -11  -2  -2   81.99   12.00
  11   2  -2   76.59   10.00
  11  -2   2   88.49   11.10
  11  -2   2   67.39    9.90
 -11  -2  -2   74.19    9.70
  11   2  -2   79.69    9.80
 -11   2   2   56.09    9.50
 -11   2  -2   71.19    9.50
  11   2   2   77.09    9.70
  11  -2  -2   56.49    8.70
  11   2   2   72.59   10.20
  11  -2  -2   75.09    8.40
 -11  -2   2   65.69    9.30
 -11  -2   2   68.79    6.00
 -11   2  -2   63.49    8.20
  11  -2  -2   70.39   10.50
 -11  -2   2   79.39   11.90
 -11   2  -2   80.99   11.80
 -11   2  -2   83.89    9.10
 -11   2  -2   75.89    8.10
  12   2  -2    8.20    5.20
  12  -2   2    4.70    5.70
  12   2  -2    8.60    6.10
 -12   2   2    7.30    4.20
 -12  -2  -2    9.30    5.70
 -12  -2  -2    8.80    7.10
  12  -2   2   13.10    5.10
 -12   2   2   -0.60    5.50
  12  -2  -2    6.10    5.10
 -12  -2   2   19.40    6.10
  12   2   2   11.00    5.60
 -12   2  -2   14.30    4.70
 -12   2  -2    5.30    5.30
 -12   2  -2    2.90    6.90
  12   2   2   10.10    6.00
 -12  -2   2    7.20    6.80
  12  -2  -2    4.80    6.00
 -13  -2  -2   13.10    8.70
 -13  -2  -2   14.40    6.90
  13  -2   2    7.60    4.90
  13   2  -2    9.80    6.50
  13  -2   2    8.90    7.70
  13   2  -2   17.40    6.50
  13   2   2   16.60    7.10
 -13  -2   2   -0.60    9.60
  13  -2  -2   11.10    8.00
  13  -2  -2   13.00    5.90
 -13   2  -2   11.10    5.40
  13   2   2    4.10    5.80
 -13   2  -2   17.70    9.70
 -13  -2   2   13.70    6.20
   0  -3   2  957.50   43.40
   0   3  -2  974.60   43.60
   0   3  -2  943.41   44.40
   0   3   2  989.90   44.10
   0   3   2  972.00   44.20
   0  -3  -2 1005.30   44.30
   0  -3   2  971.00   43.60
   0   3   2  995.20   44.40
   0  -3   2  975.80   44.40
   0   3   2 1002.20   44.20
   0   3  -2  953.80   43.40
   0   3   2  944.21   43.80
   0  -3   2 1007.10   44.80
   0  -3  -2 1004.40   44.10
   0  -3   2  926.01   44.30
   0   3  -2 1008.30   44.70
   0   3   2  969.60   44.40
   0   3   2  958.70   44.10
   0   3  -2  961.60   44.30
   1   3  -2  664.53   30.20
  -1   3   2  691.23   29.50
  -1   3   2  661.23   29.30
   1  -3   2  708.63   29.70
   1  -3   2  686.63   30.30
   1   3  -2  659.23   28.60
   1  -3   2  685.83   28.70
   1  -3   2  698.43   30.50
  -1  -3  -2  662.43   29.80
   1   3  -2  685.23   28.70
  -1   3   2  702.33   30.10
  -1  -3  -2  690.73   29.60
   1   3  -2  686.63   30.50
  -1  -3  -2  741.73   30.30
  -1  -3  -2  696.83   29.60
   1   3  -2  676.73   29.80
  -1   3   2  673.73   30.30
   1   3  -2  718.03   29.80
  -1   3   2  713.53   30.40
  -1  -3  -2  687.83   30.40
   1  -3   2  672.13   30.00
  -1  -3   2  606.74   30.00
   1  -3  -2  583.14   29.20
  -1   3  -2  570.94   29.80
   1   3   2  588.74   29.90
   1  -3  -2  573.44   29.30
   1  -3  -2  642.94   30.20
   1   3   2  595.24   29.40
   1   3   2  600.24   29.70
  -1   3  -2  601.54   30.20
   1  -3  -2  593.34   29.80
  -1  -3   2  613.04   30.30
  -1  -3   2  613.94   29.50
   1   3   2  600.54   29.50
   1   3   2  575.84   29.60
  -1   3  -2  601.84   29.50
  -1   3  -2  602.24   28.70
   1  -3  -2  614.94   30.10
  -1   3  -2  591.84   30.20
  -1  -3   2  603.14   29.70
   1   3   2  629.94   30.10
  -2  -3  -2  683.23   29.00
  -2  -3  -2  721.93   29.90
   2   3  -2  675.83   28.10
   2  -3   2  718.13   30.30
   2   3  -2  715.63   30.20
  -2   3   2  696.43   29.90
   2   3  -2  690.93   29.90
   2   3  -2  722.53   29.10
   2  -3   2  693.63   29.50
  -2   3   2  686.63   28.60
   2  -3   2  692.83   29.60
   2  -3   2  687.83   29.90
  -2   3   2  670.63   28.70
  -2  -3  -2  705.83   28.60
  -2   3   2  683.03   29.90
   2   3  -2  688.43   29.50
  -2  -3  -2  717.53   29.70
  -2   3   2  692.23   30.00
  -2  -3  -2  709.93   30.20
   2  -3  -2  534.15   29.50
  -2   3  -2  533.05   29.10
   2   3   2  540.95   29.20
   2   3   2  555.04   28.30
  -2  -3   2  522.85   28.00
   2  -3  -2  522.15   29.30
   2   3   2  569.94   29.40
  -2   3  -2  537.75   29.60
  -2   3  -2  544.35   29.20
   2  -3  -2  536.55   28.40
  -2  -3   2  520.35   29.00
   2   3   2  548.95   28.80
  -2   3  -2  568.84   29.50
   2   3   2  581.94   29.60
   2  -3  -2  532.55   28.40
   3   3  -2  211.08   11.30
   3  -3   2  213.18   11.10
  -3   3   2  216.48   11.80
   3   3  -2  207.28   10.30
  -3  -3  -2  204.78   11.50
  -3  -3  -2  217.28   11.40
   3  -3   2  190.18   11.20
   3   3  -2  210.08   10.20
  -3  -3  -2  198.38    9.60
  -3   3   2  206.38   11.80
  -3   3   2  207.28   11.50
  -3   3   2  210.68   11.70
   3   3  -2  215.58   12.00
   3   3  -2  201.08   11.40
   3  -3   2  199.28   11.30
   3   3  -2  216.48   11.60
  -3  -3  -2  197.68   10.60
   3  -3   2  198.18   11.70
  -3  -3  -2  198.48   11.60
  -3   3   2  209.78   10.20
  -3   3   2  198.58   10.10
  -3   3  -2  206.08   11.40
   3  -3  -2  186.88   11.30
  -3  -3   2  196.98   11.80
   3   3   2  205.68   11.60
  -3   3  -2  193.78   11.60
   3  -3  -2  203.98   10.20
  -3   3  -2  200.68   10.90
  -3  -3   2  228.78   10.50
  -3  -3   2  199.88   10.00
   3   3   2  204.68    9.60
   3  -3  -2  199.28   10.10
  -3  -3   2  210.38   11.30
   3   3   2  201.78   11.20
   3  -3  -2  197.48   11.70
  -3   3  -2  210.88   11.50
   3   3   2  205.48   10.80
   4   3  -2  475.15   22.90
  -4   3   2  468.75   24.50
   4  -3   2  467.35   23.70
   4   3  -2  508.85   24.60
  -4   3   2  454.75   24.20
  -4   3   2  462.05   22.90
   4  -3   2  477.45   24.20
   4   3  -2  524.35   25.20
  -4   3   2  464.55   24.60
  -4  -3  -2  500.95   24.30
  -4   3   2  477.05   24.80
   4  -3   2  453.25   24.30
   4   3  -2  480.75   23.20
  -4  -3  -2  507.85   23.70
   4   3  -2  498.25   24.30
  -4  -3  -2  480.35   24.50
   4  -3   2  473.95   22.30
   4  -3   2  468.45   24.80
  -4  -3  -2  448.36   24.40
  -4   3  -2  422.36   24.00
  -4   3  -2  496.55   23.80
   4  -3  -2  500.95   23.10
   4  -3  -2  504.45   22.90
  -4   3  -2  500.15   22.30
  -4  -3   2  515.75   24.60
  -4   3  -2  490.35   24.60
  -4  -3   2  522.95   24.50
   4   3   2  526.65   24.40
   4   3   2  530.65   24.90
  -4  -3   2  506.75   25.20
   4  -3  -2  470.25   24.40
  -4   3  -2  518.05   24.90
  -4  -3   2  503.55   23.20
  -4  -3   2  534.45   23.00
   4   3   2  536.45   23.90
   4  -3  -2  524.25   25.20
   5   3  -2  812.52   36.10
  -5   3   2  751.52   34.00
  -5   3   2  793.52   36.40
  -5   3   2  740.73   36.30
   5  -3   2  810.72   33.80
   5  -3   2  751.42   36.50
  -5   3   2  755.22   35.60
  -5  -3  -2  737.83   35.90
  -5   3   2  790.72   36.10
   5  -3   2  762.12   36.10
   5  -3   2  752.62   35.40
   5   3  -2  754.42   34.60
   5   3  -2  746.43   35.70
  -5  -3  -2  798.72   35.20
   5   3  -2  738.03   33.90
  -5  -3  -2  772.82   36.30
  -5  -3  -2  768.22   35.70
   5  -3   2  789.72   35.20
   5   3  -2  769.82   36.70
  -5   3   2  781.62   34.30
  -5  -3   2  736.03   34.50
   5   3   2  666.23   34.80
   5   3   2  693.83   36.10
   5  -3  -2  711.13   34.00
  -5  -3   2  711.83   35.50
   5   3   2  658.53   35.20
  -5   3  -2  719.33   35.90
  -5   3  -2  692.73   36.00
  -5   3  -2  704.23   34.80
  -5   3  -2  698.33   35.40
  -5   3  -2  716.53   33.60
   5  -3  -2  703.03   36.40
   5   3   2  745.13   36.00
  -5  -3   2  705.23   35.60
   5  -3  -2  706.03   34.20
  -5  -3   2  708.93   36.40
   5  -3  -2  690.13   35.70
  -6   3   2  216.98   13.80
   6  -3   2  211.18   10.80
   6   3  -2  228.68   12.10
  -6  -3  -2  221.38   13.60
  -6   3   2  214.48   11.40
   6   3  -2  218.38   10.80
   6   3  -2  224.98   13.00
   6  -3   2  213.58   13.30
   6  -3   2  215.88   12.50
  -6   3   2  216.58   11.00
  -6  -3  -2  215.38   13.00
  -6  -3  -2  230.88   13.00
   6   3  -2  229.38   14.20
   6  -3   2  199.98   13.60
  -6   3   2  207.48   13.30
  -6   3   2  210.28   12.60
   6   3  -2  234.58   13.20
  -6  -3  -2  232.58   12.50
   6  -3   2  216.38   12.20
  -6   3   2  212.98   13.00
   6  -3  -2  173.28   12.60
  -6  -3   2  190.78   11.60
  -6   3  -2  185.38   11.60
   6  -3  -2  191.88   11.00
  -6   3  -2  195.68   10.80
   6   3   2  199.98   12.60
  -6  -3   2  174.68   12.20
  -6   3  -2  198.98   12.50
  -6  -3   2  190.48   12.60
   6  -3  -2  174.88   13.10
  -6  -3   2  185.68   10.50
   6   3   2  190.88   13.40
   6   3   2  200.88   13.10
   6   3   2  203.48   12.20
  -6   3  -2  175.28   12.70
  -6  -3   2  198.38   13.70
  -6   3  -2  188.98   13.20
   6  -3  -2  184.28   11.10
   7  -3   2  757.12   36.00
   7   3  -2  757.42   39.40
  -7  -3  -2  798.42   39.20
   7  -3   2  723.93   39.20
  -7   3   2  775.72   38.20
  -7   3   2  733.93   39.00
   7   3  -2  715.53   35.40
   7   3  -2  762.82   38.10
   7   3  -2  755.72   37.20
   7  -3   2  749.03   38.70
  -7   3   2  749.13   37.60
  -7   3   2  745.13   36.00
  -7  -3  -2  733.53   38.20
  -7   3   2  743.63   36.60
   7   3  -2  796.22   38.20
   7  -3   2  743.03   37.40
  -7  -3  -2  757.12   38.00
  -7   3   2  765.42   38.80
  -7  -3  -2  783.62   37.60
   7  -3   2  784.32   37.50
  -7  -3   2  758.22   39.40
  -7   3  -2  794.62   37.50
   7  -3  -2  744.03   38.50
  -7   3  -2  800.42   36.20
  -7  -3   2  805.72   37.30
   7   3   2  798.62   38.20
  -7   3  -2  797.42   39.20
  -7   3  -2  769.22   37.00
   7  -3  -2  797.02   39.70
   7  -3  -2  774.52   36.50
  -7   3  -2  789.02   38.90
  -7  -3   2  792.42   38.30
   7   3   2  842.62   38.90
   7   3   2  800.82   39.40
  -7  -3   2  780.72   35.40
   7   3   2  792.52   37.90
  -7   3  -2  783.72   37.80
  -7  -3   2  773.52   38.00
   7  -3  -2  798.72   36.40
   8   3  -2   62.79    6.90
   8   3  -2   68.49    7.90
  -8   3   2   69.39    8.70
  -8   3   2   67.29    5.50
  -8  -3  -2   61.89    7.80
   8  -3   2   61.69    5.70
  -8   3   2   64.49    7.70
  -8   3   2   63.79    8.90
  -8   3   2   67.09    6.60
   8  -3   2   66.29    9.50
  -8   3   2   67.89    7.40
  -8  -3  -2   63.79    7.30
   8  -3   2   62.19    6.90
  -8  -3  -2   63.79    8.80
   8   3  -2   67.09    9.40
   8  -3   2   60.89    8.50
   8   3  -2   61.99    7.90
  -8  -3  -2   62.89    7.80
  -8  -3   2   56.29    7.70
  -8   3  -2   58.59    6.30
   8   3   2   64.99    7.40
   8  -3  -2   61.59    6.00
  -8   3  -2   57.19    6.90
   8  -3  -2   60.19    9.00
  -8  -3   2   58.19    9.10
  -8  -3   2   62.49    5.00
   8   3   2   61.99    7.80
  -8   3  -2   58.79    7.10
   8  -3  -2   55.09    6.00
  -8  -3   2   66.59    5.20
  -8   3  -2   56.89    5.80
  -8   3  -2   48.70    8.10
  -8   3  -2   58.39    8.80
   8   3   2   59.39    8.70
   8   3   2   62.89    7.60
  -8  -3   2   58.49    6.70
   8  -3  -2   62.39    8.20
  -8  -3   2   59.19    7.20
  -9   3   2  637.54   33.40
   9   3  -2  651.63   35.80
   9  -3   2  656.43   36.80
  -9  -3  -2  670.53   36.10
  -9  -3  -2  661.63   37.40
   9   3  -2  665.63   35.90
  -9   3   2  678.93   35.30
  -9   3   2  647.74   37.40
  -9   3   2  642.84   34.20
   9  -3   2  655.03   34.90
   9   3  -2  644.24   35.00
  -9  -3  -2  642.94   35.30
   9  -3   2  649.43   33.60
  -9   3   2  668.73   35.70
  -9   3  -2  753.82   35.30
   9  -3  -2  737.43   34.40
   9  -3  -2  733.13   37.10
  -9   3  -2  718.53   34.70
   9  -3  -2  721.33   34.20
  -9   3  -2  741.33   35.50
  -9   3  -2  751.52   38.00
   9   3   2  765.72   36.50
  -9  -3   2  727.93   36.00
  -9  -3   2  708.73   35.30
  -9  -3   2  726.63   32.40
  -9   3  -2  719.23   34.10
   9   3   2  775.72   36.40
  -9  -3   2  745.23   32.60
  -9  -3   2  745.63   38.30
   9   3   2  739.33   36.90
 -10   3   2   20.30    5.50
 -10   3   2   13.60    4.70
  10  -3   2    5.30    4.60
 -10   3   2    8.50    6.10
  10   3  -2   12.20    5.10
 -10   3   2   14.50    5.20
  10  -3   2   12.90    3.70
  10  -3   2   10.80    4.60
 -10   3   2   12.40    3.80
 -10  -3  -2    9.30    5.70
  10   3  -2   10.40    5.00
 -10  -3  -2   11.00    5.20
 -10   3  -2   11.10    4.70
 -10  -3   2   17.90    3.10
 -10   3  -2   17.00    6.60
  10   3   2   18.40    5.90
 -10   3  -2   17.80    4.90
 -10  -3   2   11.90    5.50
 -10   3  -2   12.70    4.20
  10  -3  -2   13.60    4.20
  10  -3  -2   14.20    4.10
  10  -3  -2   16.00    5.80
  10   3   2   15.00    5.40
 -10  -3   2   14.20    2.80
 -10  -3   2   24.10    5.90
 -10   3  -2   14.70    4.60
 -10  -3   2   16.60    6.80
  11  -3   2  566.04   33.30
 -11   3   2  549.54   30.90
  11   3  -2  598.04   32.40
  11  -3   2  600.34   30.00
 -11   3   2  556.54   29.30
 -11   3   2  578.74   32.00
 -11  -3  -2  618.64   34.50
 -11   3   2  584.34   31.20
  11   3  -2  577.84   31.80
 -11   3   2  594.24   34.70
  11  -3   2  542.05   31.10
 -11  -3  -2  568.44   32.40
 -11   3  -2  629.14   34.80
 -11  -3   2  605.44   34.80
  11   3   2  583.34   32.30
 -11  -3   2  588.14   31.80
  11  -3  -2  609.04   30.60
 -11   3  -2  621.14   31.10
 -11   3  -2  519.25   30.70
 -11   3  -2  569.54   30.60
  11   3   2  599.04   32.50
  11  -3  -2  616.84   33.70
 -12   3   2    1.70    6.40
  12   3  -2    3.20    5.20
  12  -3   2    6.70    6.60
  12   3  -2    0.80    5.30
  12  -3   2    4.50    4.40
 -12  -3  -2    8.60    6.20
 -12  -3  -2   -7.30    6.30
 -12   3   2    5.60    5.60
  12  -3  -2   -3.70    5.70
 -12   3  -2    4.00    5.30
 -12   3  -2   -0.20    6.90
  12   3   2   -2.80    5.00
  12  -3  -2    1.00    4.60
  12   3   2    6.50    5.70
 -12  -3   2    4.40    7.70
 -12  -3   2    0.20    5.10
 -12   3  -2    1.90    4.70
 -13  -3  -2  306.27   26.00
  13   3  -2  380.56   22.90
 -13  -3  -2  361.86   23.40
  13   3  -2  334.47   23.00
  13   3  -2  355.06   23.50
 -13  -3   2  353.86   23.00
  13  -3  -2  324.97   22.10
  13   3   2  360.56   23.50
  13   3   2  363.56   23.80
   0   4  -2  470.35   20.10
   0  -4   2  414.96   21.40
   0   4   2  420.56   20.30
   0  -4   2  409.16   20.90
   0   4   2  442.96   21.20
   0  -4   2  445.26   21.00
   0   4  -2  440.36   21.00
   0  -4   2  445.26   19.90
   0   4  -2  425.36   21.00
   0  -4   2  427.86   20.00
   0   4   2  433.76   20.80
   0   4   2  417.26   21.10
   0   4   2  389.56   20.60
   0  -4  -2  406.46   20.70
   0   4   2  446.26   20.90
   0   4   2  420.16   20.50
   0   4   2  417.96   20.30
   0  -4  -2  417.46   20.40
   0   4  -2  428.96   19.90
   0   4  -2  441.96   21.40
  -1  -4  -2 2606.54  116.39
   1   4  -2 2576.14  114.69
  -1   4   2 2323.57  115.49
  -1   4   2 2655.63  116.39
   1  -4   2 2617.04  115.59
   1   4  -2 2606.14  115.59
   1  -4   2 2521.65  116.29
  -1   4   2 2489.85  116.39
   1   4  -2 2532.45  115.79
  -1   4   2 2648.33  116.09
  -1  -4  -2 2604.04  115.69
   1   4  -2 2736.93  116.79
  -1   4   2 2556.24  116.49
   1   4  -2 2490.75  116.29
   1  -4   2 2547.84  116.09
  -1   4  -2 2499.65  116.09
  -1  -4   2 2724.43  115.69
   1  -4  -2 2610.64  115.99
   1  -4  -2 2658.23  116.39
   1   4   2 2625.24  116.39
   1   4   2 2544.25  115.39
   1  -4  -2 2605.24  116.49
  -1  -4   2 2665.03  116.29
   1   4   2 2673.83  116.29
  -1  -4   2 2550.44  116.69
  -1   4  -2 2571.24  116.69
   1  -4  -2 2723.73  115.59
   1   4   2 2628.24  115.79
   1   4   2 2620.44  115.59
   1   4   2 2658.13  116.29
   1   4   2 2616.14  115.79
  -1   4  -2 2685.03  116.49
   1  -4  -2 2742.43  115.29
   1   4   2 2644.94  115.69
  -1   4  -2 2606.54  115.59
  -1  -4   2 2569.94  115.89
  -1   4  -2 2619.94  116.79
  -2   4   2  118.89    8.10
  -2  -4  -2  122.59    7.00
  -2   4   2  104.89    6.90
   2   4  -2  119.69    8.00
  -2  -4  -2  112.69    7.50
   2   4  -2  115.19    7.40
  -2   4   2  115.09    7.80
  -2  -4  -2  108.99    6.90
   2  -4   2  110.59    7.40
  -2   4   2  109.09    6.50
   2   4  -2  112.69    7.80
  -2  -4  -2  106.99    7.80
   2  -4   2  116.09    8.20
   2   4  -2  119.09    8.20
  -2  -4  -2  105.89    7.90
   2  -4   2  117.49    7.50
   2   4  -2  113.69    7.10
   2   4  -2  114.59    6.10
  -2   4   2  108.29    7.90
   2   4  -2  115.69    6.20
  -2   4  -2  130.99    7.70
  -2  -4   2  141.59    8.60
   2   4   2  133.49    8.20
   2   4   2  142.69    8.30
   2  -4  -2  136.09    6.80
   2  -4  -2  138.59    8.30
  -2   4  -2  137.49    7.80
   2  -4  -2  141.39    8.50
  -2   4  -2  135.99    8.40
  -2  -4   2  135.99    7.50
   2   4   2  135.69    7.00
   2   4   2  138.59    7.20
   2   4   2  139.39    7.80
   2  -4  -2  131.29    7.00
   2  -4  -2  137.49    8.00
  -2  -4   2  139.99    7.80
  -3  -4  -2 2348.27  103.09
   3   4  -2 2362.46  103.49
  -3  -4  -2 2349.26  102.69
   3   4  -2 2305.37  100.99
   3  -4   2 2236.78  102.29
  -3  -4  -2 2289.97  101.79
  -3   4   2 2315.37  102.99
   3   4  -2 2308.57  103.09
   3  -4   2 2300.77  103.39
  -3   4   2 2298.97  103.09
  -3   4   2 2257.87  101.49
   3  -4   2 2336.47  102.79
  -3  -4  -2 2279.97  103.29
   3   4  -2 2333.37  103.09
  -3   4   2 2261.37  101.09
  -3   4   2 2379.66  103.09
  -3   4   2 2266.67  103.19
   3   4  -2 2204.48  101.49
   3  -4   2 2272.67  102.89
  -3  -4  -2 2265.37  101.09
   3   4  -2 2325.67  102.69
   3  -4  -2 2223.68  102.79
   3  -4  -2 2356.46  103.49
   3   4   2 2412.36  103.29
  -3  -4   2 2215.98  103.39
  -3   4  -2 2107.79  102.09
  -3  -4   2 2230.18  100.89
  -3   4  -2 2168.78  103.09
   3  -4  -2 2249.68  102.89
   3  -4  -2 2301.27  101.19
  -3   4  -2 2332.97  102.79
  -3   4  -2 2344.97  103.09
  -3  -4   2 2259.37  101.69
   3   4   2 2087.19  102.39
   3   4   2 2216.68  101.79
   3   4   2 2441.56  103.19
   3   4   2 2201.48  100.99
  -3  -4   2 2356.26  102.69
   3  -4  -2 2293.77  101.49
  -4  -4  -2  143.19    9.40
  -4   4   2  145.39    9.80
  -4   4   2  138.49    7.60
  -4  -4  -2  134.29    9.50
  -4   4   2  138.49    7.90
  -4   4   2  137.09    9.40
  -4  -4  -2  137.59    8.40
   4  -4   2  141.09   10.00
  -4  -4  -2  133.29    9.60
   4  -4   2  132.19    9.30
   4   4  -2  142.89    9.40
   4   4  -2  137.19    7.80
   4   4  -2  145.79   10.00
  -4   4   2  132.49    9.60
   4   4  -2  139.09    7.90
   4  -4   2  134.69    9.30
   4  -4   2  146.99    8.80
   4   4  -2  144.59    9.70
  -4  -4  -2  139.99    7.00
   4   4  -2  140.29    9.20
  -4   4   2  137.29    9.60
   4   4   2  153.58    9.90
   4  -4  -2  142.69   10.10
  -4  -4   2  142.79    8.00
   4  -4  -2  141.19    7.80
  -4   4  -2  144.39    9.70
   4   4   2  135.19    8.40
   4   4   2  143.19    6.90
  -4  -4   2  147.79    9.40
  -4   4  -2  135.59    8.60
  -4  -4   2  154.78   10.20
   4   4   2  146.69    9.30
   4   4   2  148.79    9.80
   4  -4  -2  139.79    7.90
   4  -4  -2  136.59    9.40
  -4   4  -2  133.59    9.60
  -4   4  -2  157.38    9.70
  -4  -4   2  142.19    7.80
  -5   4   2 1556.04   69.69
  -5   4   2 1640.44   72.39
  -5   4   2 1594.54   72.49
   5   4  -2 1596.94   70.19
  -5   4   2 1643.94   72.19
   5   4  -2 1522.05   69.49
   5  -4   2 1571.84   71.99
  -5  -4  -2 1615.74   70.69
   5   4  -2 1589.34   71.69
  -5  -4  -2 1574.44   72.19
   5  -4   2 1530.05   70.79
   5   4  -2 1600.94   71.99
   5  -4   2 1536.55   71.59
  -5   4   2 1568.34   71.69
   5  -4   2 1552.64   68.89
   5   4  -2 1666.53   72.89
  -5  -4  -2 1624.54   71.79
  -5  -4  -2 1555.44   72.09
  -5   4   2 1542.25   69.69
   5  -4   2 1604.14   72.79
   5   4  -2 1585.84   71.69
  -5  -4   2 1496.05   71.89
   5   4   2 1521.75   72.19
   5   4   2 1524.85   70.69
  -5   4  -2 1442.56   68.79
  -5   4  -2 1573.64   71.79
  -5   4  -2 1499.45   72.19
   5  -4  -2 1520.15   69.79
  -5   4  -2 1529.15   70.69
  -5  -4   2 1484.65   69.49
   5  -4  -2 1521.15   71.89
   5   4   2 1492.75   71.49
   5  -4  -2 1504.15   72.49
   5  -4  -2 1480.75   69.69
  -5  -4   2 1543.95   69.99
  -5  -4   2 1537.65   71.59
  -5  -4   2 1561.54   72.69
   5   4   2 1592.64   72.19
  -5   4  -2 1520.35   71.89
  -6  -4  -2  102.19    8.50
   6   4  -2  103.59    7.20
   6  -4   2   95.39    8.70
   6   4  -2   98.39    8.50
  -6   4   2   91.39    6.50
  -6   4   2   90.09    8.30
  -6  -4  -2   87.99    8.40
  -6   4   2   90.99    8.90
   6  -4   2   92.39    9.30
  -6   4   2   99.29    8.80
   6   4  -2  101.09    9.50
  -6  -4  -2   97.89    7.70
  -6  -4  -2   94.49    8.80
  -6   4   2   94.09    9.10
   6   4  -2   96.99    8.50
  -6   4   2   95.09    6.70
   6  -4   2   96.49    7.70
   6   4  -2   96.99    6.30
   6  -4   2  100.19    8.30
   6  -4   2   89.49    6.10
   6  -4  -2  107.09    9.80
   6  -4  -2  112.49    6.90
   6  -4  -2  110.79    9.00
   6   4   2  112.89    8.70
  -6   4  -2  107.99    7.60
  -6   4  -2  110.19    9.10
   6   4   2  110.89    7.90
  -6   4  -2  113.49    8.80
   6   4   2  115.99    9.20
   6  -4  -2  108.19    6.90
  -6   4  -2  108.19    9.30
  -6  -4   2  122.39    9.10
  -6  -4   2  114.29    8.70
  -6   4  -2  110.49    6.10
   6   4   2  115.69    9.60
  -6  -4   2  115.39    6.60
  -7   4   2  884.81   39.10
  -7   4   2  874.11   39.50
   7   4  -2  838.12   40.10
  -7  -4  -2  833.92   39.00
   7  -4   2  844.52   37.50
  -7   4   2  860.51   38.50
  -7  -4  -2  842.32   39.50
   7   4  -2  871.71   38.80
  -7  -4  -2  819.12   38.50
  -7   4   2  833.32   36.00
   7   4  -2  872.61   38.90
   7  -4   2  848.72   38.20
   7  -4   2  835.32   35.60
  -7  -4  -2  833.62   37.40
   7   4  -2  800.02   35.20
   7  -4   2  825.82   39.90
   7  -4   2  867.81   39.40
   7   4  -2  849.02   37.20
  -7   4   2  845.92   39.80
   7  -4  -2  678.73   39.00
  -7   4  -2  700.43   38.80
  -7   4  -2  674.83   38.30
   7   4   2  669.03   37.00
  -7   4  -2  691.63   37.60
  -7  -4   2  680.93   34.90
  -7  -4   2  700.23   37.90
  -7  -4   2  651.93   37.60
   7   4   2  678.03   38.70
  -7  -4   2  676.83   39.00
  -7   4  -2  668.83   35.20
   7  -4  -2  680.53   35.80
   7   4   2  693.73   37.80
   7   4   2  709.03   38.30
   7  -4  -2  685.13   38.20
   7  -4  -2  693.03   35.80
  -7   4  -2  675.03   36.50
  -7  -4   2  683.93   36.40
   8  -4   2   93.39    9.60
   8   4  -2   85.59   10.20
   8  -4   2   66.39    9.90
   8   4  -2   92.49    9.20
  -8   4  -2   57.29    7.80
   8  -4  -2   61.69    8.90
  -8   4  -2   65.19    8.10
   8  -4  -2   67.09    6.10
  -8   4  -2   63.59    6.60
   8   4   2   64.29    9.20
  -8  -4   2   72.59    5.10
   8   4   2   70.49    8.80
  -8   4  -2   69.09    9.50
  -8  -4   2   73.99   10.20
  -8   4  -2   64.39    5.90
   8   4   2   66.49    8.30
  -8  -4   2   74.29    8.40
  -8  -4   2   66.59    7.00
   8   4   2   66.99    7.40
   8  -4  -2   71.69    6.40
   9   4  -2  276.47   19.00
  -9  -4  -2  283.37   17.90
   9  -4   2  283.97   19.70
   9   4  -2  285.77   17.80
  -9   4   2  293.77   19.20
  -9   4   2  275.57   16.80
  -9   4   2  291.37   18.60
   9   4  -2  296.67   19.20
   9  -4   2  272.77   15.90
  -9   4   2  265.07   20.10
  -9  -4  -2  273.17   19.10
   9  -4   2  284.67   17.50
  -9   4   2  275.07   16.00
  -9  -4  -2  272.97   20.20
  -9   4  -2  356.26   18.90
  -9   4  -2  320.07   20.70
   9  -4  -2  332.17   16.90
   9   4   2  299.17   18.50
  -9  -4   2  322.47   19.30
   9  -4  -2  328.57   16.90
  -9  -4   2  339.47   21.60
  -9   4  -2  322.27   16.50
  -9   4  -2  314.77   18.70
  -9  -4   2  319.07   17.90
   9  -4  -2  344.57   20.50
  -9   4  -2  321.57   17.50
   9   4   2  321.57   19.40
 -10  -4  -2  123.69   12.40
  10  -4   2  128.49   12.70
 -10   4   2  125.49    8.70
  10   4  -2  125.29   11.70
 -10   4   2  138.49   13.90
 -10  -4  -2  124.89   13.70
  10   4  -2  127.39   11.30
  10  -4   2  120.89    8.70
  10  -4   2  120.99   10.20
 -10   4   2  110.59   11.60
 -10   4   2  122.49    9.70
  10   4   2  118.59   11.40
  10  -4  -2  110.09    8.90
  10  -4  -2  119.59    9.20
 -10   4  -2  110.29   11.20
  10  -4  -2  112.79   12.20
 -10  -4   2  127.79   13.80
 -10  -4   2  123.19   11.70
 -10  -4   2  102.69   10.70
  10   4   2  113.49   11.60
 -10   4  -2  103.89    8.80
 -10   4  -2  103.89   11.50
 -10   4  -2  117.59   13.00
 -10   4  -2  107.89    9.60
 -11   4   2   77.39   10.00
 -11   4   2   60.19   11.40
  11  -4   2   59.79   10.90
  11  -4   2   62.19    9.50
  11   4  -2   58.59    9.50
 -11  -4  -2   71.99   12.40
  11  -4   2   67.59    7.10
 -11  -4  -2   67.19   10.20
 -11   4   2   66.69    7.00
  11   4  -2   79.19   10.40
  11  -4  -2   61.19   10.90
  11  -4  -2   72.59    8.00
  11   4   2   58.19   10.10
 -11  -4   2   70.29   12.50
 -11   4  -2   64.49    8.50
  11   4   2   56.79    9.50
 -11   4  -2   72.69    9.90
 -11  -4   2   69.79   10.00
 -11   4  -2   78.79   12.10
  12   4  -2   68.19   10.10
 -12   4   2   65.19   10.30
 -12  -4  -2   63.39   12.20
 -12   4   2   59.59   11.40
  12  -4   2   56.29   10.50
  12   4  -2   68.29   10.80
 -12  -4  -2   54.89   10.90
  12   4  -2   57.09    9.90
  12   4   2   54.09   10.40
 -12  -4   2   47.90   10.50
  12  -4  -2   67.99   11.80
 -12   4  -2   68.59   10.40
  12  -4  -2   52.49    8.40
 -12   4  -2   56.49    8.70
 -12   4  -2   65.89   12.00
  12   4   2   62.99   10.80
 -12  -4   2   66.59   13.20
  13   4  -2   -6.50    6.00
  13   4  -2    3.50    5.80
 -13   4   2   -3.40    7.00
 -13  -4  -2    7.70    7.40
  13   4   2   10.40    6.70
   0   5   2  839.42   38.60
   0   5   2  828.92   38.30
   0   5  -2  834.22   37.90
   0   5  -2  826.52   37.90
   0  -5  -2  821.52   38.40
   0   5  -2  764.12   38.90
   0   5   2  846.12   39.50
   0  -5   2  806.62   39.00
   0   5   2  797.52   38.90
   0  -5  -2  817.72   38.90
   0  -5   2  923.11   37.90
   0   5   2  833.02   38.30
   0   5   2  806.32   39.30
   0   5   2  853.31   39.10
   0  -5   2  872.71   40.00
   0  -5   2  810.22   39.10
   0   5  -2  873.31   39.80
   0  -5   2  827.92   37.90
   0   5  -2  784.22   39.10
   0   5   2  856.11   39.00
  -1  -5  -2  197.38   12.50
   1  -5   2  199.98   11.50
  -1   5   2  197.38   11.90
  -1  -5  -2  201.68   11.90
  -1   5   2  200.28   11.20
   1   5  -2  202.08   12.80
   1   5  -2  205.28   12.10
   1   5  -2  194.48   10.60
  -1   5   2  204.98   12.10
   1   5  -2  194.18   10.70
  -1   5   2  195.48   12.70
   1   5  -2  201.48   11.60
   1  -5   2  195.48   10.70
  -1   5   2  201.98   12.60
   1  -5   2  196.48   12.40
  -1   5   2  203.88   12.60
  -1   5   2  199.78   11.30
  -1   5  -2  233.38   13.10
   1   5   2  250.87   12.20
   1   5   2  247.38   12.20
  -1   5  -2  243.28   10.90
   1   5   2  218.28   12.70
   1  -5  -2  236.18   12.00
   1   5   2  233.98   12.20
  -1   5  -2  247.98   13.40
   1   5   2  244.88   11.70
  -1   5  -2  257.37   13.10
   1  -5  -2  244.08   12.30
   1   5   2  249.78   12.80
  -1   5  -2  233.58   12.60
  -1  -5   2  242.98   12.80
   1   5   2  241.28   12.00
  -1  -5   2  230.08   13.10
  -1  -5   2  237.08   12.40
  -1   5  -2  245.38   11.00
  -1  -5   2  247.18   11.90
  -1   5  -2  248.48   12.00
   1  -5  -2  244.88   12.80
  -2   5   2  847.52   44.20
  -2  -5  -2  872.01   44.60
   2   5  -2  865.21   43.00
  -2  -5  -2  831.02   44.00
   2   5  -2  902.51   44.40
   2   5  -2  855.01   43.10
   2   5  -2  882.21   45.30
  -2  -5  -2  838.72   45.10
   2   5  -2  869.91   44.50
  -2   5   2  872.51   45.30
   2  -5   2  845.02   45.10
  -2   5   2  843.82   43.40
   2  -5   2  868.11   45.50
   2  -5   2  862.41   44.50
   2   5  -2  974.20   45.80
  -2   5   2  878.31   45.40
   2   5  -2  859.91   45.20
  -2   5   2  893.01   45.00
   2  -5   2  813.12   44.50
   2   5   2 1080.59   45.80
   2   5   2 1039.90   45.70
   2   5   2 1079.39   44.40
  -2   5  -2 1084.99   45.90
   2  -5  -2 1078.19   45.90
   2   5   2 1029.90   45.00
   2   5   2 1071.99   44.50
  -2  -5   2 1112.99   46.50
   2  -5  -2 1095.89   43.90
  -2  -5   2 1106.29   45.00
   2  -5  -2 1112.29   46.20
  -2  -5   2  816.92   44.40
   2  -5  -2 1112.09   45.40
  -2   5  -2 1016.70   45.20
   2   5   2 1089.99   45.80
   2   5   2 1045.40   44.20
  -2   5  -2 1084.59   46.30
  -2   5  -2 1073.69   45.00
  -2   5  -2 1111.99   46.40
  -3   5   2  358.26   20.20
  -3  -5  -2  370.66   19.70
   3   5  -2  370.16   20.20
  -3  -5  -2  359.26   20.00
  -3   5   2  357.46   20.00
   3  -5   2  358.66   19.50
   3  -5   2  344.57   19.90
  -3   5   2  364.26   18.70
   3  -5   2  356.16   20.40
   3   5  -2  353.06   18.60
  -3  -5  -2  350.66   18.30
  -3   5   2  343.37   20.10
  -3   5   2  354.36   17.90
   3   5  -2  353.06   17.70
   3   5  -2  356.86   19.50
   3   5  -2  356.86   20.10
  -3  -5  -2  352.36   20.20
   3   5  -2  360.46   20.30
   3  -5   2  359.96   19.30
  -3  -5  -2  353.86   18.60
   3  -5  -2  431.26   18.20
   3  -5  -2  439.16   18.90
  -3  -5   2  401.36   20.90
   3   5   2  436.46   20.60
  -3  -5   2  393.06   19.00
  -3   5  -2  416.16   20.60
  -3   5  -2  401.16   19.90
   3  -5  -2  387.16   20.20
   3   5   2  404.16   18.80
  -3  -5   2  411.46   19.80
   3   5   2  415.36   20.40
  -3   5  -2  390.86   20.60
   3   5   2  410.86   18.50
   3  -5  -2  406.16   20.80
  -3  -5   2  404.16   17.80
   3  -5  -2  396.46   20.00
  -3   5  -2  397.16   19.60
   3   5   2  397.76   19.80
  -4   5   2  501.55   26.60
   4   5  -2  521.75   26.50
   4   5  -2  522.55   25.90
  -4   5   2  514.55   26.40
  -4  -5  -2  528.35   26.80
   4  -5   2  509.15   25.30
  -4  -5  -2  527.25   26.00
  -4   5   2  505.25   24.50
  -4  -5  -2  520.95   24.70
  -4   5   2  517.75   26.30
  -4  -5  -2  514.85   23.80
   4   5  -2  525.95   24.00
  -4   5   2  523.15   26.70
   4  -5   2  499.85   25.90
  -4  -5  -2  503.45   26.30
  -4   5   2  504.75   23.80
   4  -5   2  489.95   26.70
   4   5  -2  526.25   26.50
   4   5  -2  539.85   27.00
   4  -5   2  495.75   26.10
   4   5  -2  531.45   24.40
  -4  -5   2  511.65   26.90
   4   5   2  505.95   24.80
  -4   5  -2  491.35   25.20
   4   5   2  574.94   26.80
   4  -5  -2  501.05   26.10
  -4   5  -2  487.85   26.60
   4  -5  -2  486.55   24.30
   4   5   2  504.75   23.70
   4   5   2  501.25   25.90
   4  -5  -2  513.15   23.90
  -4  -5   2  519.15   25.90
   4  -5  -2  478.85   26.60
  -4   5  -2  518.55   26.20
  -4   5  -2  520.45   26.50
  -4  -5   2  507.65   24.50
  -4  -5   2  504.05   23.90
   4  -5  -2  479.15   26.10
   4   5   2  542.15   26.70
   5   5  -2  570.54   29.90
   5  -5   2  574.64   29.80
   5   5  -2  558.44   27.60
  -5  -5  -2  594.94   30.20
  -5   5   2  582.54   29.90
   5  -5   2  569.14   29.80
  -5   5   2  563.94   30.20
   5   5  -2  574.74   30.50
  -5  -5  -2  573.74   28.20
  -5   5   2  566.44   30.10
  -5  -5  -2  568.74   30.10
  -5   5   2  561.24   27.70
   5  -5   2  558.34   30.40
   5  -5   2  581.24   28.80
  -5   5   2  582.74   30.20
   5   5  -2  548.05   27.40
  -5   5   2  555.54   27.20
   5   5  -2  559.24   29.70
  -5  -5  -2  550.44   29.40
   5   5  -2  581.84   29.60
   5  -5  -2  604.74   27.40
  -5  -5   2  586.84   27.60
   5   5   2  611.74   30.50
  -5   5  -2  614.94   30.70
  -5   5  -2  598.94   28.80
   5   5   2  633.14   30.40
   5  -5  -2  606.04   27.90
   5  -5  -2  591.94   30.80
  -5   5  -2  617.24   30.20
   5  -5  -2  597.84   30.00
  -5  -5   2  601.14   30.80
   5   5   2  634.34   29.90
  -5   5  -2  623.94   30.20
  -5  -5   2  610.34   29.70
  -5  -5   2  616.24   27.70
   5   5   2  586.54   28.50
   6  -5   2  291.57   18.40
  -6   5   2  295.37   18.10
  -6  -5  -2  293.17   15.90
   6   5  -2  344.57   18.80
  -6   5   2  296.97   17.30
  -6  -5  -2  309.57   17.50
  -6   5   2  308.07   17.90
  -6   5   2  288.97   17.90
  -6  -5  -2  294.97   17.70
   6   5  -2  291.67   17.20
   6   5  -2  313.27   17.50
   6   5  -2  323.37   17.90
   6  -5   2  282.47   16.20
   6  -5   2  288.57   17.20
   6   5  -2  298.77   15.40
  -6   5   2  304.87   15.10
   6  -5   2  282.57   17.40
  -6   5   2  299.77   14.80
  -6  -5  -2  299.47   18.00
   6   5  -2  291.37   14.60
  -6   5  -2  279.37   15.80
  -6   5  -2  268.77   17.20
   6   5   2  288.87   17.70
  -6  -5   2  267.17   18.10
  -6   5  -2  292.27   18.10
   6  -5  -2  284.57   18.30
   6   5   2  270.67   17.10
  -6  -5   2  283.37   14.60
  -6   5  -2  282.57   17.60
   6   5   2  275.57   15.80
   6  -5  -2  269.37   17.30
  -6  -5   2  292.27   15.30
   6  -5  -2  274.17   15.10
   6   5   2  289.37   18.00
  -6  -5   2  276.57   17.10
   6  -5  -2  281.97   14.70
   7  -5   2  765.72   37.10
   7  -5   2  752.62   37.70
   7   5  -2  753.12   38.50
   7  -5   2  808.12   36.10
  -7  -5  -2  781.02   38.20
   7   5  -2  811.12   37.40
  -7   5   2  758.22   34.40
  -7   5   2  770.72   38.10
   7   5  -2  771.12   35.30
   7  -5   2  780.52   33.50
  -7   5   2  776.62   34.50
   7   5  -2  800.52   37.60
   7   5  -2  698.33   33.60
  -7  -5  -2  749.73   37.20
  -7  -5  -2  764.02   37.70
  -7   5   2  791.12   38.60
  -7   5   2  792.82   37.80
  -7  -5  -2  762.52   35.70
  -7   5   2  785.42   37.40
   7  -5   2  743.03   38.60
   7   5  -2  783.82   37.70
   7  -5  -2  674.03   37.20
  -7   5  -2  647.54   33.20
  -7  -5   2  670.53   33.50
   7   5   2  689.83   37.30
  -7  -5   2  666.03   36.70
   7   5   2  683.03   35.60
   7  -5  -2  731.53   34.70
   7  -5  -2  677.73   34.10
  -7   5  -2  668.93   37.30
  -7  -5   2  697.03   34.80
   7   5   2  632.84   37.50
  -7   5  -2  735.53   38.10
   7  -5  -2  663.93   38.00
   7   5   2  688.43   36.80
  -7  -5   2  685.63   38.10
  -7   5  -2  660.23   35.20
  -7   5  -2  699.43   37.00
   8  -5   2  148.69    9.40
   8  -5   2  146.99   11.40
  -8   5   2  145.79   13.70
  -8  -5  -2  160.68   14.10
   8   5  -2  162.58   13.10
  -8   5   2  156.08   10.10
   8   5  -2  153.58   11.00
   8   5  -2  149.49   13.10
   8  -5   2  150.28   13.40
  -8  -5  -2  156.58   13.40
  -8   5   2  153.38   13.00
  -8   5   2  147.79   13.30
  -8   5   2  151.38   10.30
   8   5  -2  154.38   12.60
  -8  -5  -2  156.18   11.60
   8   5   2  181.88   13.20
  -8   5  -2  189.08   11.50
   8  -5  -2  182.38   10.80
   8  -5  -2  200.78   10.60
  -8  -5   2  199.38   11.60
  -8   5  -2  181.28    9.70
  -8   5  -2  181.68   13.30
  -8   5  -2  196.78   14.80
  -8   5  -2  205.58   13.60
   8   5   2  181.18   15.10
  -8  -5   2  194.08   15.10
  -8  -5   2  199.88   14.10
   8  -5  -2  201.98   14.40
  -9  -5  -2  630.34   34.20
   9  -5   2  605.34   28.90
  -9   5   2  612.64   34.20
   9  -5   2  611.34   31.20
  -9   5   2  603.04   29.50
  -9  -5  -2  617.54   33.30
  -9   5   2  603.24   29.90
   9  -5   2  595.64   33.50
  -9  -5  -2  597.14   31.20
   9   5  -2  593.94   32.40
   9   5  -2  603.34   30.90
   9   5  -2  601.34   32.80
  -9   5   2  631.34   32.70
  -9  -5   2  620.44   34.80
   9   5   2  600.24   32.80
  -9   5  -2  575.84   28.90
  -9   5  -2  619.74   34.10
  -9   5  -2  613.54   32.30
  -9  -5   2  614.74   33.20
   9  -5  -2  613.04   33.60
   9   5   2  629.84   31.90
  -9  -5   2  593.14   30.60
  -9   5  -2  553.54   32.20
  -9   5  -2  588.84   30.50
   9  -5  -2  616.04   29.80
   9  -5  -2  632.64   30.00
 -10   5   2   68.69   10.20
  10   5  -2   77.59    9.40
 -10   5   2   65.69    6.40
 -10   5   2   65.09   11.20
  10   5  -2   74.89    8.80
 -10   5   2   65.29   11.20
  10   5  -2   75.69    9.80
  10  -5   2   61.79    8.30
  10  -5   2   63.59    6.20
  10  -5   2   69.79   10.50
 -10  -5  -2   78.79   11.40
 -10  -5  -2   68.29   10.30
 -10   5  -2   66.09   11.20
 -10   5  -2   67.19    7.80
 -10  -5   2   61.99   11.30
 -10  -5   2   51.29    8.40
  10   5   2   65.69    9.20
 -10   5  -2   58.09    9.80
  10   5   2   61.19    9.70
  10  -5  -2   59.59   10.00
  10  -5  -2   62.29    6.70
  10  -5  -2   63.49    6.70
  11   5  -2  480.35   26.50
  11   5  -2  462.05   27.80
  11   5  -2  447.06   26.80
 -11  -5  -2  482.65   29.80
 -11   5   2  475.25   27.50
 -11  -5  -2  460.25   28.20
  11  -5   2  446.06   28.50
 -11   5   2  459.75   29.60
  11   5   2  477.55   28.00
 -11   5  -2  433.56   25.00
  11   5   2  435.56   26.60
 -11   5  -2  473.35   29.50
  11  -5  -2  464.55   24.10
  11  -5  -2  458.95   28.50
 -11   5  -2  466.35   26.80
 -11  -5   2  483.05   30.10
  12   5  -2   12.00    6.10
  12   5  -2    3.60    6.10
  12  -5   2    1.70    7.60
  12   5  -2    8.40    6.00
 -12  -5  -2   21.60    8.70
 -12  -5  -2   11.70    6.70
 -12   5   2   11.20    8.00
 -12   5   2   11.50    6.40
 -12   5  -2   15.90    8.20
 -12   5  -2   10.10    6.30
  12   5   2   18.20    6.70
  12  -5  -2   11.90    8.20
  12   5   2   12.60    6.40
 -12  -5   2   15.30    9.10
  13   5  -2  339.17   21.90
 -13   5   2  340.67   21.60
 -13  -5  -2  247.38   24.40
  13   5   2  294.27   21.10
   0   6  -2   27.20    4.90
   0   6   2   37.90    4.60
   0   6   2   42.20    3.90
   0   6   2   32.10    4.30
   0  -6  -2   30.40    4.50
   0   6  -2   31.30    4.80
   0   6  -2   36.30    3.60
   0   6   2   32.30    4.80
   0  -6   2   33.60    4.60
   0   6  -2   32.70    4.50
   0  -6   2   31.10    4.90
   0   6   2   32.90    4.80
   0  -6   2   37.80    3.70
   0   6   2   33.90    5.20
   0  -6  -2   37.70    4.10
   0   6  -2   35.90    3.70
   0  -6   2   33.30    3.50
   0   6  -2   37.20    5.50
   0   6   2   33.80    3.80
   0   6   2   31.30    4.40
   0  -6   2   33.70    4.60
   1   6  -2 2365.66  107.99
  -1   6   2 2175.08  105.79
   1  -6   2 2355.66  107.09
   1   6  -2 2273.17  106.29
   1  -6   2 2292.87  106.09
  -1   6   2 2367.96  107.59
  -1   6   2 2293.17  106.79
  -1   6   2 2244.18  105.79
   1   6  -2 2295.17  106.89
   1   6  -2 2189.18  107.39
   1  -6   2 2292.77  107.49
  -1   6   2 2096.59  106.59
  -1   6   2 2367.76  106.99
  -1  -6  -2 2275.37  106.79
   1   6  -2 2196.28  105.29
  -1   6   2 2242.98  107.69
  -1   6   2 2310.27  107.79
  -1  -6  -2 2308.97  107.69
  -1  -6   2 2484.35  107.49
   1   6   2 2560.64  107.79
  -1   6  -2 2427.56  108.19
   1   6   2 2320.47  106.09
  -1  -6   2 2452.15  106.39
   1  -6  -2 2406.66  107.49
   1   6   2 2533.95  106.59
   1   6   2 2397.06  106.59
   1   6   2 2486.65  107.89
  -1   6  -2 2414.76  105.39
  -1   6  -2 2541.95  108.39
   1  -6  -2 2571.44  106.79
  -1   6  -2 2356.96  107.39
   1  -6  -2 2488.35  106.89
  -1   6  -2 2545.35  107.79
  -1   6  -2 2451.95  106.39
  -1  -6   2 2479.55  108.39
   1   6   2 2478.55  107.49
   1   6   2 2371.86  106.59
   1   6   2 2536.35  106.99
  -1  -6   2 2449.95  107.19
  -1   6  -2 2394.96  105.39
  -2   6   2  140.09    9.70
  -2   6   2  133.79    8.30
  -2   6   2  141.49    7.40
   2   6  -2  147.29    8.80
   2   6  -2  147.09   10.00
  -2  -6  -2  138.79    8.30
   2   6  -2  135.99    9.40
  -2   6   2  143.49    7.50
  -2   6   2  143.79   10.00
   2   6  -2  137.29    7.00
  -2  -6  -2  138.09    8.70
  -2   6   2  148.79    9.30
   2  -6   2  141.59    8.90
   2   6  -2  137.69    6.90
   2  -6   2  134.49    8.30
   2  -6   2  149.59    9.60
   2   6  -2  139.19    8.50
   2   6  -2  137.89    9.50
  -2   6   2  143.99    9.80
  -2  -6  -2  141.29    9.50
  -2   6  -2  107.59    8.40
   2   6   2  122.99    9.30
  -2   6  -2  110.69    6.30
  -2   6  -2  108.49    9.10
   2   6   2  113.09    8.40
  -2  -6   2  114.39    8.30
   2  -6  -2  117.59    8.00
   2   6   2  114.19    8.00
   2   6   2  110.39    8.90
  -2  -6   2  110.49    8.20
  -2   6  -2  110.69    9.20
  -2  -6   2  109.59    9.20
   2  -6  -2  121.59    9.10
  -2   6  -2  109.99    9.50
   2  -6  -2  117.39    8.50
   2   6   2  112.19    7.50
   2  -6  -2  118.49    9.40
   2   6   2  114.89    7.80
   2   6   2  111.39    8.20
   2   6   2  113.79    8.90
  -2   6  -2  113.39    6.40
  -3  -6  -2 1798.02   79.49
   3   6  -2 1700.13   77.09
   3   6  -2 1757.32   80.19
   3  -6   2 1682.93   79.99
  -3   6   2 1647.94   78.39
  -3  -6  -2 1753.52   80.19
   3  -6   2 1701.13   79.19
  -3   6   2 1754.92   80.39
   3  -6   2 1717.03   80.49
   3   6  -2 1776.52   78.59
   3   6  -2 1664.73   77.19
   3   6  -2 1722.53   79.29
  -3   6   2 1729.83   80.19
   3   6  -2 1823.92   80.59
  -3   6   2 1647.74   77.29
   3  -6   2 1705.23   79.09
   3   6  -2 1734.13   80.19
  -3  -6  -2 1728.33   78.19
  -3  -6  -2 1735.23   78.29
  -3   6   2 1872.81   80.19
   3  -6  -2 1764.82   80.59
  -3  -6   2 1682.63   80.59
   3   6   2 1720.23   78.19
  -3   6  -2 1726.23   80.49
   3   6   2 1770.32   80.19
   3   6   2 1918.81   80.49
  -3   6  -2 1731.53   80.09
   3   6   2 1645.04   79.19
  -3   6  -2 1796.12   79.59
   3  -6  -2 1687.23   79.39
  -3  -6   2 1802.72   79.39
   3   6   2 1735.43   80.09
   3  -6  -2 1794.52   78.39
   3   6   2 1747.53   78.19
   3  -6  -2 1726.43   80.09
   3  -6  -2 1701.93   77.49
  -3  -6   2 1706.13   78.59
  -3   6  -2 1693.63   79.19
   3   6   2 1715.03   78.29
  -4   6   2  102.39    5.60
  -4   6   2  100.79    8.50
   4  -6   2  102.19    8.50
   4  -6   2  107.69    7.60
   4   6  -2   99.59    6.60
   4  -6   2  101.79    8.90
  -4  -6  -2  104.79    8.90
   4   6  -2  109.19    8.80
  -4   6   2  100.69    8.80
  -4   6   2  105.49    8.50
   4   6  -2   94.19    8.20
  -4  -6  -2  106.99    6.90
   4   6  -2  107.09    8.00
   4   6  -2  102.19    5.80
  -4   6   2  104.49    8.70
  -4  -6  -2  104.29    8.60
  -4  -6  -2  102.99    6.30
   4  -6   2  105.69    8.10
  -4  -6   2   81.39    6.40
   4  -6  -2   72.59    6.20
   4   6   2   78.99    5.80
  -4   6  -2   75.09    8.10
   4   6   2   70.99    6.10
   4   6   2   71.99    7.60
  -4   6  -2   75.49    7.60
  -4  -6   2   72.89    7.30
  -4   6  -2   69.99    7.80
  -4  -6   2   75.69    8.30
   4   6   2   76.29    7.90
   4  -6  -2   74.99    5.50
   4   6   2   77.99    8.00
   4  -6  -2   67.79    8.10
  -4   6  -2   78.69    6.80
   4   6   2   68.89    7.20
   4  -6  -2   71.59    7.50
   4  -6  -2   72.29    7.70
   5   6  -2 1182.38   54.49
   5   6  -2 1096.59   51.39
  -5  -6  -2 1062.09   54.09
   5  -6   2 1095.79   53.99
   5   6  -2 1127.49   53.69
  -5   6   2 1125.69   54.29
  -5   6   2 1118.19   54.39
   5   6  -2 1096.29   51.19
   5  -6   2 1119.79   52.79
  -5  -6  -2 1123.79   54.59
   5   6  -2 1116.59   54.69
  -5   6   2 1077.69   50.69
   5  -6   2 1121.89   54.99
  -5   6   2 1110.99   53.99
  -5   6   2 1147.09   54.79
  -5   6   2 1089.89   51.69
   5  -6   2 1118.99   53.79
   5   6  -2 1153.28   54.39
  -5  -6  -2 1053.79   50.69
  -5  -6  -2 1114.69   51.99
  -5  -6  -2 1163.68   53.79
   5  -6  -2 1150.88   50.89
  -5  -6   2 1123.49   51.59
  -5   6  -2 1147.09   54.09
   5  -6  -2 1214.38   51.99
   5   6   2 1117.09   53.59
  -5  -6   2 1131.49   53.69
   5   6   2 1149.29   52.19
   5   6   2 1092.09   54.19
  -5  -6   2 1145.09   51.19
  -5   6  -2 1134.69   52.69
   5   6   2 1136.19   50.69
   5   6   2 1192.58   54.59
  -5   6  -2 1147.99   54.39
   5  -6  -2 1122.69   53.89
  -5   6  -2 1158.38   54.89
  -5  -6   2 1094.89   54.89
   5  -6  -2 1141.89   54.99
   6   6  -2  160.58   10.00
  -6  -6  -2  168.78   13.10
  -6  -6  -2  160.48   12.30
  -6  -6  -2  167.18   10.80
   6  -6   2  169.98   12.70
  -6   6   2  158.28   10.00
   6  -6   2  153.68   13.40
   6   6  -2  160.28    9.60
   6  -6   2  171.68   12.70
  -6  -6  -2  161.78   12.80
  -6   6   2  164.28   12.70
   6   6  -2  161.18   12.50
  -6   6   2  168.98   13.40
   6   6  -2  170.08   12.90
  -6   6   2  169.08   13.10
   6  -6   2  172.48   11.40
  -6   6   2  165.38   13.10
   6   6  -2  157.98   12.20
  -6   6   2  160.58    9.30
   6   6  -2  163.58   13.50
   6   6   2  198.58   14.00
  -6  -6   2  177.68    9.90
  -6   6  -2  184.38   13.10
  -6  -6   2  187.98   10.30
   6   6   2  196.98   13.40
   6   6   2  181.98   11.00
  -6   6  -2  189.98   11.40
   6  -6  -2  172.88   12.80
  -6   6  -2  181.68   13.10
  -6  -6   2  184.08   12.70
  -6   6  -2  190.28   13.60
   6  -6  -2  175.98   13.90
   6   6   2  193.88   12.90
  -6  -6   2  175.48   13.80
   6  -6  -2  188.58    9.70
   7   6  -2  637.94   33.00
  -7  -6  -2  674.33   37.30
   7   6  -2  695.63   36.70
   7  -6   2  665.83   35.10
  -7  -6  -2  664.23   37.30
  -7   6   2  686.13   37.10
   7   6  -2  692.43   37.00
   7   6  -2  672.83   34.20
   7   6  -2  721.13   37.10
  -7   6   2  677.53   36.70
  -7  -6  -2  684.33   34.80
  -7   6   2  718.73   38.00
   7  -6   2  678.53   36.70
   7  -6   2  614.74   36.50
  -7   6   2  673.23   33.30
  -7   6   2  666.33   33.80
  -7   6  -2  761.52   35.30
   7  -6  -2  786.32   34.50
  -7   6  -2  817.02   38.60
   7   6   2  762.72   35.30
   7   6   2  759.02   37.20
  -7  -6   2  765.62   34.30
  -7  -6   2  777.32   33.30
  -7   6  -2  758.92   37.40
   7  -6  -2  780.02   33.60
   7   6   2  733.33   38.00
   7  -6  -2  783.22   37.60
   8   6  -2  272.67   15.60
  -8  -6  -2  272.27   16.10
  -8   6   2  275.67   14.90
   8   6  -2  271.47   18.20
  -8  -6  -2  294.57   19.30
   8  -6   2  292.57   18.50
   8  -6   2  279.07   18.70
  -8   6   2  253.07   14.40
  -8   6   2  266.37   19.10
   8  -6   2  272.07   16.40
   8   6  -2  287.67   18.30
  -8   6   2  283.87   18.50
  -8  -6  -2  267.87   18.60
   8  -6  -2  264.97   18.30
   8  -6  -2  273.17   15.30
  -8  -6   2  275.07   19.60
  -8   6  -2  278.17   18.20
   8   6   2  277.37   18.00
   8   6   2  274.57   16.50
  -8   6  -2  270.77   16.00
   8  -6  -2  280.87   14.60
  -8   6  -2  273.77   19.10
  -8  -6   2  270.37   15.50
  -8  -6   2  267.67   13.60
  -9  -6  -2  242.68   15.50
   9   6  -2  231.68   15.00
  -9   6   2  244.28   13.90
   9   6  -2  258.97   17.50
   9  -6   2  233.78   17.90
  -9   6   2  235.08   13.80
   9  -6   2  243.68   12.70
  -9   6   2  251.87   18.80
   9  -6   2  251.37   15.70
  -9  -6  -2  233.38   18.40
   9   6  -2  252.27   17.60
  -9  -6  -2  237.98   17.80
  -9   6   2  258.87   17.80
  -9   6  -2  244.18   17.40
  -9   6  -2  241.48   15.20
   9  -6  -2  253.97   13.80
   9   6   2  254.97   17.60
  -9   6  -2  267.47   19.00
   9  -6  -2  259.67   18.10
   9   6   2  255.37   16.20
  -9  -6   2  235.38   14.80
  -9  -6   2  278.47   19.80
   9  -6  -2  262.37   14.50
 -10   6   2  183.68   11.40
  10  -6   2  179.08   16.30
 -10   6   2  192.38   17.00
  10  -6   2  163.58   13.20
 -10   6   2  186.98   15.30
  10   6  -2  181.88   13.20
 -10  -6  -2  186.08   16.70
  10   6  -2  166.38   15.20
  10   6  -2  202.68   15.40
 -10  -6  -2  172.58   15.50
  10   6   2  205.58   15.80
  10   6   2  205.98   14.60
 -10   6  -2  187.88   13.10
  10  -6  -2  197.98   11.50
 -10  -6   2  210.98   18.00
 -10   6  -2  200.58   15.40
  10  -6  -2  184.68   15.90
 -10   6  -2  211.88   17.50
 -10  -6   2  181.28   13.10
  11   6  -2   50.59   10.40
  11   6  -2   54.59    9.30
 -11   6   2   61.69   12.00
 -11  -6  -2   58.79   12.30
  11  -6   2   68.89   11.90
  11   6  -2   74.39   11.00
 -11  -6  -2   63.79   10.90
 -11   6   2   80.19   11.30
 -11   6  -2   85.89   11.40
 -11   6  -2   65.99    8.60
 -11   6  -2   67.09   12.20
  11   6   2   61.99   10.80
  11   6   2   58.69    9.90
  11  -6  -2   59.19   11.50
 -11  -6   2   69.99   13.30
 -12  -6  -2  124.49   16.90
  12   6  -2  128.29   14.10
 -12   6   2  131.49   14.70
 -12  -6  -2  113.19   14.50
 -12   6  -2  127.99   14.10
  12   6   2  134.49   13.20
   0  -7  -2  779.72   36.20
   0   7  -2  780.82   37.30
   0  -7   2  746.03   37.10
   0   7  -2  733.63   37.90
   0   7   2  797.52   37.90
   0   7   2  766.82   35.90
   0   7   2  763.42   35.90
   0   7  -2  783.52   38.20
   0   7   2  765.82   36.50
   0   7   2  708.03   36.90
   0  -7   2  767.02   37.10
   0   7   2  764.12   37.70
   0   7   2  797.72   37.30
   0  -7  -2  743.93   36.90
   0   7  -2  761.62   35.50
   0   7   2  779.42   37.00
   0   7  -2  711.53   37.20
   0  -7   2  764.92   35.50
   0   7  -2  752.22   35.60
   0  -7   2  760.22   35.40
  -1   7   2   55.89    5.80
  -1   7   2   62.49    5.00
   1  -7   2   54.99    5.90
   1   7  -2   57.59    6.70
  -1  -7  -2   56.29    5.80
  -1   7   2   52.79    5.60
   1  -7   2   55.59    6.30
   1   7  -2   55.19    6.20
  -1   7   2   65.79    6.30
   1   7  -2   59.99    5.20
   1   7  -2   53.69    6.30
   1  -7   2   61.19    5.10
  -1   7   2   60.49    6.80
  -1   7   2   61.29    6.90
   1   7  -2   56.29    4.20
  -1   7   2   52.59    4.60
  -1  -7  -2   57.49    6.50
   1   7  -2   58.49    4.50
  -1   7   2   57.79    6.80
   1   7  -2   55.59    6.30
  -1   7  -2   44.10    6.20
  -1   7  -2   48.40    4.30
   1   7   2   49.30    6.00
   1   7   2   44.80    5.70
  -1   7  -2   43.60    6.50
   1  -7  -2   51.79    5.40
  -1   7  -2   50.19    5.30
   1   7   2   45.90    5.10
  -1  -7   2   48.40    5.70
   1   7   2   52.39    5.50
   1   7   2   49.50    6.40
  -1   7  -2   49.70    6.60
  -1   7  -2   44.70    4.10
  -1  -7   2   49.70    6.70
  -1  -7   2   47.70    5.80
   1   7   2   50.19    5.40
   1  -7  -2   47.20    6.00
  -1   7  -2   47.00    5.80
   1   7   2   43.20    5.80
   1   7   2   49.90    4.70
  -1  -7   2   50.29    5.20
   2   7  -2  968.70   44.00
  -2   7   2  935.01   42.40
   2  -7   2  919.91   44.90
  -2  -7  -2  933.01   43.70
  -2   7   2  901.51   43.80
   2   7  -2  943.51   41.90
   2   7  -2  900.91   43.60
  -2   7   2  914.41   42.40
   2  -7   2  953.60   43.70
   2   7  -2  938.71   45.20
  -2   7   2  952.20   45.50
  -2   7   2  927.81   44.40
  -2   7   2  997.30   45.40
   2   7  -2  936.61   45.00
   2   7  -2  919.21   42.00
  -2  -7  -2  932.21   45.10
   2   7  -2  978.30   45.60
   2  -7   2  946.21   44.20
  -2   7   2  934.91   45.30
   2   7   2  919.51   43.20
   2  -7  -2  878.11   43.80
   2   7   2  916.21   43.90
   2   7   2  970.50   45.20
  -2   7  -2  917.01   45.40
   2   7   2  925.51   43.90
   2   7   2  916.11   43.60
  -2   7  -2  888.81   44.30
  -2  -7   2  911.11   43.60
  -2   7  -2  895.71   41.60
  -2   7  -2  901.91   43.70
   2   7   2  939.31   44.80
   2  -7  -2  963.10   43.60
  -2  -7   2  889.61   43.80
   2   7   2  951.00   45.10
   2  -7  -2  915.91   44.90
  -2   7  -2  911.21   44.90
  -2   7  -2  878.31   41.60
  -2  -7   2  896.91   45.40
   2   7   2  885.71   42.80
  -2   7  -2  930.71   45.50
   3  -7   2  217.58   14.00
   3   7  -2  226.28   13.60
  -3   7   2  226.28   14.10
  -3   7   2  228.38   13.40
  -3  -7  -2  219.88   13.60
   3   7  -2  228.78   12.60
   3   7  -2  202.68   10.10
   3   7  -2  222.38   10.30
  -3  -7  -2  223.28   12.60
  -3  -7  -2  228.38   11.70
   3   7  -2  230.78   14.00
  -3   7   2  219.78   13.80
   3  -7   2  221.18   12.40
   3  -7   2  218.98   13.70
  -3  -7   2  174.08   13.30
  -3   7  -2  165.38   12.10
   3   7   2  160.58   11.80
   3   7   2  163.08   12.70
  -3   7  -2  171.08   11.90
   3  -7  -2  168.28   13.10
   3   7   2  168.38   12.60
  -3   7  -2  159.08   13.00
  -3  -7   2  168.98   11.90
   3  -7  -2  173.08   12.90
   3   7   2  163.58   11.10
  -3   7  -2  163.08   13.10
  -3   7  -2  161.98   12.70
   4  -7   2  406.06   22.30
  -4   7   2  429.16   23.70
   4  -7   2  403.56   23.60
   4   7  -2  412.76   23.30
   4   7  -2  424.86   21.20
   4   7  -2  424.86   19.80
   4   7  -2  423.56   22.40
   4   7  -2  404.36   23.00
   4  -7   2  441.76   23.40
  -4  -7  -2  443.06   22.70
   4  -7   2  411.16   21.90
  -4  -7  -2  414.76   20.60
   4   7  -2  406.16   19.80
  -4   7   2  407.86   23.40
  -4  -7  -2  434.06   23.50
  -4   7   2  407.56   19.60
  -4   7   2  422.96   21.20
  -4   7   2  397.46   22.80
   4   7  -2  463.95   24.00
  -4  -7  -2  426.56   21.00
  -4   7  -2  413.26   23.60
  -4   7  -2  403.06   23.10
   4   7   2  416.66   23.30
  -4  -7   2  403.76   23.70
  -4  -7   2  415.06   21.20
   4  -7  -2  390.16   23.40
   4   7   2  391.56   23.00
  -4   7  -2  400.16   21.80
  -4  -7   2  426.86   22.40
   4   7   2  435.46   20.70
   4   7   2  406.66   20.70
   4  -7  -2  417.86   19.80
   4   7   2  428.86   22.60
   4  -7  -2  399.46   22.40
   4   7   2  415.66   23.00
  -4   7  -2  384.26   22.30
   4  -7  -2  398.76   23.00
   4  -7  -2  389.56   20.90
   4   7   2  411.46   21.10
  -5   7   2  409.96   20.90
  -5   7   2  378.06   19.30
   5   7  -2  383.56   23.00
   5   7  -2  424.26   23.80
  -5  -7  -2  379.76   20.00
  -5   7   2  387.86   23.70
  -5   7   2  386.86   23.10
   5   7  -2  407.56   20.70
   5  -7   2  395.36   22.70
   5   7  -2  409.06   23.80
  -5   7   2  396.36   23.70
   5  -7   2  382.56   23.20
  -5  -7  -2  385.16   23.40
   5  -7   2  396.56   21.70
   5   7  -2  392.96   19.80
  -5  -7  -2  391.46   20.80
   5  -7   2  364.76   23.60
  -5   7   2  382.06   23.20
  -5  -7  -2  399.26   22.60
   5   7  -2  401.16   22.70
   5  -7  -2  436.86   23.30
  -5   7  -2  426.96   23.60
   5   7   2  408.76   23.50
  -5  -7   2  433.96   20.00
   5  -7  -2  431.46   24.40
  -5   7  -2  433.96   24.40
   5   7   2  420.56   22.90
   5  -7  -2  430.86   23.70
   5   7   2  433.16   20.10
  -5  -7   2  421.26   22.80
  -5   7  -2  418.66   23.20
   5   7   2  430.06   23.70
  -5   7  -2  425.46   21.90
   5   7   2  427.56   23.80
  -5  -7   2  415.96   20.80
  -5  -7   2  446.26   24.60
   5  -7  -2  448.76   21.20
   5  -7  -2  443.66   19.70
   5   7   2  425.36   21.00
  -6   7   2  365.26   21.10
  -6  -7  -2  355.36   21.50
  -6  -7  -2  356.16   18.40
  -6   7   2  316.27   21.10
  -6   7   2  344.57   17.90
   6  -7   2  362.46   20.90
   6   7  -2  354.66   17.40
  -6   7   2  323.87   16.40
   6  -7   2  345.17   19.10
  -6  -7  -2  371.06   21.90
  -6   7   2  333.97   21.10
   6   7  -2  342.67   21.00
   6   7  -2  352.76   20.50
   6  -7   2  354.06   21.00
   6   7  -2  330.07   17.40
   6   7   2  359.56   21.10
   6  -7  -2  332.87   18.00
  -6   7  -2  357.86   21.90
  -6  -7   2  336.97   21.80
   6  -7  -2  344.17   20.70
  -6  -7   2  331.37   17.50
  -6   7  -2  322.47   20.60
   6   7   2  337.27   16.50
  -6   7  -2  304.17   20.40
  -6   7  -2  347.77   19.10
   6   7   2  334.67   21.30
   6   7   2  335.07   18.30
  -6  -7   2  348.47   17.40
   6  -7  -2  347.17   16.70
   6   7   2  328.57   16.30
  -7   7   2  475.05   27.60
  -7   7   2  458.55   26.60
   7   7  -2  443.06   22.60
   7   7  -2  487.25   26.60
   7  -7   2  477.45   24.90
  -7  -7  -2  466.45   27.30
   7   7  -2  503.45   27.20
  -7   7   2  450.25   23.40
   7  -7   2  477.15   26.80
  -7  -7  -2  446.36   27.20
  -7   7   2  457.75   22.20
   7   7  -2  469.55   23.40
   7  -7   2  482.15   27.00
  -7  -7  -2  458.75   24.00
  -7  -7   2  458.25   22.60
   7  -7  -2  463.05   22.30
  -7   7  -2  464.45   27.60
  -7  -7   2  484.95   28.20
   7  -7  -2  480.95   26.90
   7   7   2  475.15   27.00
  -7  -7   2  460.95   23.30
  -7   7  -2  472.35   24.60
   7   7   2  459.55   26.40
   7   7   2  467.35   24.30
   7  -7  -2  478.35   23.80
   8  -7   2  182.98   12.70
  -8  -7  -2  178.78   15.20
  -8   7   2  175.88   11.20
   8  -7   2  172.08   14.80
  -8  -7  -2  194.28   12.30
  -8   7   2  192.68   15.20
   8   7  -2  196.78   14.90
  -8   7   2  175.28   10.20
   8  -7   2  182.78   15.20
   8   7  -2  197.58   15.10
  -8   7   2  181.98   15.60
  -8  -7  -2  190.18   15.90
   8   7  -2  193.78   11.70
  -8  -7   2  186.28   10.20
  -8   7  -2  188.28   12.60
  -8  -7   2  191.48   16.20
   8  -7  -2  180.88   14.90
  -8  -7   2  187.08   11.60
  -8   7  -2  195.08   15.90
   8   7   2  188.78   14.50
   8   7   2  192.08   12.70
   8   7   2  185.58   15.30
  -8   7  -2  179.68   14.90
   8  -7  -2  183.58   11.60
   8  -7  -2  174.58   10.30
  -9   7   2  528.15   25.80
  -9  -7  -2  547.85   31.20
  -9   7   2  545.45   30.20
   9   7  -2  550.54   30.20
  -9   7   2  527.75   31.00
   9   7  -2  556.04   30.30
  -9  -7  -2  501.75   27.10
   9  -7   2  492.75   27.40
   9   7  -2  533.25   26.80
  -9  -7  -2  530.15   30.60
   9  -7   2  545.05   30.50
   9   7   2  511.25   27.70
  -9   7  -2  508.95   31.00
  -9  -7   2  475.35   31.20
   9   7   2  500.65   29.60
   9  -7  -2  487.25   24.80
  -9  -7   2  511.45   26.40
  -9   7  -2  506.45   27.20
   9  -7  -2  495.65   29.90
   9   7   2  512.75   30.20
  -9   7  -2  518.65   29.60
 -10  -7  -2   70.59   12.50
  10   7  -2   73.09    8.20
  10  -7   2   71.29   11.70
  10   7  -2   76.79   11.00
 -10  -7  -2   67.79   11.70
 -10   7   2   72.69   11.10
 -10   7   2   82.19   12.10
  10   7  -2   75.49   10.60
 -10   7  -2   70.49   10.70
 -10  -7   2   63.29   12.50
  10   7   2   60.29    9.20
  10   7   2   69.19   10.70
  10   7   2   65.29   11.00
 -10   7  -2   60.09   11.50
  10  -7  -2   63.89   10.90
 -10   7  -2   58.39    8.30
  11   7  -2  339.37   23.90
 -11  -7  -2  322.77   24.60
  11   7  -2  350.06   23.40
 -11  -7  -2  303.27   23.90
 -11   7   2  352.06   23.40
 -11   7   2  308.47   25.20
  11  -7   2  363.46   25.50
 -11   7  -2  393.86   23.90
  11   7   2  373.76   24.60
 -11  -7   2  359.76   26.30
  11   7   2  345.27   21.90
  11  -7  -2  359.16   25.00
  11   7   2  374.96   24.00
 -11   7  -2  355.56   26.20
  12   7  -2   20.60    8.40
 -12   7   2   22.90    8.50
 -12   7  -2   14.10    7.40
   0   8  -2    7.60    2.50
   0   8   2    6.20    3.90
   0  -8  -2    5.30    3.20
   0   8   2    7.40    2.80
   0   8  -2    9.90    3.00
   0   8  -2    8.00    3.60
   0   8  -2    3.60    3.40
   0  -8  -2    7.50    2.90
   0   8   2    7.30    2.50
   0   8   2    7.70    3.00
   0   8  -2    5.90    3.50
   0   8   2    9.40    4.10
   0   8  -2    5.70    2.70
   0   8   2    8.30    3.70
   0   8  -2    6.60    4.20
   0   8   2    8.20    3.30
   0  -8   2   11.20    2.70
   0   8   2   10.80    3.70
   0   8   2    4.40    3.20
   0  -8   2    5.20    3.40
   0  -8   2   10.20    3.80
  -1   8   2 1407.46   64.69
  -1   8   2 1431.86   66.09
  -1   8   2 1455.45   64.79
  -1   8   2 1402.66   66.09
  -1  -8  -2 1442.36   67.49
   1  -8   2 1404.26   66.89
   1  -8   2 1432.16   66.29
  -1   8   2 1399.16   66.29
  -1  -8  -2 1432.36   66.19
   1   8  -2 1361.26   63.89
   1   8  -2 1380.76   64.19
  -1   8   2 1438.96   66.99
   1   8  -2 1418.96   66.29
  -1   8   2 1481.55   67.69
   1   8  -2 1419.26   67.59
   1   8  -2 1395.06   65.09
   1   8  -2 1380.06   67.09
   1  -8   2 1455.15   64.99
  -1   8   2 1437.66   67.59
   1   8  -2 1366.46   66.79
  -1   8  -2 1395.16   66.79
   1   8   2 1439.06   66.69
  -1   8  -2 1401.36   67.69
   1   8   2 1378.96   66.79
   1   8   2 1391.16   64.79
  -1   8  -2 1420.36   64.19
  -1  -8   2 1397.36   67.79
   1   8   2 1451.75   65.59
   1   8   2 1468.75   66.29
  -1  -8   2 1380.06   66.59
  -1   8  -2 1426.66   66.99
  -1   8  -2 1458.85   65.39
   1  -8  -2 1470.75   65.69
  -1  -8   2 1414.46   66.39
  -1   8  -2 1383.56   64.09
  -1   8  -2 1479.15   67.89
   1   8   2 1535.15   67.69
   1   8   2 1415.66   67.29
  -1  -8   2 1408.26   65.09
   1   8   2 1387.76   65.49
   1   8   2 1363.46   65.29
   1  -8  -2 1441.66   66.89
  -2   8   2  110.69   10.60
  -2   8   2  117.69    9.20
  -2   8   2  114.89    7.80
  -2  -8  -2  115.79    9.10
   2   8  -2  115.49   10.80
  -2  -8  -2  115.09   10.50
  -2   8   2  109.79    9.80
   2   8  -2  104.19    7.40
   2   8  -2  115.79   10.20
   2   8  -2  104.79    7.20
   2  -8   2  111.19    8.80
   2   8  -2  101.39   10.10
  -2   8   2  113.09   10.40
  -2   8   2  106.59   10.60
   2  -8   2  117.49   10.50
  -2   8   2  115.89    7.90
   2   8  -2  118.09    9.60
  -2   8   2  113.99    9.30
   2   8   2  142.99   10.60
   2   8   2  140.79    9.20
  -2   8  -2  139.69   11.30
  -2   8  -2  139.79    9.70
  -2   8  -2  138.19    7.30
  -2  -8   2  133.99    9.70
   2   8   2  147.89   11.20
   2   8   2  140.49    9.60
   2   8   2  136.89    8.40
  -2   8  -2  148.69   11.50
  -2   8  -2  130.19   10.70
   2  -8  -2  148.79    9.80
  -2  -8   2  140.49   11.40
  -2   8  -2  137.59    7.40
   2   8   2  135.89    9.70
   2   8   2  136.79    9.60
   2   8   2  140.19   10.80
   2  -8  -2  151.18   11.20
  -2  -8   2  146.89    9.60
  -2   8  -2  149.09   10.40
   2  -8  -2  146.59    9.50
  -3   8   2  843.12   40.70
   3   8  -2  839.82   44.30
  -3  -8  -2  905.91   44.60
  -3  -8  -2  843.62   42.20
   3   8  -2  894.21   44.70
   3   8  -2  895.31   43.10
   3  -8   2  892.21   44.40
  -3   8   2  850.21   44.30
   3   8  -2  860.11   44.20
  -3   8   2  853.91   44.50
   3  -8   2  876.31   42.90
  -3   8   2  819.22   40.70
  -3   8   2  924.91   45.20
   3   8  -2  907.21   42.70
   3   8  -2  829.02   40.50
   3  -8   2  802.72   42.70
  -3   8   2  895.61   43.90
   3   8  -2  845.52   40.40
  -3   8   2  845.42   42.50
  -3  -8  -2  833.92   42.90
  -3  -8   2  897.21   42.80
  -3   8  -2  945.91   45.40
   3   8   2  982.00   45.00
   3  -8  -2  924.01   42.50
   3   8   2  905.31   42.10
   3   8   2  891.81   41.60
   3   8   2  924.21   42.50
   3   8   2  919.61   44.60
  -3   8  -2  921.51   43.40
   3   8   2  947.81   44.40
  -3  -8   2  881.71   45.10
   3  -8  -2  902.91   43.30
   3  -8  -2  940.41   44.60
  -3   8  -2  914.31   45.20
  -3  -8   2  927.51   43.20
   3   8   2  908.81   43.40
  -3   8  -2  924.61   43.50
   3   8   2  928.41   43.40
  -4   8   2  172.88   10.00
   4  -8   2  184.38   12.90
   4   8  -2  173.58   10.10
   4   8  -2  178.18   11.80
  -4   8   2  180.48   13.50
   4  -8   2  188.48   12.40
   4   8  -2  190.18   14.40
  -4  -8  -2  169.78   12.70
  -4  -8  -2  181.38   14.10
   4   8  -2  188.58   14.40
   4   8  -2  174.58   10.10
   4  -8   2  177.68   13.90
  -4   8   2  194.58   14.50
  -4  -8  -2  185.18   11.50
  -4   8   2  176.78    9.90
  -4   8   2  183.48   11.80
   4   8  -2  169.08   13.40
   4   8  -2  178.28   12.90
   4  -8   2  160.08   14.10
  -4   8   2  163.88   13.90
   4  -8  -2  213.88   13.70
  -4   8  -2  212.28   15.20
   4   8   2  196.68   14.30
  -4  -8   2  208.08   13.30
   4   8   2  204.68   13.40
   4   8   2  209.08   11.40
   4   8   2  197.58   11.70
   4   8   2  208.58   14.60
  -4   8  -2  196.78   12.70
  -4   8  -2  193.68   14.20
   4   8   2  204.48   12.00
   4   8   2  202.58   13.90
   4  -8  -2  208.08   14.90
   4  -8  -2  213.78   12.10
  -4  -8   2  215.98   15.30
  -4   8  -2  203.78   13.50
   4  -8  -2  199.28   14.30
  -4  -8   2  200.28   12.00
  -4   8  -2  218.18   15.20
  -5  -8  -2  694.23   35.80
  -5   8   2  688.53   35.30
  -5   8   2  682.13   35.30
  -5  -8  -2  634.14   34.20
  -5   8   2  645.14   30.40
   5  -8   2  675.53   35.20
  -5  -8  -2  674.53   31.80
   5   8  -2  656.63   31.10
   5  -8   2  661.93   33.30
  -5   8   2  695.63   36.00
   5   8  -2  679.53   32.40
  -5   8   2  701.23   32.70
   5   8  -2  728.63   36.00
   5   8  -2  664.83   31.00
   5   8  -2  678.83   34.40
   5  -8   2  699.83   34.60
  -5   8  -2  648.44   33.40
   5   8   2  614.44   32.30
   5   8   2  661.33   35.40
  -5  -8   2  555.84   35.20
  -5  -8   2  638.64   34.00
   5   8   2  665.13   31.60
   5  -8  -2  687.33   32.60
  -5   8  -2  654.73   34.60
   5   8   2  693.73   35.80
   5  -8  -2  685.93   34.80
   5   8   2  656.13   32.20
   5   8   2  662.53   34.50
  -5   8  -2  640.94   35.80
  -5  -8   2  651.13   32.30
   5  -8  -2  654.43   35.20
   6  -8   2  223.28   16.10
  -6   8   2  241.98   16.90
   6   8  -2  217.18   12.50
   6   8  -2  235.68   16.20
  -6   8   2  220.08   12.80
   6  -8   2  219.58   13.80
  -6  -8  -2  217.58   12.90
   6   8  -2  216.58   11.70
   6   8  -2  217.58   15.20
  -6  -8  -2  230.08   16.50
   6  -8   2  196.68   15.10
  -6   8   2  217.98   16.00
   6   8  -2  207.68   11.90
   6   8   2  192.78   11.20
   6  -8  -2  218.88   15.70
   6   8   2  216.78   15.90
   6   8   2  210.18   15.30
   6   8   2  198.98   12.60
  -6  -8   2  198.18   11.70
  -6  -8   2  208.28   16.90
  -6  -8   2  209.18   12.40
  -6   8  -2  219.78   16.60
   6   8   2  193.98   11.50
  -6   8  -2  216.48   13.80
   6  -8  -2  208.28   12.90
   7  -8   2  313.97   20.80
  -7  -8  -2  310.57   21.60
  -7  -8  -2  306.87   18.00
   7   8  -2  293.67   16.90
   7   8  -2  300.17   17.00
   7   8  -2  323.37   20.80
   7   8  -2  329.97   21.60
   7  -8   2  308.47   21.20
   7  -8   2  314.17   18.90
  -7   8   2  318.57   22.00
  -7   8   2  308.37   17.70
  -7   8   2  307.07   20.90
   7   8   2  364.46   21.40
  -7  -8   2  338.87   17.30
  -7  -8   2  347.37   17.20
   7  -8  -2  366.36   21.70
   7   8   2  349.57   18.60
  -7   8  -2  355.36   19.40
  -7   8  -2  367.06   22.60
   7   8   2  361.46   21.70
  -7  -8   2  355.56   22.90
   7  -8  -2  362.66   18.20
   8   8  -2  269.97   19.10
   8  -8   2  240.38   16.20
   8   8  -2  252.17   14.80
  -8   8   2  253.97   19.50
   8   8  -2  252.37   18.40
  -8  -8  -2  240.78   15.40
   8  -8   2  262.17   19.10
   8  -8   2  264.67   18.90
  -8  -8  -2  247.88   19.40
  -8   8   2  256.07   18.80
  -8   8   2  254.47   15.00
  -8  -8   2  277.47   13.90
  -8  -8   2  264.07   14.90
   8  -8  -2  280.47   19.10
   8   8   2  279.47   19.10
   8  -8  -2  283.17   15.30
   8   8   2  279.57   16.20
  -8  -8   2  282.27   20.70
  -8   8  -2  264.57   18.90
  -8   8  -2  284.07   20.30
  -8   8  -2  296.27   16.70
   8   8   2  267.57   18.50
   9   8  -2  152.78   14.40
  -9   8   2  162.38   10.40
   9  -8   2  167.88   15.10
   9   8  -2  157.68   10.80
  -9  -8  -2  180.18   16.10
  -9   8   2  167.18   14.90
  -9   8   2  147.39   15.80
   9   8  -2  161.28   14.40
   9   8   2  154.88   12.00
   9   8   2  147.29   14.10
   9   8   2  136.29   14.00
  -9  -8   2  163.28   16.30
  -9   8  -2  143.79   11.80
   9  -8  -2  148.19   14.60
  -9   8  -2  139.39   15.10
  -9   8  -2  137.69   14.40
 -10   8   2  208.88   18.30
 -10   8   2  213.88   17.20
  10   8  -2  197.08   16.80
  10  -8   2  191.68   17.30
 -10  -8  -2  197.18   18.30
  10   8  -2  216.08   17.10
 -10   8  -2  204.58   18.30
  10  -8  -2  183.68   17.00
 -10   8  -2  213.28   17.30
 -10   8  -2  181.08   14.00
  10   8   2  192.68   14.40
  10   8   2  190.48   16.90
 -10  -8   2  205.08   19.10
  10   8   2  211.48   17.10
  11   8  -2   25.60    8.30
 -11   8   2   35.30    8.50
 -11  -8  -2   30.60   10.40
 -11   8  -2   35.40    8.70
   0   9   2  803.52   40.20
   0   9   2  768.72   38.80
   0   9  -2  751.12   40.00
   0   9   2  771.12   37.30
   0  -9   2  789.32   39.30
   0  -9   2  800.52   36.80
   0   9   2  773.72   39.20
   0   9  -2  779.42   40.40
   0   9  -2  782.02   37.00
   0   9  -2  751.52   39.50
   0   9  -2  794.32   39.30
   0   9   2  775.32   37.30
   0   9  -2  775.62   36.90
   0   9   2  804.02   38.30
   0   9   2  815.92   40.20
   0   9   2  790.92   39.20
   0   9   2  747.63   37.30
   0  -9   2  708.83   38.40
   0  -9  -2  793.72   39.20
   0   9  -2  773.12   37.00
   1  -9   2   18.00    3.80
   1   9  -2   18.20    4.20
   1   9  -2   14.70    5.40
  -1   9   2   20.10    5.60
   1   9  -2   21.80    5.40
   1   9  -2   16.80    2.90
  -1  -9  -2   18.10    4.70
  -1   9   2   19.80    4.90
   1   9  -2   15.80    3.70
   1  -9   2   15.30    4.70
  -1   9   2   14.90    5.30
   1   9  -2   16.70    5.10
   1  -9   2   14.20    4.40
   1   9  -2   14.50    5.50
  -1   9   2   16.00    3.40
  -1   9   2   16.40    3.60
  -1   9   2   21.90    5.10
   1   9  -2   21.70    3.80
  -1   9   2   17.10    4.60
   1   9  -2   11.90    5.10
  -1   9   2    9.30    4.90
  -1   9  -2   27.50    6.00
   1   9   2   19.50    5.50
   1   9   2   18.10    5.00
  -1  -9   2   21.50    5.30
   1   9   2   23.90    4.80
   1   9   2   22.60    4.80
   1   9   2   20.50    3.90
  -1   9  -2   17.90    5.40
  -1   9  -2   24.00    6.60
  -1   9  -2   26.50    4.70
  -1  -9   2   21.00    4.10
   1  -9  -2   21.50    4.50
  -1  -9   2   21.70    6.40
   1   9   2   23.00    4.50
   1  -9  -2   24.10    6.00
  -1   9  -2   18.60    3.50
   1   9   2   25.10    5.60
   1   9   2   29.10    6.20
   1   9   2   22.10    5.30
  -1   9  -2   19.90    3.90
  -1   9  -2   18.30    5.70
  -2   9   2  424.66   23.40
  -2   9   2  433.56   25.20
  -2   9   2  408.86   23.60
   2   9  -2  405.66   21.00
   2   9  -2  403.36   24.20
   2   9  -2  413.66   20.70
  -2  -9  -2  423.76   23.20
  -2   9   2  410.26   24.60
   2  -9   2  443.56   22.70
  -2   9   2  416.76   23.20
   2   9  -2  404.16   24.80
   2   9  -2  416.86   22.80
  -2   9   2  417.66   25.00
   2   9  -2  437.06   25.40
  -2   9   2  417.06   21.40
   2  -9   2  434.26   23.50
   2   9  -2  439.06   23.70
  -2  -9  -2  447.06   25.10
  -2   9   2  433.86   21.50
   2  -9   2  431.86   24.80
  -2   9  -2  434.16   20.70
  -2  -9   2  452.25   25.90
   2   9   2  430.66   21.90
   2   9   2  436.46   23.20
   2   9   2  475.75   25.30
  -2  -9   2  445.46   23.70
   2   9   2  432.86   22.60
  -2   9  -2  421.16   25.30
  -2   9  -2  434.66   23.10
  -2   9  -2  460.05   24.40
   2   9   2  433.56   24.30
   2  -9  -2  444.36   23.40
   2  -9  -2  450.85   24.90
  -2   9  -2  431.46   20.70
  -2   9  -2  424.46   24.70
   2   9   2  447.56   25.00
   2   9   2  446.36   23.40
  -2   9  -2  454.75   25.70
  -2  -9   2  445.86   23.00
   2   9   2  437.06   23.40
   3   9  -2   74.79    8.10
  -3   9   2   80.29   10.20
  -3   9   2   73.39    5.80
   3   9  -2   78.29    5.50
   3   9  -2   77.79    8.10
  -3   9   2   78.09    5.80
  -3   9   2   77.59    9.20
  -3  -9  -2   76.39    9.90
   3   9  -2   83.49    9.90
  -3  -9  -2   81.99    7.80
   3  -9   2   78.89    9.90
   3   9  -2   73.39    5.80
   3  -9   2   81.09    8.10
   3  -9   2   81.29    7.90
  -3   9   2   79.19    7.70
   3   9   2   90.29    9.40
  -3  -9   2   80.69   10.40
   3  -9  -2   96.69   10.30
   4  -9   2  310.77   19.10
  -4  -9  -2  312.37   18.20
  -4  -9  -2  336.57   21.50
  -4   9   2  300.57   16.30
  -4   9   2  307.87   20.50
  -4   9   2  323.27   20.80
  -4   9   2  318.87   16.40
   4   9  -2  304.47   16.50
   4  -9   2  309.77   20.90
   4   9  -2  324.37   18.70
   4  -9   2  326.87   19.60
   4   9  -2  334.17   19.90
   4   9  -2  316.27   16.40
  -4  -9  -2  310.57   19.60
   4   9  -2  338.77   21.50
  -4   9   2  337.67   21.60
  -4   9   2  308.87   18.60
   4  -9  -2  351.16   21.20
  -4   9  -2  355.76   20.40
  -4  -9   2  383.26   22.70
   4  -9  -2  372.96   20.60
   4   9   2  353.06   17.90
  -4   9  -2  353.56   22.10
   4  -9  -2  352.56   18.80
   4   9   2  363.76   21.70
  -4  -9   2  356.56   20.10
  -4   9  -2  376.76   20.20
   4   9   2  344.77   20.30
   4   9   2  344.47   18.50
  -4  -9   2  366.06   19.10
   4   9   2  355.26   18.60
   4   9   2  350.86   20.30
  -5  -9  -2   96.79    7.80
   5   9  -2   97.89   10.30
   5   9  -2   87.39    6.60
   5  -9   2  100.89   10.50
  -5   9   2   97.09   11.50
   5   9  -2   94.79    8.40
  -5   9   2  102.89   11.20
  -5  -9  -2   96.09   11.30
   5  -9   2   94.89   11.10
   5  -9   2   92.39    9.20
   5   9  -2   92.79   11.30
   5   9  -2   95.99    6.60
  -5   9   2  109.89    8.60
   5   9   2  116.89   10.90
  -5  -9   2  101.09    8.40
  -5   9  -2   94.39   10.90
   5  -9  -2  105.59    8.40
   5   9   2  107.09   11.50
   5   9   2  104.69    8.30
   5   9   2   98.89    7.80
  -5   9  -2  116.69   12.30
  -5  -9   2  113.19   12.10
  -5   9  -2  112.99    9.60
   5  -9  -2   98.39   10.80
   5  -9  -2  104.49   11.40
   5   9   2   96.99    8.70
  -6  -9  -2  308.77   20.80
   6  -9   2  288.87   20.20
  -6   9   2  285.27   19.90
   6   9  -2  289.07   16.40
  -6   9   2  292.07   16.80
  -6   9   2  292.87   20.80
   6   9  -2  288.17   15.10
   6  -9   2  288.87   17.70
   6   9  -2  276.97   15.20
   6  -9   2  274.57   19.20
   6   9  -2  309.57   20.30
   6   9  -2  299.87   19.30
   6   9   2  310.67   20.40
  -6   9  -2  303.97   18.10
   6  -9  -2  309.17   16.80
  -6   9  -2  313.77   21.00
   6  -9  -2  302.57   19.70
  -6  -9   2  299.47   16.50
   6   9   2  282.47   15.60
   6   9   2  276.97   16.90
   6   9   2  303.17   16.50
  -6  -9   2  295.17   21.10
   6   9   2  297.47   15.60
   6   9   2  319.47   19.80
   7  -9   2  165.78   14.50
   7  -9   2  169.38   12.80
   7   9  -2  182.68   14.60
  -7   9   2  169.78   11.50
  -7  -9  -2  167.28   11.40
   7  -9   2  161.28   15.00
  -7   9   2  179.08   15.70
   7   9  -2  158.98   10.10
  -7   9   2  177.58   15.10
   7   9  -2  176.28   15.10
  -7  -9  -2  157.78   15.40
   7   9   2  179.38   14.50
  -7   9  -2  181.48   12.90
   7  -9  -2  175.68   11.30
   7  -9  -2  165.38   14.60
  -7  -9   2  179.98   10.90
  -7  -9   2  166.98   16.20
   7   9   2  183.18   15.40
   7   9   2  171.28   11.70
  -7   9  -2  176.38   15.80
   8   9  -2  144.99   13.70
   8   9  -2  135.79   14.10
  -8   9   2  136.59   10.30
  -8   9   2  145.29   15.20
  -8  -9  -2  141.69   14.90
   8  -9   2  136.09   14.60
   8  -9   2  139.29   12.30
   8  -9   2  150.18   14.30
  -8   9   2  154.58   14.50
  -8   9  -2  152.58   15.40
  -8  -9   2  160.08   16.10
   8   9   2  174.18   15.30
  -8   9  -2  154.08   12.10
   8   9   2  156.98   14.30
  -8   9  -2  139.09   14.60
   8  -9  -2  158.08   14.70
   8   9   2  155.08   11.30
  -9  -9  -2  209.28   18.30
  -9   9   2  214.58   18.40
   9  -9   2  202.18   17.10
   9   9  -2  219.48   17.50
   9   9  -2  196.88   16.80
  -9   9   2  200.58   17.10
  -9   9  -2  171.38   14.10
  -9  -9   2  199.88   18.70
   9   9   2  203.28   14.50
   9  -9  -2  217.28   17.40
   9   9   2  214.98   18.00
   9   9   2  204.78   16.70
  -9   9  -2  227.68   17.70
  -9   9  -2  199.68   18.10
 -10  -9  -2   25.50    8.90
 -10   9   2   30.90    8.40
  10  -9   2   35.80    9.80
  10   9  -2   33.70    9.20
 -10  -9   2   37.30   11.10
 -10   9  -2   43.90    9.30
  10  -9  -2   38.20   10.10
  10   9   2   37.70   11.30
   0  10   2   12.90    5.60
   0  10  -2   17.20    5.90
   0  10   2   14.60    4.10
   0  10  -2   18.40    4.50
   0 -10  -2   16.60    5.80
   0  10  -2   17.80    3.70
   0  10  -2    9.90    5.30
   0  10   2   15.60    5.30
   0  10   2   13.80    5.40
   0  10   2   18.80    4.10
   0  10   2   17.70    4.10
   0  10  -2   17.70    4.00
   0  10   2   20.50    6.70
   0 -10   2   16.80    3.80
   0  10  -2   12.20    5.40
   0  10   2   19.00    5.00
   0  10  -2   16.80    3.50
   0 -10   2   13.20    5.40
  -1  10   2  510.15   27.50
   1  10  -2  540.35   29.20
   1  10  -2  504.55   24.50
  -1  10   2  516.05   25.40
   1  10  -2  526.75   25.20
   1  10  -2  538.95   26.40
  -1  10   2  514.05   29.30
   1 -10   2  530.55   28.80
   1  10  -2  540.55   28.00
   1 -10   2  506.05   27.40
  -1  10   2  516.65   25.50
   1  10  -2  539.05   29.80
   1 -10   2  546.35   25.90
  -1  10   2  508.05   27.90
  -1 -10  -2  547.75   28.00
  -1  10   2  510.05   27.30
   1  10  -2  521.35   26.10
  -1  10  -2  474.55   24.70
   1  10   2  497.75   28.60
   1  10   2  480.45   26.30
   1  10   2  469.25   25.40
   1  10   2  467.45   26.10
   1  10   2  497.45   29.00
  -1  10  -2  501.75   29.40
   1 -10  -2  494.65   26.40
  -1  10  -2  488.25   24.80
  -1 -10   2  509.15   28.00
   1  10   2  480.75   26.20
  -1  10  -2  484.55   28.20
  -1  10  -2  485.05   26.10
   1  10   2  479.65   27.40
   2  10  -2   60.79    7.50
  -2  10   2   52.19    5.40
   2  10  -2   51.69    6.70
   2 -10   2   58.39    9.20
   2 -10   2   59.49    6.80
   2  10  -2   59.89    9.50
   2  10  -2   44.70    7.90
   2  10  -2   51.89    4.80
   2  10  -2   51.59    5.40
  -2  10   2   50.79    5.60
   2 -10   2   46.30    7.70
  -2 -10  -2   56.79    9.40
  -2  10   2   50.19    9.20
  -2  10   2   52.79    7.80
  -2  10   2   55.29    7.80
  -2 -10  -2   55.29    7.90
  -2  10   2   66.09    8.60
  -2  10  -2   43.00    9.20
   2 -10  -2   43.10    7.20
  -2 -10   2   47.80    9.50
   2  10   2   41.20    5.30
  -2  10  -2   49.30    7.20
  -2  10  -2   42.80    4.70
   2  10   2   38.70    7.80
   2  10   2   42.50    9.00
  -2 -10   2   52.39    7.80
   2  10   2   46.60    8.90
  -2 -10   2   39.50    6.60
   2  10   2   38.20    6.80
   2  10   2   40.20    7.10
   2  10   2   42.30    7.00
   2 -10  -2   50.09    8.80
  -2  10  -2   44.00    8.40
  -2  10  -2   45.80    4.70
  -3 -10  -2  439.16   24.20
  -3  10   2  431.56   21.80
   3  10  -2  451.75   26.80
  -3 -10  -2  457.75   27.00
   3  10  -2  449.76   24.70
  -3  10   2  430.66   24.30
  -3  10   2  449.95   25.70
   3  10  -2  416.76   21.50
   3  10  -2  439.86   21.40
   3 -10   2  458.75   26.50
  -3  10   2  452.65   24.60
   3 -10   2  460.65   24.40
   3  10  -2  457.95   24.70
  -3  10   2  451.05   21.90
  -3  10   2  438.66   26.80
   3 -10   2  428.06   24.50
   3  10   2  462.65   26.70
  -3  10  -2  443.06   24.80
   3 -10  -2  476.35   25.10
  -3  10  -2  459.25   27.40
   3  10   2  428.96   22.70
  -3  10  -2  441.06   25.30
   3  10   2  468.75   24.40
   3  10   2  437.56   24.90
   3  10   2  431.76   23.40
   3 -10  -2  451.15   26.40
   3  10   2  449.86   24.90
  -3 -10   2  461.55   24.80
  -3 -10   2  451.15   27.30
  -3 -10   2  443.26   24.50
   4 -10   2   84.99    9.50
  -4  10   2   96.29   11.70
   4  10  -2   88.39   11.10
  -4 -10  -2   89.09    8.30
   4  10  -2   89.79    9.20
   4 -10   2   78.89   10.90
  -4  10   2   84.79    6.00
   4  10  -2   82.79    6.10
  -4  10   2   95.19    8.90
  -4  10   2   81.59    5.80
  -4 -10  -2   86.39   11.00
   4 -10   2   91.19   10.10
   4  10  -2   81.09    6.00
   4  10  -2   93.59    9.80
  -4  10   2   79.69   10.90
  -4  10  -2   93.19   10.60
   4  10   2   88.59   10.30
  -4  10  -2   95.59   10.00
   4 -10  -2   88.99   10.10
   4  10   2   93.29    8.90
  -4 -10   2  103.69   12.10
   4  10   2   81.69    7.30
  -4 -10   2   96.99    8.90
   4  10   2   82.99    8.40
  -4  10  -2   81.89   11.30
   4 -10  -2   87.29   11.20
   4 -10  -2   88.09    8.30
   4  10   2  100.69   11.20
   5 -10   2  265.47   17.40
   5  10  -2  263.57   16.50
   5  10  -2  288.47   20.40
   5 -10   2  272.77   18.40
  -5 -10  -2  273.87   16.10
  -5 -10  -2  276.17   20.00
  -5  10   2  254.87   20.20
  -5  10   2  266.67   16.90
   5  10  -2  263.97   18.40
  -5  10   2  251.97   19.30
   5 -10   2  275.27   19.70
   5  10  -2  245.98   14.20
   5  10  -2  260.97   14.10
   5  10   2  287.77   16.20
   5  10   2  278.07   16.40
  -5 -10   2  298.57   17.00
  -5 -10   2  310.47   21.20
  -5  10  -2  288.87   20.50
  -5  10  -2  307.97   18.40
   5  10   2  322.77   20.60
   5  10   2  302.67   16.50
   5  10   2  288.87   18.90
   5 -10  -2  302.17   16.90
   5 -10  -2  307.07   19.00
   5  10   2  305.87   16.00
   6 -10   2  154.68   14.80
   6  10  -2  156.58   13.70
   6 -10   2  132.69   12.30
  -6  10   2  155.68   11.30
  -6 -10  -2  143.09   14.70
  -6  10   2  156.28   14.90
   6  10  -2  156.68   14.80
   6 -10   2  153.78   13.50
  -6  10   2  148.09   14.30
  -6 -10   2  150.58   11.00
   6  10   2  146.59   10.40
  -6  10  -2  149.59   12.50
   6  10   2  153.78   13.60
   6  10   2  157.48   14.60
  -6  10  -2  177.08   15.60
   6  10   2  142.19    9.90
  -6 -10   2  162.58   15.50
   6 -10  -2  165.18   14.00
   6 -10  -2  156.08   11.10
  -7  10   2  158.58   11.50
   7 -10   2  165.28   15.80
   7 -10   2  153.98   14.50
   7  10  -2  168.98   15.50
   7  10  -2  156.98   14.40
  -7 -10  -2  142.59   15.50
  -7  10   2  169.88   15.20
  -7  10   2  165.28   15.90
  -7  10  -2  172.08   16.40
  -7 -10   2  166.18   10.70
   7 -10  -2  163.78   15.00
  -7 -10   2  173.28   16.90
   7  10   2  171.68   14.60
  -7  10  -2  136.89   13.10
   7  10   2  176.68   15.80
   7  10   2  160.88   11.20
  -8  10   2  216.28   17.80
   8 -10   2  186.78   17.50
  -8  10   2  207.18   18.40
  -8 -10  -2  218.98   18.80
   8 -10   2  220.28   17.30
   8  10  -2  212.58   17.70
   8  10  -2  206.98   17.00
  -8  10  -2  226.58   18.10
   8  10   2  194.28   17.70
  -8  10  -2  201.38   18.50
  -8 -10   2  229.38   19.20
   8  10   2  214.38   17.00
  -8  10  -2  201.28   15.30
   8 -10  -2  194.08   16.90
   9  10  -2   41.40    9.80
  -9  10   2   32.50    9.00
  -9  10   2   24.30    9.50
  -9 -10  -2   50.29   10.80
   9 -10   2   45.50    9.10
   9  10  -2   49.30   10.80
   9  10   2   38.40    9.60
  -9  10  -2   39.40    9.40
   9 -10  -2   34.70    8.70
  -9 -10   2   21.30    9.50
   9  10   2   23.40    8.70
   0  11  -2 1108.89   53.79
   0  11  -2 1027.90   49.70
   0  11   2 1037.60   50.09
   0 -11  -2 1105.99   52.89
   0  11   2 1035.80   52.79
   0  11   2 1025.70   50.09
   0 -11   2 1096.59   52.99
   0  11  -2 1038.30   49.70
   0  11   2 1092.69   54.19
   0  11   2 1006.50   50.89
   0  11  -2 1024.30   49.10
   0  11   2 1042.60   49.99
   0  11  -2 1054.99   49.70
   0  11  -2 1061.19   54.19
   1  11  -2   15.20    5.10
   1  11  -2   15.40    4.50
  -1  11   2   14.50    6.50
   1  11  -2   14.90    7.20
   1  11  -2   17.10    3.40
   1  11  -2   18.70    6.20
  -1  11   2   15.80    5.90
  -1  11   2   17.00    4.20
   1  11  -2   16.30    4.10
  -1  11   2   12.70    4.50
   1 -11   2   15.90    4.40
  -1  11   2   12.00    3.70
  -1  11   2    8.40    5.40
  -1 -11  -2   12.50    5.90
   1 -11   2   15.50    5.80
  -1  11  -2    9.20    5.70
   1  11   2   10.00    4.30
   1 -11  -2    9.60    4.60
   1  11   2   10.60    5.70
   1  11   2    9.30    4.30
  -1  11  -2    9.90    3.60
   1  11   2   14.60    4.00
   1  11   2   12.00    4.90
  -1 -11   2   16.20    5.90
  -1  11  -2    7.70    3.20
  -1  11  -2   11.10    4.60
   1  11   2    9.90    6.10
  -1  11  -2   12.50    6.30
   1 -11  -2   10.90    5.80
   2  11  -2 1065.89   49.70
  -2  11   2 1120.29   50.69
  -2  11   2 1086.69   50.49
   2  11  -2 1180.98   56.49
  -2  11   2  943.21   52.69
   2  11  -2 1120.19   52.59
  -2 -11  -2 1159.88   53.59
  -2  11   2 1129.99   54.09
   2 -11   2 1154.68   55.09
  -2  11   2 1163.78   56.09
   2  11  -2 1135.29   55.59
   2  11  -2 1121.99   52.49
   2 -11   2 1189.68   52.29
   2  11  -2 1043.60   49.99
  -2  11   2 1064.79   53.49
   2 -11  -2 1127.99   52.89
   2  11   2 1100.29   55.09
   2  11   2 1083.09   52.79
   2  11   2 1049.79   55.19
  -2  11  -2 1033.00   52.29
  -2  11  -2 1090.39   55.89
   2 -11  -2 1067.99   54.49
   2  11   2 1034.80   51.59
   2  11   2 1011.10   52.49
   2  11   2 1056.09   50.89
  -2  11  -2 1091.99   54.39
  -2  11  -2 1036.20   49.60
  -2 -11   2 1089.29   55.89
  -2  11  -2 1007.80   49.50
   2  11   2 1047.00   53.19
   3 -11   2   98.79   11.90
  -3 -11  -2  107.89   12.50
  -3  11   2   98.29    6.80
  -3 -11  -2  100.59   10.10
   3  11  -2   79.79    9.80
   3  11  -2  104.89    6.50
  -3  11   2  100.19   10.60
  -3  11   2   93.99    7.20
  -3  11   2   92.29   10.40
   3  11  -2  103.09   12.40
  -3  11   2  104.29   11.80
  -3  11   2   89.89   12.20
   3  11  -2   90.59   10.90
   3 -11   2  105.89    9.80
   3  11   2   77.19   10.00
   3  11   2   85.99    7.50
   3 -11  -2   76.79   10.20
   3 -11  -2   70.79   11.00
  -3  11  -2   82.39   10.10
   3  11   2   75.49    8.50
  -3  11  -2   79.39   10.40
  -3 -11   2   81.39   11.90
  -3 -11   2   85.49   10.50
   3  11   2   77.39   11.40
   3  11   2   81.09    9.70
  -3  11  -2   73.39   11.80
  -4  11   2  726.23   39.40
  -4  11   2  733.13   36.60
   4  11  -2  681.53   36.00
   4 -11   2  699.63   38.50
  -4 -11  -2  763.72   39.70
  -4 -11  -2  717.33   35.70
   4 -11   2  740.53   36.80
  -4  11   2  659.33   36.10
  -4  11   2  745.03   38.90
   4  11  -2  787.12   39.90
  -4  11   2  695.13   33.00
   4  11  -2  724.03   37.00
   4  11   2  663.53   34.00
   4 -11  -2  715.43   37.10
   4  11   2  672.93   35.60
  -4  11  -2  702.63   39.40
  -4 -11   2  678.03   39.40
  -4  11  -2  679.03   37.00
  -4 -11   2  682.33   36.10
   4  11   2  684.03   37.00
   4 -11  -2  680.83   38.40
   4  11   2  707.93   39.00
   4  11   2  664.53   35.50
  -5  11   2   66.79    9.10
  -5  11   2   68.79    9.90
  -5  11   2   54.49   11.20
   5  11  -2   63.79   11.30
  -5  11   2   77.49   12.30
   5 -11   2   64.79   10.00
   5  11  -2   71.19    9.80
  -5 -11  -2   64.69   11.30
   5 -11   2   66.49   11.50
  -5  11  -2   59.19    9.50
   5  11   2   59.19    9.80
   5  11   2   66.89    8.00
   5  11   2   60.29    6.60
   5 -11  -2   75.49   10.30
  -5 -11   2   68.89   12.20
  -5  11  -2   70.39   11.60
   5  11   2   69.89   11.20
   5 -11  -2   59.79    8.40
  -5 -11   2   64.69    8.70
  -6 -11  -2  436.56   28.40
   6  11  -2  456.85   26.80
   6 -11   2  451.35   26.50
  -6  11   2  453.25   28.70
  -6  11   2  463.35   28.00
   6 -11   2  456.25   28.10
  -6  11   2  455.85   24.60
   6  11  -2  490.55   29.10
  -6  11  -2  419.06   28.20
  -6  11  -2  413.36   25.30
  -6 -11   2  423.46   23.70
   6  11   2  435.36   26.60
   6 -11  -2  414.56   26.30
   6  11   2  437.26   27.90
  -6 -11   2  425.96   28.80
  -7  11   2  139.39   14.70
   7  11  -2  155.38   15.70
   7 -11   2  141.69   15.30
   7 -11   2  154.98   14.90
  -7 -11  -2  155.38   16.40
   7  11  -2  158.38   14.70
  -7  11   2  154.88   16.40
  -7  11   2  156.48   15.50
   7  11   2  145.89   14.20
  -7  11  -2  134.79   16.60
  -7 -11   2  155.18   17.00
  -7  11  -2  141.69   15.30
   7  11   2  158.28   15.60
  -7  11  -2  143.09   13.10
   7 -11  -2  160.18   15.10
   8  11  -2  217.08   18.30
   8 -11   2  232.88   18.50
  -8 -11  -2  227.68   19.70
  -8  11  -2  220.78   19.80
  -8 -11   2  211.18   20.90
  -8  11  -2  190.78   15.60
   8  11   2  208.88   18.50
   8 -11  -2  221.68   18.20
   0  12  -2    3.40    2.90
   0  12   2   -0.90    6.10
   0 -12  -2    1.10    5.20
   0  12   2    1.70    3.80
   0  12  -2    2.10    3.70
   0  12   2    2.70    4.40
   0 -12   2   -0.70    5.00
   0  12  -2    0.30    6.00
   0  12  -2   -2.70    4.90
   0  12   2    4.90    3.60
   0  12   2   -1.90    5.30
   0  12   2   -3.60    5.20
   1  12  -2  269.57   17.10
  -1  12   2  234.18   18.50
  -1 -12  -2  263.47   19.00
   1 -12   2  294.87   16.50
  -1  12   2  278.67   20.70
   1  12  -2  265.77   16.80
   1  12  -2  286.27   20.50
   1 -12   2  282.37   20.20
   1  12  -2  275.77   21.10
  -1  12   2  287.07   19.40
  -1  12   2  265.37   17.10
   1  12  -2  262.47   14.90
  -1  12   2  271.37   16.30
  -1  12   2  286.27   19.80
  -1  12  -2  278.27   15.50
  -1 -12   2  294.77   19.60
   1  12   2  291.57   20.20
  -1  12  -2  280.57   19.90
  -1  12  -2  287.27   16.40
   1  12   2  246.68   17.40
   1  12   2  290.47   20.90
   1  12   2  281.57   17.80
   1  12   2  282.27   21.30
   1  12   2  283.17   16.30
   1 -12  -2  310.77   20.40
  -1  12  -2  302.27   21.20
   2 -12   2   43.00    7.50
  -2  12   2   32.60    8.10
   2  12  -2   35.50    8.10
   2 -12   2   32.70    8.20
  -2  12   2   33.10    8.20
  -2  12   2   34.70    7.40
   2  12  -2   43.50    8.90
  -2 -12  -2   27.80    6.80
   2  12  -2   37.60    8.80
  -2  12   2   32.40    5.40
   2  12  -2   20.80    7.00
   2  12   2   39.50    9.00
   2  12   2   35.50    7.30
   2 -12  -2   30.10    7.00
   2 -12  -2   36.20    8.00
  -2  12  -2   49.00   10.60
  -2 -12   2   32.10    7.50
   2  12   2   42.20    8.90
  -2  12  -2   44.50    9.00
   2  12   2   29.50    5.90
   2  12   2   36.60    7.20
  -2  12  -2   39.10    8.20
   3  12  -2  250.67   16.90
  -3 -12  -2  265.17   19.90
  -3  12   2  253.67   17.50
  -3  12   2  257.47   18.90
   3  12  -2  252.17   19.70
   3 -12   2  262.27   19.00
   3 -12   2  282.47   17.10
  -3  12   2  261.17   19.80
   3  12  -2  263.77   19.50
  -3 -12  -2  240.18   16.90
   3  12   2  208.58   13.80
   3 -12  -2  234.68   18.70
  -3 -12   2  229.38   16.80
  -3  12  -2  191.98   17.30
   3  12   2  214.18   18.30
  -3  12  -2  244.08   19.60
  -3  12  -2  220.58   17.10
   3  12   2  218.58   16.70
   3 -12  -2  238.88   16.90
   3  12   2  230.68   19.00
   3  12   2  211.58   16.50
  -3 -12   2  228.08   19.20
  -4 -12  -2   84.39   13.10
   4  12  -2   88.29   12.50
   4  12  -2   79.59   10.40
  -4  12   2   89.59   10.90
   4 -12   2   91.69   10.80
  -4  12   2   88.29   12.90
   4 -12   2   89.89   12.60
  -4  12   2   79.79   12.50
  -4 -12   2   84.99   10.70
  -4 -12   2   76.39   13.10
   4  12   2   85.69   10.90
  -4  12  -2   88.19   12.90
  -4  12  -2   88.09   11.00
   4  12   2   77.69   10.50
   4 -12  -2   96.69   11.10
   4  12   2   90.69   12.80
  -5 -12  -2  139.19   15.90
   5 -12   2  142.09   15.30
   5 -12   2  144.69   13.20
  -5  12   2  146.79   12.90
   5  12  -2  156.28   14.00
  -5  12   2  149.49   15.90
   5  12  -2  147.39   15.70
  -5  12   2  166.58   15.30
   5  12   2  141.09   13.50
  -5 -12   2  129.39   12.90
  -5 -12   2  115.99   15.60
   5 -12  -2  139.79   13.60
  -5  12  -2  137.49   13.10
   5  12   2  125.39   14.80
  -5  12  -2  127.29   15.30
  -6 -12  -2  150.98   16.30
   6  12  -2  149.29   16.80
  -6  12   2  156.28   16.90
  -6  12   2  150.48   16.80
  -6  12   2  152.38   13.00
   6 -12   2  148.19   17.00
   6  12  -2  143.29   14.20
   6 -12   2  154.58   14.70
   6  12   2  148.39   14.30
   6  12   2  135.99   16.50
  -6 -12   2  139.79   16.40
  -6  12  -2  144.89   13.60
  -6  12  -2  127.79   16.60
   6 -12  -2  169.78   15.30
   7  12  -2  106.59   13.60
  -7 -12  -2  106.99   15.70
   7 -12   2  133.39   14.10
   7 -12  -2   95.29   13.30
   7  12   2   87.39   13.80
  -7  12  -2  101.89   11.60
   8 -12   2  221.18   20.20
   0  13  -2  608.34   33.40
   0  13   2  619.44   35.70
   0  13  -2  632.64   36.40
   0  13   2  612.14   32.50
   0 -13  -2  639.44   35.60
   0 -13   2  642.94   35.80
   0  13   2  638.34   37.00
   0  13   2  648.34   35.60
   0  13  -2  685.83   38.00
   0  13   2  589.34   32.20
  -1 -13  -2    5.30    6.20
  -1  13   2   -2.90    5.90
  -1  13   2    2.40    6.60
  -1  13   2    0.60    4.70
   1  13  -2   -3.10    6.60
   1  13  -2    3.20    4.60
   1 -13   2    6.30    6.40
   1  13  -2    3.60    6.40
  -1  13   2   -9.80    5.70
  -1 -13   2   -2.30    5.80
  -1  13  -2    3.80    7.20
   1 -13  -2    4.20    6.30
  -1  13  -2   -3.00    3.80
  -1  13  -2   -0.50    6.00
   1  13   2    9.70    6.70
   1  13   2    0.90    4.20
   1  13   2    7.50    6.90
   1  13   2    1.10    5.80
   1  13   2   -0.10    4.80
   2  13  -2  525.75   33.50
  -2 -13  -2  540.25   30.70
  -2  13   2  517.55   29.30
   2 -13   2  554.34   32.40
  -2  13   2  560.64   32.20
   2 -13   2  548.15   28.90
  -2  13   2  541.85   33.20
   2  13  -2  519.35   29.30
   2  13  -2  564.64   33.40
  -2  13   2  519.55   30.90
   2 -13  -2  556.24   32.30
   2 -13  -2  565.84   29.90
  -2  13  -2  525.15   31.80
   2  13   2  509.65   29.50
   2  13   2  549.35   32.70
  -2 -13   2  534.15   31.00
  -2  13  -2  531.65   33.30
   2  13   2  519.65   30.60
   2  13   2  542.35   33.00
  -3  13   2    6.50    7.10
   3 -13   2   12.30    7.20
  -3  13   2    8.90    6.20
   3 -13   2   13.30    5.90
   3  13  -2   19.70    8.20
   3  13  -2   15.70    5.80
  -3  13   2    9.30    7.20
   3  13  -2   10.00    7.20
  -3  13  -2   23.40    7.40
  -3 -13   2    5.70    6.00
  -3  13  -2    5.90    7.40
   3 -13  -2   11.60    5.90
   3  13   2    9.70    5.50
   3  13   2   18.00    7.40
   3  13   2   17.30    6.60
   3  13   2   22.60    7.60
  -4  13   2  393.66   24.50
   4  13  -2  420.26   28.10
   4 -13   2  376.06   27.20
   4 -13   2  390.86   24.20
  -4  13   2  392.16   27.00
  -4  13   2  411.56   28.00
  -4 -13  -2  393.36   27.30
   4  13  -2  383.06   24.50
   4  13   2  410.16   27.70
  -4  13  -2  422.56   25.90
   4  13   2  389.06   24.10
  -4 -13   2  400.86   28.30
   4  13   2  399.26   24.90
   4 -13  -2  428.46   25.10
  -4 -13   2  405.16   24.50
   4  13   2  418.06   27.50
  -4  13  -2  395.46   28.20
   5 -13   2   21.70    7.40
   5  13  -2   29.80    8.20
  -5 -13  -2   28.30    9.30
  -5  13   2   36.20    7.70
  -5 -13   2   23.40   10.40
  -5  13  -2   41.90    8.40
   5 -13  -2   37.70    8.70
   5  13   2   38.40    8.30
   6  13  -2  256.47   20.60
   6 -13   2  259.57   19.90
   6 -13  -2  260.77   20.40
  -6  13  -2  323.57   20.30
   6  13   2  281.97   21.30
   0  14   2    9.00    7.60
   0 -14   2   11.20    7.20
   0  14   2    2.00    7.10
   0  14  -2    0.80    7.40
   0  14   2    9.00    8.30
   0  14  -2    1.60    7.60
  -1  14   2   61.69   12.60
  -1  14   2   73.89   12.90
  -1  14   2   71.09   13.50
   1 -14   2   68.49   13.20
   1  14  -2   88.79   14.30
   1  14   2   72.49   12.80
  -1 -14   2   59.59   12.70
  -1  14  -2   61.19   12.90
   1  14   2   84.49   13.20
   1  14   2   83.39   15.80
   2 -14   2   31.80   10.70
  -2  14   2   19.20    9.30
  -2  14   2   12.90    8.80
  -2  14   2   33.90    8.70
   2  14  -2   15.80    9.50
  -2  14   2   29.70    9.50
  -2  14  -2   22.80    8.50
   2  14   2   18.90    6.20
   2  14   2   29.50    9.70
   2  14   2   26.70    7.60
  -2 -14   2    9.80    7.30
   2  14   2   24.80    8.60
   3  14  -2   48.70   10.40
  -3  14   2   63.99   11.40
  -3 -14   2   61.39   12.20
  -3  14  -2   56.49   12.00
   3  14   2   46.20   10.20
   3  14   2   44.40    9.10
   3  14   2   31.60   11.30
   3 -14  -2   56.09    8.80
  -4  14   2  106.59   13.90
   4  14  -2  107.19   13.10
   4 -14  -2  113.99   13.40
   4  14   2   89.49   12.60
  -4 -14   2   72.99   12.00
  -4  14  -2  102.59   13.90
   0   0  -3    0.10    0.40
   0   0  -3    0.10    0.40
   0   0  -3    0.00    0.20
   0   0  -3   -0.10    0.40
   0   0   3    1.00    0.50
   0   0  -3    0.80    0.50
   0   0   3    0.40    0.60
   0   0   3    0.30    0.30
   0   0   3   -0.10    0.30
   0   0   3   -0.20    0.40
   1   0   3   24.50    1.80
  -1   0  -3   25.30    1.80
   1   0   3   24.80    2.00
  -1   0  -3   22.30    1.80
   1   0  -3   26.70    2.10
   1   0  -3   24.40    1.60
  -1   0   3   23.50    1.60
  -1   0   3   24.80    2.20
   1   0   3   25.30    1.60
  -1   0   3   23.60    1.90
  -1   0  -3   24.70    1.60
   1   0  -3   24.50    2.00
  -1   0  -3   23.50    1.90
   1   0   3   24.70    2.00
  -1   0   3   23.50    2.00
   1   0   3   25.50    1.80
   1   0  -3   24.50    1.90
  -1   0  -3   22.60    2.00
  -1   0   3   24.60    1.90
   1   0  -3   24.80    2.00
   2   0   3    4.50    1.20
   2   0   3    5.20    1.40
  -2   0   3    2.50    1.00
  -2   0  -3    4.50    1.00
   2   0   3    5.80    1.20
  -2   0  -3    6.60    1.40
   2   0   3    4.60    1.10
  -2   0  -3    6.60    1.50
   2   0  -3    4.70    0.90
   2   0   3    3.70    1.40
  -2   0  -3    4.50    1.30
  -2   0   3    3.30    1.10
   2   0   3    5.30    1.00
   2   0  -3    4.50    1.30
   2   0  -3    5.30    1.40
   2   0  -3    4.50    1.00
  -2   0   3    2.10    1.30
  -2   0   3    4.60    1.40
   2   0  -3    3.50    1.20
   3   0  -3   62.39    4.60
   3   0   3   67.79    4.40
   3   0   3   65.49    3.80
   3   0  -3   66.19    4.60
  -3   0  -3   65.89    4.30
  -3   0   3   64.19    4.00
   3   0  -3   65.19    4.00
   3   0   3   60.29    4.60
   3   0   3   65.59    4.70
  -3   0  -3   59.79    4.70
   3   0  -3   64.19    4.50
  -3   0   3   67.39    4.50
  -3   0   3   62.39    5.20
   3   0   3   66.09    4.80
  -3   0  -3   65.09    3.80
  -3   0   3   67.09    4.70
  -3   0  -3   60.59    4.50
  -3   0  -3   67.99    4.80
  -3   0   3   63.89    4.60
  -4   0   3  386.56   18.70
  -4   0   3  374.96   18.50
  -4   0  -3  381.36   19.20
   4   0  -3  366.86   18.70
  -4   0  -3  373.06   17.70
   4   0   3  363.66   19.00
  -4   0  -3  390.36   19.10
  -4   0  -3  360.56   18.70
   4   0  -3  396.66   18.20
   4   0  -3  372.26   18.60
  -4   0   3  352.56   19.40
   4   0   3  363.36   18.30
   4   0  -3  391.96   19.60
   4   0   3  383.16   19.20
  -4   0  -3  394.96   18.50
   4   0  -3  384.06   18.60
  -4   0   3  396.76   19.00
  -4   0   3  372.76   18.00
   4   0   3  375.56   17.70
   4   0   3  379.86   18.90
  -5   0  -3  504.15   25.50
  -5   0   3  478.45   25.80
  -5   0   3  538.65   25.30
   5   0  -3  532.25   24.30
  -5   0   3  509.35   24.90
   5   0  -3  507.95   25.10
  -5   0   3  511.45   24.50
   5   0   3  488.95   25.50
   5   0   3  521.05   25.20
  -5   0  -3  508.15   23.70
   5   0   3  522.95   25.50
   5   0  -3  483.35   24.70
   5   0  -3  489.25   25.90
   5   0  -3  502.45   24.60
  -5   0  -3  525.35   25.40
  -5   0   3  503.95   24.10
  -5   0  -3  509.25   24.50
   5   0   3  507.05   24.50
  -5   0  -3  504.85   24.90
  -6   0  -3  590.94   28.80
   6   0  -3  570.04   28.10
   6   0   3  575.44   29.40
   6   0   3  592.84   28.70
  -6   0  -3  560.64   29.00
   6   0   3  580.84   28.90
  -6   0  -3  575.04   26.80
   6   0  -3  551.24   28.40
   6   0  -3  550.44   27.80
  -6   0   3  546.95   29.40
  -6   0  -3  574.44   26.80
  -6   0   3  567.24   28.60
   6   0  -3  604.54   27.70
   6   0   3  587.04   27.90
   6   0  -3  558.74   29.50
  -6   0   3  584.64   27.70
  -6   0   3  545.65   27.30
  -6   0  -3  565.74   28.20
  -6   0   3  590.54   28.30
  -6   0  -3  587.54   27.90
  -7   0   3  677.43   33.50
   7   0   3  666.53   33.70
  -7   0  -3  653.33   33.40
   7   0  -3  688.73   32.40
  -7   0   3  654.23   32.00
   7   0   3  672.73   32.50
  -7   0   3  696.33   33.10
  -7   0  -3  676.83   31.30
  -7   0   3  645.84   34.40
   7   0   3  673.13   34.40
  -7   0  -3  643.24   32.80
  -7   0   3  704.73   32.40
  -7   0  -3  648.44   34.00
   7   0  -3  657.43   32.80
   7   0  -3  635.04   34.40
   7   0  -3  672.23   33.40
  -7   0  -3  661.43   31.20
   7   0   3  690.93   33.50
  -7   0   3  682.43   32.50
  -7   0  -3  670.33   32.60
  -8   0  -3  706.63   35.80
   8   0  -3  722.33   35.80
   8   0  -3  738.33   35.40
  -8   0  -3  718.93   37.40
  -8   0   3  741.73   35.30
  -8   0   3  730.03   35.00
   8   0   3  725.33   35.50
   8   0   3  753.12   37.20
  -8   0  -3  702.53   36.50
  -8   0   3  727.93   36.00
  -8   0   3  691.33   37.60
   8   0   3  761.02   36.70
  -8   0   3  739.53   36.70
  -8   0  -3  719.83   34.00
   8   0  -3  697.33   37.80
   8   0  -3  706.33   36.40
  -8   0   3  751.12   35.10
  -8   0  -3  737.73   34.10
  -8   0  -3  722.83   35.60
   8   0   3  711.93   37.70
  -9   0  -3  395.96   19.70
  -9   0  -3  381.66   23.60
  -9   0   3  388.96   21.90
  -9   0   3  383.46   20.80
   9   0  -3  397.86   22.00
   9   0   3  401.66   21.60
  -9   0  -3  383.86   19.70
   9   0  -3  387.26   21.20
  -9   0   3  415.56   21.30
  -9   0   3  391.46   24.20
   9   0   3  408.36   22.50
   9   0  -3  400.66   22.70
   9   0   3  388.96   23.10
  -9   0   3  408.96   20.80
  -9   0   3  367.06   22.50
  -9   0  -3  389.66   21.80
   9   0   3  355.16   23.90
  -9   0  -3  392.06   21.70
 -10   0   3  334.27   18.70
  10   0  -3  347.47   19.50
 -10   0   3  353.56   19.30
 -10   0   3  342.37   19.20
 -10   0  -3  331.47   22.30
 -10   0  -3  346.67   20.60
 -10   0  -3  346.67   17.90
  10   0   3  361.46   20.30
  10   0  -3  328.57   21.10
 -10   0  -3  355.26   17.80
 -10   0   3  326.47   22.50
  10   0   3  336.17   21.60
 -10   0  -3  336.77   20.20
  10   0   3  330.87   20.90
 -11   0   3  390.16   26.00
 -11   0  -3  393.66   20.30
  11   0   3  399.06   23.10
 -11   0  -3  386.96   23.30
  11   0  -3  408.76   23.60
 -11   0  -3  411.26   25.90
  11   0   3  395.96   25.00
  11   0  -3  396.46   24.30
 -11   0   3  410.46   21.80
  11   0  -3  387.66   22.60
 -11   0   3  402.76   22.40
 -11   0   3  427.46   21.80
  12   0   3  398.86   23.40
 -12   0  -3  406.26   26.70
 -12   0   3  394.86   22.80
  12   0  -3  401.06   23.80
  12   0  -3  403.76   25.00
 -12   0   3  394.16   27.10
 -12   0   3  397.06   21.50
 -12   0  -3  373.96   23.50
  12   0   3  397.36   25.50
 -13   0  -3  298.17   24.30
 -13   0  -3  315.57   20.70
  13   0  -3  321.97   20.90
  13   0   3  309.37   23.00
  13   0   3  316.67   20.70
  13   0  -3  319.07   22.20
   0   1   3  779.52   34.90
   0  -1   3  787.42   35.30
   0   1  -3  777.32   35.30
   0  -1  -3  779.22   35.00
   0  -1  -3  763.62   35.20
   0  -1  -3  773.52   34.80
   0   1  -3  776.82   35.10
   0  -1   3  806.52   35.20
   0  -1  -3  814.32   35.30
   0   1  -3  770.72   35.20
   0  -1   3  803.62   35.00
   0   1  -3  794.72   34.80
   0   1   3  787.72   35.20
   0   1   3  746.53   35.10
   0   1   3  772.82   35.20
   0  -1   3  792.82   34.80
   0   1   3  814.72   34.80
   0   1  -3  783.02   35.00
   0   1   3  802.12   35.30
   0  -1   3  750.62   35.20
  -1  -1  -3 1167.88   54.79
  -1   1   3 1224.08   54.89
   1   1  -3 1171.08   54.69
  -1  -1  -3 1158.88   54.29
   1  -1   3 1211.88   54.69
   1  -1   3 1123.59   54.79
  -1   1   3 1210.88   54.69
  -1   1   3 1192.58   54.59
   1   1  -3 1160.78   54.59
  -1  -1  -3 1219.38   54.39
   1  -1   3 1196.08   54.79
   1  -1   3 1193.48   54.69
   1   1  -3 1238.78   54.69
  -1  -1  -3 1103.89   54.69
  -1  -1  -3 1183.78   54.69
   1   1  -3 1187.58   54.89
   1   1   3 1262.57   54.79
  -1   1  -3 1259.47   54.69
  -1   1  -3 1224.08   54.29
  -1  -1   3 1281.97   54.79
   1  -1  -3 1267.27   55.09
  -1   1  -3 1320.67   54.69
  -1  -1   3 1270.27   54.79
   1   1   3 1305.87   54.39
   1  -1  -3 1282.67   54.89
   1  -1  -3 1267.47   54.69
   1   1   3 1316.17   54.39
  -1  -1   3 1267.77   54.99
   1  -1  -3 1307.27   54.79
  -1  -1   3 1210.58   54.69
   1   1   3 1244.08   54.79
  -1   1  -3 1226.28   54.89
  -1   1  -3 1284.47   54.79
   1   1   3 1202.88   54.79
   2   1  -3 1890.81   79.49
   2   1  -3 1853.11   79.09
  -2   1   3 1930.91   79.89
  -2  -1  -3 1944.41   79.49
   2   1  -3 1855.61   79.69
   2   1  -3 1807.62   79.99
  -2  -1  -3 1788.62   79.69
   2  -1   3 1844.82   79.69
  -2  -1  -3 1823.12   79.59
   2   1  -3 1939.31   79.49
   2  -1   3 1859.61   79.69
  -2  -1  -3 1858.01   79.59
  -2   1   3 1918.11   79.89
  -2   1   3 2027.80   80.09
   2  -1   3 1886.91   79.49
   2  -1   3 1907.41   79.79
   2   1  -3 1865.61   79.49
  -2   1   3 1865.61   79.49
  -2   1  -3 1711.93   79.39
   2   1   3 1681.23   79.49
   2   1   3 1628.14   79.39
   2  -1  -3 1676.93   79.59
  -2   1  -3 1706.43   79.59
  -2   1  -3 1667.73   79.59
   2   1   3 1710.23   79.59
  -2  -1   3 1668.03   79.59
  -2  -1   3 1676.03   79.29
   2   1   3 1682.83   79.49
  -2  -1   3 1681.43   79.89
   2  -1  -3 1688.83   79.79
  -2  -1   3 1711.93   79.09
   2  -1  -3 1663.33   79.69
  -2   1  -3 1699.43   79.59
   2  -1  -3 1656.53   79.29
   3  -1   3 2040.90   96.79
  -3  -1  -3 2078.59   95.19
   3  -1   3 2097.89   96.59
  -3   1   3 2051.59   96.29
   3  -1   3 2163.88   96.89
  -3  -1  -3 2114.99   96.49
  -3  -1  -3 2105.39   96.69
   3  -1   3 2137.59   95.89
   3   1  -3 2122.49   96.59
   3   1  -3 2094.09   96.29
  -3  -1  -3 2233.58   96.79
   3  -1   3 2262.97   96.29
   3   1  -3 2307.47   96.29
  -3  -1  -3 2240.78   96.69
  -3   1   3 2208.18   96.79
  -3   1   3 2073.19   96.99
   3   1  -3 2111.19   97.19
   3   1  -3 2081.99   96.29
  -3   1   3 2199.68   96.89
   3  -1  -3 2175.08   96.79
   3  -1  -3 2146.39   96.79
  -3   1  -3 2182.08   96.89
   3   1   3 2122.79   96.79
  -3  -1   3 2206.88   96.29
  -3  -1   3 2205.98   97.39
  -3  -1   3 2222.68   96.39
   3  -1  -3 2172.88   97.19
   3   1   3 2225.88   96.89
   3  -1  -3 2252.47   96.39
  -3   1  -3 2237.58   96.89
  -3   1  -3 2181.68   96.29
  -3  -1   3 2199.88   96.29
  -3   1  -3 2150.68   96.59
   3   1   3 2266.27   96.79
   3   1   3 2160.68   96.49
  -3  -1   3 2175.18   96.69
   4  -1   3 1135.29   57.69
  -4   1   3 1149.78   56.89
  -4   1   3 1189.48   57.59
  -4  -1  -3 1167.58   57.19
   4   1  -3 1171.58   58.09
   4   1  -3 1099.59   56.69
  -4   1   3 1082.29   57.79
   4   1  -3 1132.39   56.99
   4   1  -3 1110.99   57.19
   4  -1   3 1125.39   56.49
  -4  -1  -3 1097.19   57.49
   4  -1   3 1131.29   57.29
  -4  -1  -3 1114.39   55.69
  -4   1   3 1150.08   57.19
  -4  -1  -3 1169.78   57.39
   4  -1   3 1066.99   57.39
   4   1  -3 1176.58   56.99
   4  -1   3 1080.39   56.59
  -4   1   3 1125.19   56.19
  -4  -1  -3 1083.39   57.29
   4  -1  -3 1436.26   57.89
  -4   1  -3 1372.96   56.99
  -4  -1   3 1458.85   58.79
   4   1   3 1425.06   57.99
  -4   1  -3 1386.26   57.99
   4  -1  -3 1388.06   57.89
   4   1   3 1364.96   57.79
   4   1   3 1427.26   57.59
   4  -1  -3 1356.36   57.19
  -4  -1   3 1389.96   56.99
  -4   1  -3 1359.86   57.49
   4  -1  -3 1433.56   58.69
   4  -1  -3 1367.46   56.39
   4   1   3 1378.66   58.09
  -4  -1   3 1441.96   57.49
  -4  -1   3 1379.96   57.29
  -4  -1   3 1424.16   57.79
  -4   1  -3 1440.66   58.19
  -4   1  -3 1391.26   56.79
  -5   1   3  829.82   37.20
  -5   1   3  798.62   35.70
   5  -1   3  782.32   35.20
   5   1  -3  774.72   35.80
   5  -1   3  746.93   36.40
  -5  -1  -3  799.42   36.70
   5  -1   3  811.52   36.90
   5   1  -3  797.32   36.10
  -5  -1  -3  810.62   34.00
  -5   1   3  810.32   34.80
  -5  -1  -3  777.82   36.10
  -5   1   3  822.72   36.70
  -5  -1  -3  802.72   34.00
  -5   1   3  812.62   36.00
  -5   1   3  809.62   35.90
   5  -1   3  786.22   35.20
   5   1  -3  775.82   35.30
   5   1  -3  848.22   35.80
  -5  -1  -3  806.22   35.90
  -5  -1  -3  820.32   36.30
  -5  -1   3  743.73   37.00
  -5  -1   3  665.73   35.20
   5   1   3  718.43   36.10
  -5   1  -3  718.53   36.20
  -5   1  -3  702.23   35.60
   5  -1  -3  704.83   36.80
  -5  -1   3  701.63   35.60
  -5  -1   3  727.13   35.10
   5  -1  -3  697.73   34.70
   5   1   3  756.62   36.30
   5  -1  -3  692.03   36.00
  -5   1  -3  720.43   35.00
  -5   1  -3  711.63   35.00
   5   1   3  688.63   36.30
   5  -1  -3  705.33   35.30
   5   1   3  683.73   35.50
  -5  -1   3  729.03   35.90
  -5   1  -3  700.13   36.30
  -6   1   3  556.94   28.60
  -6  -1  -3  561.34   27.80
  -6   1   3  599.34   29.90
   6  -1   3  582.74   29.10
  -6  -1  -3  583.14   30.10
   6   1  -3  569.64   31.10
  -6  -1  -3  588.84   30.70
   6  -1   3  549.65   28.80
   6  -1   3  571.34   29.90
  -6  -1  -3  583.64   27.90
   6  -1   3  548.55   30.40
  -6   1   3  591.84   29.60
  -6  -1  -3  565.84   30.00
  -6  -1  -3  591.64   29.80
   6   1  -3  566.54   29.90
   6  -1   3  563.84   30.80
  -6   1   3  588.44   30.50
  -6   1   3  580.74   29.50
   6   1  -3  561.84   29.80
  -6   1   3  574.24   31.00
  -6   1  -3  743.23   30.40
  -6  -1   3  735.73   30.00
  -6   1  -3  742.93   29.60
   6  -1  -3  757.32   32.40
  -6   1  -3  749.23   31.40
   6  -1  -3  732.43   31.10
  -7  -1  -3  777.32   36.40
  -7   1   3  747.13   37.40
  -7  -1  -3  803.22   39.20
   7   1  -3  805.12   39.00
  -7   1   3  820.22   38.80
  -7  -1  -3  782.12   36.40
  -7  -1  -3  772.52   38.90
   7   1  -3  823.02   38.70
  -7   1   3  797.92   38.60
  -7   1   3  818.62   40.50
   7   1  -3  777.22   38.90
  -7  -1  -3  803.82   38.80
  -7   1   3  813.22   38.40
   7  -1   3  788.52   38.00
   7   1  -3  744.03   40.20
  -7  -1  -3  769.72   39.80
  -7   1   3  774.12   39.40
   7  -1   3  736.93   39.50
   7  -1   3  763.42   40.10
   7   1  -3  754.42   37.70
   7  -1   3  817.22   39.10
  -7  -1   3  788.32   40.40
  -7  -1   3  838.42   39.30
  -7   1  -3  828.32   37.90
  -7   1  -3  843.72   40.30
   7   1   3  832.32   38.90
  -7   1  -3  832.92   37.80
   7   1   3  777.72   40.00
   7   1   3  820.12   39.50
   7  -1  -3  760.22   40.40
  -7  -1   3  829.12   37.80
  -7   1  -3  823.52   38.20
   7  -1  -3  810.62   39.50
   7  -1  -3  815.32   38.50
   7   1   3  893.71   39.90
  -7  -1   3  852.61   39.30
   7  -1  -3  843.52   38.00
  -7   1  -3  796.52   38.60
  -7   1  -3  819.12   39.70
  -7  -1   3  836.62   38.50
  -8  -1  -3  275.77   19.40
  -8  -1  -3  283.47   18.50
  -8   1   3  289.27   17.70
  -8   1   3  274.17   17.80
   8  -1   3  273.47   19.10
  -8  -1  -3  284.77   18.40
  -8   1   3  277.77   16.90
  -8   1   3  281.77   18.80
  -8   1   3  287.97   18.00
   8  -1   3  296.87   18.50
   8   1  -3  305.07   18.00
  -8  -1  -3  280.57   15.70
  -8  -1  -3  304.87   16.00
   8   1  -3  289.17   20.00
  -8   1   3  277.57   19.90
   8  -1   3  277.17   17.30
   8   1  -3  289.27   18.40
  -8  -1  -3  272.67   18.10
   8  -1  -3  375.46   17.90
  -8   1  -3  367.76   18.70
   8   1   3  368.96   20.90
  -8  -1   3  374.26   18.40
  -8  -1   3  374.26   17.90
  -8  -1   3  371.76   21.00
   8   1   3  381.06   19.90
  -8   1  -3  362.26   17.60
   8  -1  -3  370.66   18.60
  -8   1  -3  379.76   20.10
  -8   1  -3  368.56   18.30
   8   1   3  383.96   19.00
  -8   1  -3  374.76   17.60
  -8  -1   3  381.86   17.50
  -8  -1   3  374.36   19.50
   8  -1  -3  352.36   21.10
  -8   1  -3  384.06   20.70
   8  -1  -3  360.66   19.70
  -9   1   3  225.28   13.80
   9   1  -3  235.98   15.10
   9   1  -3  213.68   15.40
   9  -1   3  231.78   16.80
  -9   1   3  222.48   16.30
  -9  -1  -3  229.28   12.50
  -9   1   3  236.78   15.10
  -9   1   3  216.88   15.10
  -9  -1  -3  217.78   15.80
  -9  -1  -3  202.48   15.10
  -9  -1  -3  230.58   17.30
  -9  -1  -3  219.98   12.30
   9   1  -3  238.78   15.90
   9  -1   3  228.98   15.60
  -9  -1  -3  215.58   15.40
   9  -1   3  212.68   14.40
  -9   1   3  226.78   17.30
  -9   1   3  245.38   14.80
   9   1   3  263.27   16.90
  -9  -1   3  263.97   15.10
   9  -1  -3  262.47   15.30
  -9   1  -3  273.17   14.20
   9   1   3  238.18   17.80
  -9   1  -3  251.17   14.20
  -9  -1   3  274.87   14.10
  -9   1  -3  265.77   15.40
  -9  -1   3  265.87   14.30
  -9   1  -3  271.77   18.00
   9   1   3  265.07   15.80
   9  -1  -3  264.77   14.70
   9  -1  -3  283.07   17.10
   9   1   3  253.97   16.40
  -9  -1   3  278.87   16.30
  -9  -1   3  263.77   16.30
  -9  -1   3  259.97   18.00
  -9   1  -3  254.37   15.20
 -10   1   3  121.89   11.80
  10   1  -3  134.49   12.00
 -10  -1  -3  127.69    8.30
  10   1  -3  136.49   12.40
  10  -1   3  127.69   10.90
 -10  -1  -3  144.29   13.90
  10  -1   3  120.29   12.10
 -10   1   3  134.89   10.90
  10   1  -3  142.29   11.70
 -10   1   3  130.89   10.10
  10  -1   3  116.09   12.70
 -10   1   3  144.99   14.20
 -10   1   3  142.69   11.30
 -10  -1  -3  130.19    8.60
 -10  -1   3  177.88   10.40
 -10   1  -3  157.48   11.80
 -10   1  -3  172.18   10.60
  10   1   3  174.98   13.70
  10  -1  -3  177.28   11.30
 -10   1  -3  163.08   10.70
 -10   1  -3  177.78   14.90
  10   1   3  174.08   12.60
 -10  -1   3  179.18   14.80
 -10  -1   3  172.68   11.60
 -10   1  -3  169.58   12.20
  10  -1  -3  179.18   12.30
 -10  -1   3  172.78   10.90
  10  -1  -3  161.88   13.50
  11  -1   3   86.19   11.20
  11   1  -3   73.39    9.70
 -11   1   3   89.79   12.30
  11   1  -3   78.59   10.40
  11  -1   3   83.49    9.40
 -11  -1  -3   91.29   12.20
 -11   1   3   95.69    8.90
  11   1  -3   89.29   10.20
 -11   1   3   87.29    8.40
 -11   1   3   85.99    9.30
 -11  -1  -3   90.09   10.40
 -11  -1   3   82.89    9.30
  11   1   3   79.09   10.70
  11  -1  -3   78.69    8.80
  11   1   3   86.39   10.20
  11  -1  -3   96.59   11.50
 -11   1  -3   85.09    7.70
  11  -1  -3   84.39    9.60
 -11   1  -3   85.69    9.90
 -11  -1   3   89.79   11.90
 -11   1  -3   64.49    9.30
 -11   1  -3   78.49   12.00
 -11  -1   3   81.99    7.50
  12  -1   3   20.60    6.20
  12   1  -3   26.60    6.80
  12  -1   3   30.20    7.70
 -12   1   3   23.40    5.80
 -12  -1  -3   25.40    6.70
 -12   1   3   32.60    5.90
  12   1  -3   19.00    6.40
 -12  -1  -3   22.50    8.40
 -12   1   3   32.50    8.50
  12   1   3   35.40    8.00
 -12  -1   3   37.40    8.10
  12  -1  -3   36.50    8.10
 -12  -1   3   29.90    9.20
  12  -1  -3   39.10    8.30
 -12   1  -3   32.40    7.00
  12   1   3   41.20    8.50
 -12   1  -3   32.10    8.70
 -13  -1  -3    6.60    8.30
 -13  -1  -3   13.70    6.40
  13   1  -3    6.50    6.60
  13   1  -3   15.30    6.10
  13  -1   3    6.80    7.50
 -13   1  -3   16.20    6.70
 -13   1  -3    5.50    8.30
  13  -1  -3   16.00    6.70
 -13  -1   3   -0.10    9.20
 -13  -1   3   28.20    6.80
  13   1   3   14.10    7.10
  13  -1  -3   14.20    7.60
  13   1   3   19.70    6.40
   0  -2  -3  601.64   26.60
   0   2  -3  613.84   26.90
   0   2   3  549.95   26.30
   0   2   3  587.44   26.40
   0   2  -3  555.84   26.10
   0  -2  -3  574.54   26.40
   0  -2   3  580.64   26.10
   0   2   3  581.44   26.60
   0  -2   3  566.14   25.80
   0  -2  -3  599.14   26.60
   0   2  -3  564.24   26.60
   0  -2   3  546.65   26.60
   0   2   3  573.24   26.40
   0   2  -3  579.14   25.80
   0   2   3  585.34   26.60
   0  -2  -3  578.04   26.50
   0  -2   3  595.54   26.90
  -1   2   3  826.02   36.70
   1  -2   3  817.42   36.60
  -1  -2  -3  850.91   36.60
  -1  -2  -3  810.72   36.00
  -1  -2  -3  799.22   36.20
   1  -2   3  792.72   36.50
  -1  -2  -3  809.82   36.40
  -1   2   3  774.12   35.60
  -1  -2  -3  837.52   36.20
   1   2  -3  857.81   36.30
   1  -2   3  790.22   35.40
   1   2  -3  803.62   36.30
   1  -2   3  782.42   36.10
  -1   2   3  797.52   36.40
   1  -2   3  775.72   36.50
   1   2  -3  780.62   36.50
   1   2  -3  812.92   36.70
  -1   2   3  801.12   36.60
  -1   2   3  780.62   36.10
  -1   2   3  790.82   35.70
   1   2   3  791.42   36.30
   1   2   3  794.72   36.40
  -1  -2   3  806.62   36.80
   1  -2  -3  780.82   36.10
  -1   2  -3  793.32   35.40
  -1  -2   3  790.62   36.20
  -1   2  -3  811.22   36.10
  -1   2  -3  820.62   36.60
   1   2   3  788.92   36.10
   1   2   3  792.42   36.00
  -1  -2   3  807.62   36.30
   1  -2  -3  805.32   36.70
  -1  -2   3  763.32   36.40
   1  -2  -3  805.22   36.50
   1   2   3  779.82   36.40
   1  -2  -3  778.82   36.40
   1   2   3  809.12   36.50
  -1   2  -3  810.62   36.60
  -2   2   3   48.50    2.70
  -2  -2  -3   53.19    3.70
   2  -2   3   50.39    4.10
   2   2  -3   50.79    2.90
  -2   2   3   51.69    4.20
  -2  -2  -3   54.79    3.90
  -2   2   3   52.19    3.40
   2   2  -3   49.99    3.80
   2  -2   3   51.39    4.00
   2   2  -3   52.29    4.00
   2  -2   3   51.59    2.70
  -2   2   3   56.49    4.20
   2   2  -3   55.99    4.40
  -2  -2  -3   50.19    4.10
  -2   2   3   49.90    4.10
  -2   2   3   50.79    4.20
   2   2  -3   59.79    4.10
   2   2  -3   52.09    3.60
   2  -2   3   51.39    2.70
  -2  -2  -3   53.09    3.90
   2  -2   3   47.30    4.00
   2  -2   3   43.20    3.70
  -3  -2  -3  342.17   16.70
  -3   2   3  324.37   15.90
  -3  -2  -3  336.27   16.30
   3   2  -3  337.17   16.50
  -3   2   3  320.47   16.70
  -3  -2  -3  340.47   16.60
  -3  -2  -3  337.27   16.90
   3  -2   3  320.87   16.80
   3  -2   3  332.67   15.20
   3   2  -3  335.07   17.10
   3  -2   3  322.97   16.40
   3  -2   3  328.47   16.70
   3  -2   3  329.47   16.50
   3  -2   3  333.57   15.20
  -3   2   3  324.07   15.10
  -3   2   3  342.37   17.00
   3   2  -3  330.07   15.70
   3   2  -3  319.97   16.50
   3   2  -3  337.57   16.60
  -3   2   3  336.07   16.70
   3   2  -3  326.77   15.90
  -3   2  -3  322.97   16.40
   3  -2  -3  332.37   17.00
  -3  -2   3  341.97   16.60
   3   2   3  320.07   16.60
  -3   2  -3  336.67   16.50
   3   2   3  338.37   16.40
  -3  -2   3  321.17   17.10
   3  -2  -3  321.77   15.10
   3  -2  -3  327.67   16.00
   3   2   3  337.17   16.60
  -3   2  -3  322.87   16.80
   3   2   3  335.77   16.90
  -3   2  -3  335.77   16.70
  -3  -2   3  330.77   15.70
   3  -2  -3  320.07   16.70
  -4  -2  -3  443.46   21.90
  -4   2   3  437.96   21.90
  -4   2   3  460.25   22.40
   4   2  -3  427.56   21.20
   4  -2   3  422.26   21.70
   4   2  -3  419.86   22.60
  -4  -2  -3  440.36   21.70
  -4   2   3  428.26   20.30
  -4  -2  -3  435.06   22.20
  -4   2   3  445.36   21.20
   4  -2   3  425.76   22.40
   4   2  -3  411.96   21.80
   4  -2   3  436.46   20.60
   4   2  -3  437.46   21.10
  -4   2   3  430.86   22.40
   4  -2   3  429.76   22.20
   4   2  -3  432.16   21.80
   4  -2   3  418.26   21.50
  -4   2   3  438.46   22.10
  -4  -2  -3  416.16   22.00
   4  -2  -3  431.96   22.10
  -4  -2   3  459.55   21.90
  -4   2  -3  464.45   21.80
   4   2   3  451.75   21.90
  -4   2  -3  451.45   22.30
   4  -2  -3  466.95   21.30
  -4   2  -3  454.45   22.40
  -4  -2   3  459.45   21.00
   4  -2  -3  449.36   22.70
   4   2   3  486.45   22.50
  -4  -2   3  467.35   22.10
   4  -2  -3  447.46   20.40
   4   2   3  452.05   22.40
   4   2   3  463.65   21.90
  -4   2  -3  451.25   20.60
  -4  -2   3  464.15   21.20
  -4   2  -3  444.46   21.70
  -4  -2   3  443.96   22.80
  -5   2   3  601.84   27.40
   5   2  -3  569.34   29.90
   5   2  -3  581.04   29.00
  -5  -2  -3  566.44   29.10
   5  -2   3  521.15   28.50
  -5  -2  -3  603.24   29.00
  -5  -2  -3  574.04   29.40
   5  -2   3  585.04   27.60
  -5   2   3  579.14   28.80
   5   2  -3  568.14   28.30
   5  -2   3  583.74   28.50
   5   2  -3  575.04   27.90
  -5   2   3  621.24   29.70
  -5  -2  -3  588.24   28.80
   5  -2   3  571.14   29.40
  -5   2   3  578.74   29.70
  -5   2   3  589.64   28.20
  -5   2   3  572.04   29.00
   5  -2   3  564.74   29.60
  -5  -2   3  603.54   30.10
   5   2   3  640.34   29.70
  -5  -2   3  617.14   29.20
  -5   2  -3  605.84   28.70
  -5  -2   3  618.94   27.90
   5  -2  -3  607.94   27.50
   5  -2  -3  576.74   29.80
  -5   2  -3  615.74   27.70
   5   2   3  624.54   29.70
  -5  -2   3  571.54   28.70
  -5  -2   3  623.54   28.50
   5   2   3  596.54   29.00
   5   2   3  609.04   29.00
  -5   2  -3  616.64   28.70
   5  -2  -3  615.24   29.50
  -5   2  -3  621.54   29.60
   5  -2  -3  619.64   28.30
  -5   2  -3  595.44   29.60
  -6   2   3  507.45   23.60
   6   2  -3  503.55   24.80
   6  -2   3  486.15   25.90
   6   2  -3  495.45   25.30
  -6  -2  -3  525.05   25.50
   6   2  -3  489.95   26.40
  -6   2   3  500.35   26.40
  -6   2   3  502.45   25.40
   6  -2   3  495.55   25.00
   6   2  -3  536.15   25.40
   6  -2   3  499.15   24.60
  -6  -2  -3  496.55   25.20
  -6  -2  -3  483.05   25.40
  -6   2   3  522.15   25.20
   6  -2   3  506.75   23.90
   6  -2   3  503.65   26.40
  -6   2   3  504.85   26.00
   6   2  -3  487.65   23.90
  -6  -2  -3  484.35   25.90
  -6   2   3  517.75   24.60
   6   2   3  518.45   25.90
  -6   2  -3  498.55   24.00
  -6   2  -3  490.05   26.00
   6  -2  -3  485.55   25.60
   6  -2  -3  494.95   24.40
   6   2   3  488.95   25.10
  -6   2  -3  476.95   25.60
  -6  -2   3  492.85   24.70
   6  -2  -3  509.45   23.80
  -6  -2   3  504.85   25.50
  -6  -2   3  469.55   26.40
  -6  -2   3  487.45   24.90
   6  -2  -3  486.75   26.40
   6   2   3  480.65   25.20
  -6   2  -3  504.45   24.80
  -6   2  -3  477.95   24.70
   6   2   3  497.45   26.20
  -6  -2   3  511.95   23.90
   7  -2   3  662.83   32.70
  -7   2   3  681.23   34.30
   7   2  -3  639.44   33.60
   7   2  -3  633.44   32.50
   7  -2   3  658.83   33.30
  -7  -2  -3  681.73   34.20
  -7   2   3  671.83   33.40
  -7   2   3  693.43   35.70
  -7   2   3  663.73   32.40
   7   2  -3  686.33   34.10
  -7  -2  -3  663.93   34.40
   7   2  -3  666.53   34.20
  -7   2   3  662.13   34.90
   7  -2   3  658.23   34.90
   7  -2   3  669.03   33.90
   7  -2   3  686.73   35.60
  -7  -2  -3  670.43   35.20
  -7   2   3  681.73   34.00
   7   2  -3  673.23   35.80
  -7  -2  -3  679.73   34.20
   7   2   3  686.93   35.40
  -7   2  -3  741.43   33.10
  -7   2  -3  696.83   35.30
  -7   2  -3  697.03   35.00
   7  -2  -3  698.53   34.90
  -7  -2   3  713.73   34.60
   7   2   3  707.33   34.60
  -7  -2   3  739.43   34.10
   7   2   3  740.83   35.10
   7   2   3  742.33   34.50
   7  -2  -3  704.93   33.40
  -7   2  -3  718.93   33.80
   7  -2  -3  682.13   35.80
  -7   2  -3  740.43   33.60
   7  -2  -3  724.73   32.80
  -7  -2   3  699.63   33.90
  -7  -2   3  726.43   36.10
  -7   2  -3  716.93   33.60
  -7  -2   3  718.73   32.60
  -8   2   3  254.37   16.30
  -8  -2  -3  269.17   17.00
  -8   2   3  245.08   14.90
   8  -2   3  242.28   18.10
   8   2  -3  254.47   16.90
  -8  -2  -3  243.68   16.70
   8  -2   3  245.28   16.40
  -8   2   3  256.97   17.60
  -8   2   3  246.18   18.20
  -8   2   3  258.07   16.10
   8  -2   3  241.18   17.60
  -8  -2  -3  245.18   16.80
  -8  -2  -3  246.88   17.90
   8  -2   3  246.28   15.30
  -8   2   3  271.17   16.90
   8   2  -3  241.88   18.20
   8   2  -3  264.47   16.60
   8   2  -3  238.38   16.30
   8  -2  -3  319.87   16.50
  -8  -2   3  322.57   17.80
   8   2   3  329.77   17.50
  -8   2  -3  321.87   16.20
  -8   2  -3  342.07   19.30
   8   2   3  316.87   17.80
  -8   2  -3  327.87   16.70
   8   2   3  291.67   18.70
  -8   2  -3  317.57   16.30
  -8   2  -3  314.87   18.40
  -8  -2   3  330.67   19.50
  -8  -2   3  323.97   15.30
  -8   2  -3  318.77   16.70
  -8  -2   3  308.47   16.80
   8  -2  -3  335.07   16.00
  -8  -2   3  328.57   17.30
   8  -2  -3  314.17   19.50
  -8  -2   3  333.57   15.60
   8  -2  -3  311.77   18.20
   8   2   3  336.07   18.30
  -9   2   3  655.13   35.20
  -9  -2  -3  652.73   34.80
  -9   2   3  640.44   32.20
   9   2  -3  557.24   32.60
   9   2  -3  663.33   33.00
   9  -2   3  607.34   34.00
  -9   2   3  657.43   32.90
   9  -2   3  650.33   31.50
  -9   2   3  632.84   32.10
  -9  -2  -3  618.84   33.10
  -9   2   3  621.54   30.80
   9   2  -3  677.53   33.00
   9  -2   3  645.24   32.80
  -9  -2  -3  641.84   33.10
  -9  -2  -3  628.84   33.10
   9   2   3  655.93   33.90
  -9  -2   3  618.44   32.60
   9  -2  -3  656.43   31.40
  -9  -2   3  582.44   34.50
  -9   2  -3  641.94   31.80
   9   2   3  565.84   34.30
   9   2   3  654.03   33.10
   9  -2  -3  633.94   31.90
  -9  -2   3  659.83   30.50
   9  -2  -3  633.94   33.80
  -9  -2   3  655.83   30.70
  -9   2  -3  634.64   32.10
  -9   2  -3  639.74   31.60
  -9   2  -3  662.63   34.70
  -9   2  -3  641.34   31.60
   9   2   3  628.94   33.40
  -9  -2   3  621.84   32.30
  10  -2   3  273.47   17.40
  10   2  -3  277.97   17.90
 -10   2   3  271.87   15.20
  10  -2   3  279.37   18.90
 -10   2   3  289.07   17.50
 -10   2   3  297.77   17.10
 -10  -2  -3  274.27   19.40
 -10   2   3  276.17   19.90
 -10  -2  -3  288.07   18.10
  10  -2   3  292.17   16.20
 -10   2   3  274.47   16.90
  10   2  -3  288.47   17.90
  10   2  -3  291.77   17.70
  10  -2  -3  256.47   15.40
 -10  -2   3  247.68   16.80
  10  -2  -3  257.87   16.40
 -10   2  -3  257.77   15.90
 -10  -2   3  265.37   14.40
 -10   2  -3  241.38   15.90
 -10   2  -3  249.18   16.40
 -10   2  -3  263.77   15.70
 -10  -2   3  217.28   17.00
  10  -2  -3  250.37   18.20
  10   2   3  266.37   17.70
  10   2   3  258.97   18.10
 -10  -2   3  261.37   19.50
 -10   2  -3  246.18   19.00
 -11   2   3  430.96   23.00
 -11  -2  -3  439.96   27.50
  11  -2   3  448.86   27.10
 -11   2   3  430.66   27.90
 -11   2   3  472.85   24.80
 -11   2   3  408.86   24.60
  11   2  -3  417.36   25.40
  11   2  -3  416.16   25.40
  11  -2   3  445.86   23.90
 -11  -2  -3  414.86   25.60
  11   2   3  455.15   26.40
 -11   2  -3  447.66   27.90
 -11  -2   3  444.66   24.90
 -11   2  -3  458.65   23.70
 -11   2  -3  427.46   24.50
  11  -2  -3  449.16   23.40
 -11  -2   3  439.16   27.90
  11   2   3  447.36   25.50
 -11  -2   3  417.56   21.70
  11  -2  -3  449.16   26.70
  11  -2  -3  462.85   24.80
 -11   2  -3  391.96   24.00
 -11   2  -3  427.16   23.50
  12   2  -3  247.38   17.70
 -12   2   3  224.38   14.80
 -12  -2  -3  230.88   17.30
 -12   2   3  231.88   19.80
 -12   2   3  255.07   16.90
  12  -2   3  231.68   18.50
 -12  -2  -3  229.48   19.50
  12  -2   3  233.48   15.80
  12   2  -3  251.17   17.70
  12  -2  -3  236.18   16.40
 -12   2  -3  270.67   20.30
 -12  -2   3  232.68   19.70
 -12   2  -3  216.88   16.40
 -12  -2   3  234.68   16.60
 -12   2  -3  233.28   15.00
  12   2   3  226.48   18.00
  12   2   3  236.78   17.40
  12  -2  -3  218.28   18.20
 -13  -2  -3  239.88   20.90
  13   2  -3  231.08   18.10
 -13  -2  -3  215.18   17.80
  13  -2   3  234.68   16.10
  13   2  -3  241.08   17.10
  13   2  -3  246.88   18.50
 -13   2  -3  226.38   21.70
  13   2   3  249.88   18.20
 -13   2  -3  232.68   16.60
  13  -2  -3  250.07   17.10
  13  -2  -3  232.98   20.30
  13   2   3  227.18   18.60
 -13  -2   3  247.78   17.50
   0   3   3 2155.38   95.19
   0   3   3 2183.68   95.19
   0   3   3 2101.59   95.19
   0   3  -3 2151.88   94.49
   0   3   3 2161.18   94.99
   0  -3   3 2095.29   95.29
   0  -3  -3 2247.98   95.19
   0   3   3 2109.99   94.89
   0  -3  -3 2142.49   94.99
   0   3  -3 1993.00   95.29
   0  -3   3 2057.19   95.59
   0   3  -3 2154.28   94.19
   0   3  -3 2102.39   95.29
   0   3   3 2149.19   95.19
   0  -3   3 2123.59   95.39
   0   3   3 2107.69   95.19
   0  -3   3 2130.99   94.19
   0   3  -3 2187.58   95.69
   0  -3   3 2210.88   94.49
   0  -3  -3 2183.08   95.19
  -1   3   3 2871.61  126.19
  -1   3   3 2941.81  126.19
  -1   3   3 2979.30  126.09
  -1  -3  -3 2743.63  125.49
   1  -3   3 2922.21  125.49
  -1   3   3 2716.63  125.19
   1  -3   3 2906.71  126.19
  -1  -3  -3 3021.70  125.89
   1   3  -3 2754.42  126.09
   1   3  -3 3050.39  126.49
   1  -3   3 2715.53  125.89
  -1  -3  -3 2958.60  126.19
   1   3  -3 2901.41  125.79
  -1   3   3 2908.31  126.09
   1   3   3 2843.62  125.49
  -1  -3   3 2788.22  126.39
   1  -3  -3 2736.13  125.99
   1   3   3 2724.23  125.49
   1   3   3 2781.42  125.39
   1  -3  -3 2704.03  125.89
   1   3   3 2845.42  125.79
  -1   3  -3 2732.33  125.99
   1   3   3 2857.31  125.79
  -1   3  -3 2946.31  126.39
  -1  -3   3 2746.73  125.99
  -1   3  -3 2814.62  126.09
  -1  -3   3 2740.83  125.79
   1   3   3 2855.81  125.99
  -1   3  -3 2842.82  125.39
  -1   3  -3 2756.92  126.19
  -2   3   3  989.00   44.20
   2   3  -3  938.61   43.60
   2   3  -3  899.91   43.80
   2  -3   3  916.31   43.70
   2   3  -3  977.40   44.10
   2  -3   3  949.90   43.70
   2   3  -3  935.21   43.30
  -2   3   3  933.51   44.10
  -2   3   3  934.91   44.00
  -2   3   3  948.81   44.10
  -2  -3  -3  948.21   43.30
  -2   3   3  949.21   42.70
  -2  -3  -3 1014.70   43.80
   2  -3   3  942.11   44.00
  -2  -3  -3  985.10   44.20
   2  -3   3  981.00   44.20
  -2  -3  -3  977.90   43.80
   2   3  -3 1055.89   44.50
  -2   3   3  909.21   42.90
  -2   3  -3  995.30   44.10
   2   3   3  942.61   43.70
  -2  -3   3  932.81   44.40
   2   3   3  943.71   43.80
   2  -3  -3  907.21   42.60
  -2   3  -3  915.41   43.70
   2   3   3  948.21   42.80
  -2  -3   3  984.20   43.70
  -2   3  -3  979.20   43.70
   2  -3  -3  950.20   44.10
   2   3   3  996.30   44.20
  -2   3  -3  968.70   44.30
   2   3   3  952.80   43.80
  -2  -3   3  907.11   43.70
   2  -3  -3  936.81   43.90
  -2  -3   3  959.20   43.40
   2   3   3  959.00   42.70
   2   3   3  943.01   43.40
  -3   3   3 1379.96   67.19
   3  -3   3 1407.86   68.29
  -3   3   3 1500.65   68.69
  -3   3   3 1392.26   68.39
  -3  -3  -3 1411.86   67.69
   3  -3   3 1410.36   68.29
   3   3  -3 1492.75   68.89
   3   3  -3 1394.76   66.79
   3   3  -3 1371.76   67.29
   3   3  -3 1476.25   68.49
  -3  -3  -3 1459.75   68.29
   3  -3   3 1432.36   68.69
  -3  -3  -3 1505.65   68.39
  -3   3   3 1386.76   68.49
   3   3  -3 1408.06   68.19
   3  -3   3 1421.26   68.09
  -3   3   3 1442.26   68.59
   3   3  -3 1444.96   68.39
  -3  -3  -3 1399.96   68.49
  -3   3   3 1326.97   66.69
  -3  -3   3 1682.33   69.49
   3  -3  -3 1639.04   67.49
   3  -3  -3 1542.05   66.89
   3  -3  -3 1630.44   69.09
   3  -3  -3 1534.55   68.59
  -3   3  -3 1636.44   68.69
  -3   3  -3 1631.54   68.59
   3   3   3 1623.74   68.69
   3   3   3 1564.34   66.59
   3   3   3 1517.05   68.39
  -3   3  -3 1557.64   68.19
  -3  -3   3 1620.34   66.89
  -3  -3   3 1665.43   68.49
  -3  -3   3 1656.73   67.69
   3   3   3 1579.54   67.99
  -3   3  -3 1597.44   68.89
   3   3   3 1619.74   66.49
   4   3  -3 1224.48   54.29
  -4   3   3 1193.18   54.29
   4  -3   3 1203.68   55.79
  -4   3   3 1233.68   55.79
   4  -3   3 1244.88   56.29
  -4   3   3 1209.58   56.09
  -4   3   3 1280.57   55.99
  -4  -3  -3 1208.08   55.89
   4   3  -3 1253.77   56.39
   4  -3   3 1212.68   53.39
   4   3  -3 1315.27   55.99
   4  -3   3 1196.08   55.39
  -4   3   3 1286.97   56.19
   4   3  -3 1227.58   54.29
  -4  -3  -3 1192.48   55.59
  -4  -3  -3 1223.08   54.99
   4  -3   3 1213.48   55.19
  -4   3   3 1199.78   53.69
   4   3  -3 1246.38   55.59
  -4  -3  -3 1279.87   55.69
   4   3  -3 1239.68   55.59
   4  -3  -3 1199.48   56.19
  -4   3  -3 1149.29   55.89
  -4  -3   3 1110.29   54.19
   4   3   3 1158.48   54.99
  -4   3  -3 1174.28   55.69
  -4  -3   3 1148.69   54.09
   4   3   3 1215.88   55.89
   4  -3  -3 1145.89   54.29
   4  -3  -3 1127.09   53.69
  -4   3  -3 1142.89   54.99
  -4  -3   3 1195.68   56.39
   4   3   3 1177.68   55.49
  -4  -3   3 1171.28   55.39
   4   3   3 1247.08   55.99
   4  -3  -3 1085.29   55.49
  -5   3   3 1047.00   43.90
   5  -3   3  978.30   45.60
  -5   3   3 1014.30   46.60
  -5   3   3  974.10   44.50
   5   3  -3  998.30   46.90
  -5  -3  -3  962.90   45.80
   5   3  -3  990.90   44.70
   5  -3   3  974.10   46.60
   5   3  -3 1018.70   46.00
  -5   3   3 1014.20   46.30
  -5  -3  -3 1012.80   45.40
  -5   3   3  996.80   46.00
   5   3  -3 1014.50   45.80
   5  -3   3  974.10   45.40
   5   3  -3  996.80   46.00
  -5  -3  -3  935.61   46.00
  -5   3   3 1042.90   46.80
   5   3  -3  951.10   44.30
  -5  -3  -3  952.40   46.10
   5  -3   3  962.50   46.20
   5   3   3  933.41   46.30
  -5   3  -3  937.51   43.70
   5  -3  -3  933.11   46.00
   5  -3  -3  950.40   44.50
   5   3   3 1010.50   46.40
  -5   3  -3  934.91   46.30
  -5  -3   3  941.11   45.70
   5   3   3  950.80   45.70
   5  -3  -3  966.50   46.70
   5   3   3  949.51   45.40
  -5   3  -3  965.50   46.10
  -5  -3   3  947.31   46.80
  -5  -3   3  933.11   45.80
  -5   3  -3  957.70   45.60
  -5  -3   3  934.71   44.10
  -5  -3   3  975.90   44.60
  -5   3  -3  938.71   45.20
   5  -3  -3  929.71   43.90
   6   3  -3  571.14   28.10
   6  -3   3  582.64   28.80
  -6   3   3  568.74   29.70
  -6   3   3  599.84   30.20
   6   3  -3  564.04   27.30
  -6   3   3  602.24   27.90
  -6  -3  -3  600.44   29.30
  -6  -3  -3  596.84   28.70
  -6   3   3  568.64   27.00
   6   3  -3  598.54   30.50
   6  -3   3  561.94   30.00
  -6   3   3  572.14   28.90
  -6  -3  -3  584.34   29.70
   6   3  -3  609.94   29.40
  -6  -3  -3  576.44   29.50
  -6   3   3  601.84   29.60
   6  -3   3  583.94   29.70
   6  -3   3  591.24   27.10
   6   3  -3  602.84   29.30
   6  -3   3  575.04   28.60
   6   3   3  579.14   30.00
  -6   3  -3  576.74   29.80
  -6   3  -3  565.64   29.50
   6   3   3  581.44   29.00
  -6   3  -3  575.54   27.10
   6  -3  -3  572.04   27.80
   6  -3  -3  542.05   29.30
   6   3   3  582.64   28.80
  -6  -3   3  549.05   28.80
  -6   3  -3  556.64   28.30
   6  -3  -3  560.64   30.10
   6  -3  -3  566.84   27.10
  -6  -3   3  556.94   27.10
  -6  -3   3  579.84   29.20
  -6  -3   3  546.75   30.20
   6   3   3  610.04   29.80
  -6  -3   3  611.04   28.20
  -6   3  -3  567.44   28.80
  -7  -3  -3  299.57   17.80
   7   3  -3  303.57   16.60
   7  -3   3  284.07   16.70
  -7   3   3  311.37   18.30
  -7  -3  -3  289.07   16.90
   7  -3   3  289.17   18.60
   7  -3   3  309.77   18.40
   7   3  -3  285.07   15.30
   7  -3   3  315.57   17.20
   7   3  -3  318.47   19.00
  -7   3   3  304.07   17.80
  -7   3   3  306.27   18.70
  -7  -3  -3  300.97   18.20
  -7  -3  -3  299.57   17.60
   7   3  -3  315.67   17.60
   7   3  -3  303.37   17.60
  -7   3   3  290.87   15.20
  -7   3   3  307.47   16.30
   7  -3   3  294.57   15.40
  -7   3   3  300.57   17.30
  -7  -3   3  287.77   16.50
   7   3   3  317.97   18.20
   7  -3  -3  309.37   15.60
   7   3   3  308.77   17.30
  -7  -3   3  305.27   19.10
  -7  -3   3  299.07   17.70
  -7   3  -3  302.37   17.10
   7  -3  -3  302.07   18.00
   7  -3  -3  319.87   16.30
  -7   3  -3  297.97   18.40
  -7  -3   3  301.67   15.20
  -7   3  -3  300.67   15.50
  -7  -3   3  306.37   17.30
   7   3   3  290.87   18.40
  -7   3  -3  293.87   16.60
  -7   3  -3  287.77   18.00
   7  -3  -3  287.47   18.70
   7   3   3  301.67   17.60
   8   3   3  191.08   13.50
  -8  -3   3  179.48   12.00
  -8  -3   3  182.18   14.70
   8  -3  -3  194.88   11.10
  -8   3  -3  189.08   14.30
  -8  -3   3  190.78   10.40
   8   3   3  177.98   14.10
  -8  -3   3  188.68   13.30
   8   3   3  178.98   12.90
  -8   3  -3  186.08   11.10
   8   3   3  180.58   12.60
  -8   3  -3  185.18   11.90
   8  -3  -3  179.38   11.40
   8  -3  -3  178.88   13.60
  -8   3  -3  181.78   12.30
  -8   3  -3  183.58   13.90
   9   3  -3  199.18   13.50
  -9   3   3  220.98   13.10
   9  -3   3  214.78   13.80
   9  -3   3  216.48   15.60
  -9   3   3  220.68   14.50
   9  -3   3  222.98   12.10
   9   3  -3  224.88   14.30
  -9  -3  -3  167.88   14.20
  -9  -3  -3  192.88   15.60
  -9   3   3  229.78   16.40
   9   3  -3  211.38   14.50
  -9  -3  -3  200.98   14.00
  -9   3   3  220.58   11.80
  -9   3   3  231.48   14.20
  -9   3  -3  175.38   11.90
   9   3   3  192.58   14.10
  -9  -3   3  187.98   10.90
   9  -3  -3  176.68   14.50
  -9  -3   3  182.48   13.20
   9  -3  -3  186.48   11.90
  -9   3  -3  185.58   12.80
   9   3   3  187.98   14.10
  -9   3  -3  173.68   12.80
  -9   3  -3  190.88   15.40
  -9   3  -3  171.68   12.50
  -9  -3   3  192.28   15.70
  -9  -3   3  195.88   11.30
   9  -3  -3  180.88   12.40
  -9  -3   3  176.48   13.40
  10   3  -3   65.29    8.60
  10  -3   3   57.19    8.50
 -10   3   3   68.99   10.00
  10  -3   3   74.59   10.40
 -10   3   3   66.59    9.10
  10   3  -3   65.39    9.10
 -10   3   3   66.59    8.30
 -10  -3  -3   57.29   10.40
  10  -3   3   68.99    6.80
 -10  -3  -3   69.39    9.50
 -10   3   3   62.49   10.70
 -10   3   3   66.59    6.20
  10   3  -3   61.29    9.10
 -10   3  -3   55.19    7.50
 -10   3  -3   60.79    7.80
 -10   3  -3   49.90   10.10
  10  -3  -3   53.29    7.40
 -10   3  -3   54.99    7.90
 -10  -3   3   58.39   10.30
 -10   3  -3   50.49    7.00
  10  -3  -3   53.19    6.60
 -10  -3   3   45.80    8.40
  10  -3  -3   49.10    9.30
  10   3   3   51.89    9.00
 -10  -3   3   63.79    5.70
  10   3   3   66.59    9.10
 -10  -3   3   60.89    8.60
 -10  -3   3   55.09    5.30
 -11   3   3   45.30    8.00
 -11  -3  -3   46.60   10.60
 -11   3   3   61.39   11.60
 -11   3   3   50.89    9.50
  11  -3   3   57.59   10.40
  11   3  -3   57.49    9.70
  11   3  -3   56.49    9.40
  11  -3   3   60.69    7.30
 -11  -3  -3   58.89    9.60
 -11   3   3   67.69    6.80
 -11   3  -3   64.89    8.50
 -11  -3   3   58.69    9.20
 -11  -3   3   63.69   11.70
 -11   3  -3   62.59    8.50
  11   3   3   61.19    9.70
  11  -3  -3   69.19    8.60
  11   3   3   61.19    9.80
 -11   3  -3   53.69    8.90
 -11   3  -3   64.89   11.30
  11  -3  -3   69.99   10.60
 -12   3   3   52.99   10.70
  12  -3   3   33.40    7.30
 -12  -3  -3   41.70   10.10
 -12  -3  -3   40.20    8.60
  12   3  -3   39.40    7.80
  12   3  -3   37.80    8.50
  12  -3   3   33.40    8.20
  12   3  -3   42.40    8.30
 -12   3   3   44.40    8.10
 -12  -3   3   33.30    7.80
  12   3   3   32.70    7.50
 -12   3  -3   24.40    8.30
 -12   3  -3   30.00    6.50
  12  -3  -3   27.50    6.70
 -12   3  -3   26.20    6.60
  12   3   3   26.30    7.70
  12  -3  -3   20.70    7.50
 -12  -3   3   17.20    7.80
  13   3  -3   37.40    9.30
 -13  -3  -3   38.00    9.10
  13   3  -3   37.30    7.50
 -13  -3  -3   27.20    9.90
  13   3  -3   30.50    7.80
  13   3   3   29.20    7.50
  13  -3  -3   25.80    6.30
 -13   3  -3   34.00    7.50
  13   3   3   38.20    8.90
   0   4  -3   10.60    2.70
   0   4  -3    7.50    1.60
   0   4  -3    7.40    2.00
   0   4   3    6.60    1.70
   0   4   3    6.50    2.00
   0  -4   3    5.90    2.10
   0  -4  -3   12.30    2.50
   0   4   3   10.30    2.20
   0  -4   3    7.70    2.40
   0   4   3   10.00    2.20
   0  -4   3    8.00    1.50
   0   4  -3    6.20    1.60
   0   4  -3   10.00    2.50
   0   4   3    9.80    2.10
   0   4   3    6.10    1.70
   0   4   3    6.90    2.00
   0  -4  -3    8.90    2.00
   0   4   3    8.20    2.10
   0   4   3    9.10    2.40
   0  -4  -3    7.30    2.00
   0  -4   3    9.70    1.80
   0  -4   3    4.80    1.90
  -1  -4  -3  408.56   20.50
   1   4  -3  436.66   20.30
   1   4  -3  405.46   20.50
   1  -4   3  408.96   20.30
  -1   4   3  418.46   20.60
   1   4  -3  408.96   18.50
  -1   4   3  417.36   19.70
  -1  -4  -3  405.86   19.80
  -1   4   3  394.06   20.40
   1   4  -3  393.86   18.40
  -1   4   3  405.56   19.70
  -1   4   3  401.26   20.40
   1  -4   3  411.86   19.60
   1  -4   3  398.86   20.50
   1   4  -3  419.46   19.80
   1   4  -3  434.06   20.90
  -1   4   3  427.96   20.40
  -1  -4  -3  409.86   20.40
   1  -4   3  424.26   18.80
  -1   4   3  405.96   19.50
   1  -4  -3  416.66   20.20
  -1   4  -3  405.76   20.80
  -1   4  -3  406.36   19.60
  -1  -4   3  423.06   19.80
   1   4   3  422.96   20.10
  -1   4  -3  431.06   20.60
   1   4   3  408.56   19.80
  -1   4  -3  417.26   20.50
   1   4   3  395.96   19.70
   1   4   3  422.86   20.40
   1   4   3  424.66   19.90
  -1   4  -3  415.66   18.80
   1   4   3  403.16   20.00
   1  -4  -3  407.96   19.60
   1  -4  -3  400.36   20.40
  -1   4  -3  411.56   20.80
  -1  -4   3  409.06   20.20
   1   4   3  407.16   20.30
  -1  -4   3  413.26   20.90
   1  -4  -3  395.46   20.40
   1   4   3  404.06   19.90
   2  -4   3  230.78   12.70
  -2   4   3  226.88   11.50
   2  -4   3  224.68   12.10
  -2  -4  -3  223.18   11.80
  -2   4   3  233.68   11.40
   2   4  -3  226.48   12.70
  -2  -4  -3  237.18   12.50
  -2  -4  -3  246.48   11.60
   2  -4   3  226.98   12.30
   2  -4   3  244.98   13.10
  -2   4   3  232.28   12.70
  -2   4   3  246.88   12.80
   2   4  -3  236.38   12.20
  -2  -4  -3  223.38   12.20
   2   4  -3  235.18   12.00
  -2  -4  -3  231.18   12.80
  -2   4   3  227.98   12.70
   2   4   3  222.38   12.30
   2   4   3  223.18   12.60
  -2  -4   3  231.38   12.20
   2   4   3  225.08   11.50
  -2  -4   3  218.68   12.00
  -2   4  -3  217.28   12.00
   2   4   3  214.98   12.20
   2   4   3  223.98   12.50
   2  -4  -3  222.08   11.40
  -2   4  -3  211.78   12.20
   2  -4  -3  214.38   12.30
   2  -4  -3  233.48   11.40
   2  -4  -3  228.28   12.80
  -2  -4   3  220.48   12.90
   2   4   3  224.18   11.40
   2   4   3  213.78   11.70
  -3  -4  -3  216.48   13.90
   3   4  -3  218.48   11.80
  -3   4   3  216.38   13.90
  -3  -4  -3  216.28   12.80
  -3   4   3  214.88   12.30
  -3   4   3  211.08   13.70
   3  -4   3  209.98   14.00
   3   4  -3  233.08   14.30
  -3   4   3  209.68   13.70
   3   4  -3  207.38   13.70
   3   4  -3  221.08   12.70
   3   4  -3  211.78   13.70
   3  -4   3  213.48   13.40
  -3  -4  -3  223.58   13.50
   3  -4  -3  287.67   12.50
  -3  -4   3  288.47   14.00
  -3   4  -3  284.27   13.80
  -3  -4   3  293.27   13.30
   3  -4  -3  287.77   14.80
   3   4   3  285.97   12.40
   3  -4  -3  276.27   14.20
  -3   4  -3  285.17   14.40
  -3  -4   3  287.97   15.00
   3   4   3  292.17   13.40
  -3   4  -3  290.97   14.70
   3   4   3  291.47   12.30
  -3  -4   3  291.47   12.00
   3   4   3  294.27   14.10
  -4  -4  -3  407.36   20.30
   4   4  -3  420.16   20.60
  -4   4   3  389.96   20.40
   4   4  -3  442.96   21.40
   4  -4   3  375.46   20.20
  -4   4   3  436.56   18.50
  -4   4   3  399.06   20.80
   4  -4   3  373.96   20.20
   4   4  -3  406.36   18.90
  -4   4   3  394.16   20.70
  -4  -4  -3  399.06   19.40
   4  -4   3  382.86   20.80
   4   4  -3  402.16   20.50
  -4   4   3  405.06   18.70
   4  -4   3  403.66   19.90
  -4  -4  -3  393.36   20.30
  -4   4   3  405.16   20.80
   4   4  -3  398.06   20.20
   4   4  -3  377.36   18.40
  -4  -4  -3  394.96   20.70
   4  -4  -3  349.87   20.10
  -4   4  -3  375.26   19.60
  -4   4  -3  378.56   20.30
   4   4   3  360.56   19.30
  -4  -4   3  372.06   18.90
  -4   4  -3  368.06   20.60
  -4   4  -3  368.26   20.20
   4   4   3  349.87   20.20
   4   4   3  374.16   20.00
  -4  -4   3  375.26   18.30
  -4  -4   3  386.16   21.00
   4  -4  -3  379.66   20.80
   4  -4  -3  387.56   18.70
   4  -4  -3  360.76   18.30
   4   4   3  384.76   20.60
  -4  -4   3  380.86   20.10
  -5  -4  -3  415.86   21.60
   5   4  -3  388.86   19.80
  -5   4   3  386.26   19.40
  -5   4   3  402.26   22.00
   5  -4   3  414.76   21.00
   5   4  -3  409.76   21.70
   5   4  -3  381.16   19.70
   5   4  -3  407.16   21.50
  -5   4   3  399.56   21.60
  -5   4   3  388.16   21.90
   5  -4   3  374.26   21.50
  -5  -4  -3  382.06   21.60
  -5   4   3  390.06   19.70
   5  -4   3  382.66   22.20
   5   4  -3  402.26   21.50
   5  -4   3  385.96   21.30
  -5  -4  -3  388.36   20.50
   5   4  -3  391.76   22.30
  -5  -4  -3  368.26   21.60
   5  -4   3  384.86   18.60
  -5   4   3  383.76   22.00
   5   4   3  439.46   21.00
   5  -4  -3  410.86   22.50
   5   4   3  421.96   22.20
  -5  -4   3  428.86   22.70
   5  -4  -3  408.56   21.80
  -5   4  -3  443.16   22.10
  -5   4  -3  425.86   22.20
  -5   4  -3  453.25   21.90
   5  -4  -3  418.96   19.90
   5  -4  -3  424.96   19.50
   5   4   3  429.56   21.60
  -5  -4   3  416.36   21.50
  -5   4  -3  426.46   21.00
  -5  -4   3  428.16   19.90
   5   4   3  448.86   22.20
  -5  -4   3  434.46   19.90
  -6  -4  -3  307.37   18.70
  -6   4   3  313.27   19.00
  -6   4   3  320.17   19.20
   6   4  -3  340.37   18.70
  -6   4   3  322.87   18.80
   6   4  -3  323.77   18.50
  -6   4   3  332.27   18.60
   6   4  -3  320.17   18.20
   6  -4   3  308.37   19.30
  -6  -4  -3  321.27   18.50
   6  -4   3  323.37   17.80
  -6  -4  -3  306.77   18.60
  -6  -4  -3  326.47   17.60
   6  -4   3  321.77   18.20
  -6   4   3  324.27   16.20
   6  -4   3  314.97   18.70
  -6   4   3  331.77   16.80
   6   4  -3  316.77   16.40
   6   4  -3  322.07   16.90
   6  -4   3  331.67   15.70
   6   4  -3  315.27   19.40
  -6   4  -3  346.07   18.60
   6  -4  -3  324.27   19.50
  -6  -4   3  340.37   16.40
   6  -4  -3  315.77   16.20
  -6   4  -3  336.77   19.00
   6   4   3  358.76   19.60
  -6  -4   3  334.67   18.60
   6  -4  -3  321.17   18.80
  -6   4  -3  345.27   19.40
  -6  -4   3  332.87   16.90
  -6  -4   3  336.07   19.70
   6   4   3  338.27   19.00
  -6   4  -3  332.17   17.70
  -6   4  -3  325.17   15.70
   6  -4  -3  343.07   16.80
   6   4   3  326.57   18.40
   6   4   3  346.57   17.90
  -7   4   3  235.38   13.00
   7  -4   3  249.88   14.80
   7   4  -3  235.78   16.80
   7   4  -3  229.18   13.00
   7   4  -3  251.37   15.80
  -7  -4  -3  263.57   14.90
  -7  -4  -3  238.08   16.00
   7   4  -3  249.08   14.20
   7   4  -3  259.57   15.80
  -7   4   3  247.78   13.80
  -7   4   3  261.57   15.70
   7  -4   3  247.18   12.80
  -7   4   3  244.08   16.20
   7  -4   3  240.18   16.70
   7  -4   3  245.38   15.30
  -7  -4  -3  254.37   16.10
   7   4  -3  246.88   15.20
  -7   4   3  257.77   16.80
   7  -4   3  246.28   16.20
  -7  -4  -3  263.77   15.90
  -7   4   3  236.68   16.10
   7   4   3  248.38   15.00
   7  -4  -3  250.07   13.80
  -7   4  -3  246.48   16.20
   7  -4  -3  256.17   16.30
  -7   4  -3  243.48   14.50
   7   4   3  265.07   15.90
   7   4   3  266.17   16.30
  -7  -4   3  253.57   15.80
   7  -4  -3  256.97   13.40
  -7   4  -3  251.67   12.80
  -7  -4   3  268.67   17.40
  -7  -4   3  254.47   14.20
   7  -4  -3  240.78   16.80
  -7  -4   3  240.38   12.90
  -7  -4   3  254.57   15.80
   7   4   3  269.37   17.00
  -7   4  -3  266.27   16.90
  -7   4  -3  257.07   15.40
   8   4  -3  455.75   23.50
  -8  -4  -3  433.36   22.40
   8   4  -3  381.76   23.00
   8   4  -3  449.26   23.10
  -8   4   3  462.35   25.00
   8   4  -3  445.36   21.90
  -8  -4  -3  444.76   24.00
  -8  -4  -3  453.65   24.50
   8   4  -3  415.76   20.00
   8  -4   3  430.46   22.70
   8  -4   3  434.76   20.20
  -8   4   3  446.96   23.70
  -8   4   3  464.85   23.40
   8  -4   3  456.05   24.50
  -8   4   3  425.26   20.20
   8  -4   3  345.17   24.00
  -8   4   3  435.36   21.30
   8  -4   3  440.16   22.40
  -8   4  -3  369.66   20.00
  -8  -4   3  377.56   22.80
  -8  -4   3  366.76   19.60
   8   4   3  369.56   23.20
   8  -4  -3  392.76   20.40
   8   4   3  371.86   22.80
   8   4   3  361.06   23.70
  -8   4  -3  378.16   22.20
   8  -4  -3  385.36   20.80
  -8   4  -3  393.76   24.20
  -8   4  -3  373.16   21.50
  -8  -4   3  345.37   24.00
   8  -4  -3  400.36   23.80
   8   4   3  377.06   22.20
  -8   4  -3  372.66   22.30
  -8  -4   3  391.56   21.40
   9  -4   3  221.68   17.70
   9  -4   3  232.68   14.10
  -9   4   3  239.68   17.50
  -9   4   3  227.98   14.00
  -9  -4  -3  234.38   17.40
   9   4  -3  231.98   17.00
   9  -4   3  221.48   15.90
  -9   4   3  230.68   18.40
  -9  -4  -3  227.68   18.20
  -9   4   3  247.98   17.10
  -9  -4  -3  221.48   16.20
   9   4  -3  228.48   16.90
  -9   4   3  229.68   15.10
   9   4  -3  221.88   15.60
   9   4  -3  241.08   16.70
  -9  -4   3  309.37   13.90
  -9   4  -3  292.97   14.90
  -9   4  -3  305.47   17.30
   9  -4  -3  299.47   15.50
  -9   4  -3  301.07   19.30
  -9  -4   3  307.07   18.10
  -9   4  -3  303.07   16.40
   9  -4  -3  300.07   15.00
  -9  -4   3  296.57   16.30
  -9   4  -3  274.07   17.00
   9  -4  -3  308.57   18.90
  -9  -4   3  299.07   20.20
   9   4   3  300.27   18.00
   9   4   3  299.47   17.60
  -9  -4   3  298.87   13.80
  10   4  -3  371.16   22.30
  10  -4   3  331.27   22.80
  10  -4   3  339.17   20.70
 -10   4   3  376.86   21.90
 -10   4   3  357.06   20.00
 -10   4   3  372.56   24.10
  10   4  -3  373.46   21.60
  10   4  -3  362.56   21.00
 -10  -4  -3  349.47   22.40
 -10  -4  -3  359.46   23.70
 -10   4   3  354.76   18.60
  10  -4   3  352.06   18.70
 -10  -4   3  346.47   20.60
 -10  -4   3  331.87   17.20
 -10   4  -3  361.96   23.60
 -10  -4   3  360.86   22.20
  10  -4  -3  350.06   18.90
 -10  -4   3  354.76   17.30
  10  -4  -3  364.06   23.00
 -10   4  -3  332.27   21.30
 -10   4  -3  380.26   21.60
 -10  -4   3  356.56   24.20
 -10   4  -3  340.57   19.00
  10   4   3  346.77   21.80
 -10   4  -3  342.27   20.10
  10  -4  -3  363.56   19.70
  10   4   3  342.27   21.50
 -11   4   3  263.07   20.30
  11  -4   3  271.47   15.40
 -11  -4  -3  258.77   18.80
  11  -4   3  273.17   19.70
  11   4  -3  258.47   18.50
 -11  -4  -3  290.47   20.90
  11   4  -3  269.87   17.80
 -11   4   3  266.97   17.90
 -11   4   3  260.97   14.80
  11   4  -3  275.57   17.80
  11  -4  -3  231.18   19.10
 -11   4  -3  231.78   16.60
  11   4   3  250.87   18.40
  11   4   3  245.78   18.00
  11  -4  -3  253.67   16.00
 -11  -4   3  283.77   21.20
 -11   4  -3  260.37   17.60
 -11   4  -3  254.57   20.10
  12   4  -3  241.78   16.50
  12   4  -3  192.18   15.60
 -12   4   3  217.28   16.30
 -12  -4  -3  196.18   16.60
 -12  -4  -3  223.58   19.10
  12   4  -3  206.08   17.00
  12  -4   3  192.18   18.10
 -12   4   3  193.18   18.90
 -12   4  -3  245.58   16.50
 -12  -4   3  214.08   19.30
  12  -4  -3  209.08   14.60
 -12   4  -3  220.08   19.10
  12   4   3  192.38   16.70
  12   4   3  205.78   16.90
  12  -4  -3  216.98   18.00
 -12   4  -3  187.58   14.70
  13   4  -3  139.49   13.30
 -13  -4  -3  123.09   15.10
 -13   4   3  129.79   13.50
  13   4  -3  106.09   13.10
  13   4   3  127.39   14.60
   0   5  -3 1244.68   55.39
   0   5   3 1058.59   54.09
   0   5   3 1169.38   53.79
   0  -5  -3 1198.78   54.09
   0   5   3 1183.48   54.79
   0   5   3 1216.18   54.59
   0   5  -3 1180.48   53.09
   0   5   3 1231.38   54.39
   0  -5   3 1167.68   55.29
   0   5   3 1163.88   54.69
   0  -5   3 1249.68   53.19
   0   5   3 1186.98   53.89
   0   5  -3 1176.38   53.39
   0  -5   3 1203.18   53.39
   0   5  -3 1137.39   54.69
   0   5  -3 1216.88   54.69
   0  -5  -3 1188.38   54.49
   0   5   3 1159.88   54.19
   0  -5   3 1142.29   54.49
   0  -5   3 1204.58   54.79
  -1   5   3 1965.90   88.59
  -1   5   3 1840.72   87.59
   1   5  -3 2047.20   88.19
   1   5  -3 1933.01   86.19
  -1   5   3 2070.89   88.69
   1  -5   3 1971.70   87.29
  -1  -5  -3 2039.00   87.89
  -1   5   3 2000.40   87.69
   1   5  -3 1997.70   88.69
   1  -5   3 2102.29   88.49
   1  -5   3 2011.90   86.49
  -1  -5  -3 2122.99   88.69
  -1   5   3 1981.80   87.29
  -1   5   3 2120.19   88.39
   1   5  -3 1993.80   86.29
   1   5  -3 2143.09   89.19
   1  -5   3 2025.20   88.69
   1   5  -3 2063.39   87.59
  -1   5  -3 1959.10   88.49
   1   5   3 1826.12   87.69
  -1   5  -3 1856.31   88.39
  -1   5  -3 1892.01   87.29
   1  -5  -3 1837.72   87.19
   1  -5  -3 1904.61   87.99
   1   5   3 1906.71   87.79
   1   5   3 1871.91   88.39
   1   5   3 1919.21   87.69
  -1   5  -3 1971.40   88.99
  -1  -5   3 1913.51   87.39
   1   5   3 1842.12   88.19
  -1  -5   3 1885.41   88.89
  -1  -5   3 1864.41   88.29
   1   5   3 1786.72   87.29
  -1   5  -3 1873.31   88.79
   1  -5  -3 1888.81   88.29
   1   5   3 2026.40   88.39
   1   5   3 1920.31   87.79
  -1   5  -3 1909.31   86.49
  -1  -5   3 1897.81   88.09
  -2   5   3 1354.86   61.29
   2  -5   3 1353.86   61.19
  -2   5   3 1359.16   59.89
   2  -5   3 1321.07   61.39
  -2  -5  -3 1367.26   61.39
  -2   5   3 1352.46   61.09
   2   5  -3 1350.86   60.29
  -2   5   3 1395.16   61.09
  -2  -5  -3 1351.06   60.99
   2  -5   3 1301.97   60.59
   2   5  -3 1417.86   61.59
   2   5  -3 1412.96   60.29
  -2   5   3 1364.76   61.29
   2   5  -3 1406.16   61.39
  -2   5   3 1320.27   59.39
   2   5  -3 1322.37   61.19
   2  -5   3 1368.96   60.29
  -2  -5  -3 1365.36   59.89
  -2   5  -3 1284.07   60.09
   2   5   3 1332.07   59.99
   2   5   3 1230.08   60.29
   2  -5  -3 1256.27   59.59
  -2   5  -3 1292.07   60.99
  -2  -5   3 1259.67   60.69
   2  -5  -3 1282.07   61.09
   2   5   3 1227.98   59.69
   2  -5  -3 1244.88   60.89
  -2   5  -3 1219.58   60.49
   2   5   3 1345.57   60.99
   2   5   3 1301.97   60.89
  -2  -5   3 1354.76   61.69
  -2   5  -3 1338.27   61.49
  -2   5  -3 1325.47   61.49
   2  -5  -3 1257.67   59.39
   2   5   3 1295.77   60.39
  -2  -5   3 1275.97   60.19
   2   5   3 1288.27   59.69
   2  -5  -3 1272.07   60.49
  -3   5   3 1298.27   57.59
  -3   5   3 1235.18   59.39
   3   5  -3 1246.98   59.29
   3  -5   3 1273.57   58.69
   3   5  -3 1285.27   59.69
   3   5  -3 1273.57   59.29
   3   5  -3 1272.77   58.69
   3  -5   3 1308.47   59.79
   3   5  -3 1357.26   58.09
   3  -5   3 1305.77   58.69
  -3  -5  -3 1260.97   59.69
   3   5  -3 1255.17   56.49
   3   5  -3 1251.47   56.49
  -3  -5  -3 1297.87   59.19
  -3   5   3 1275.77   59.49
  -3  -5  -3 1236.08   57.29
  -3   5   3 1306.87   59.39
  -3   5   3 1257.67   57.19
  -3  -5  -3 1238.38   57.89
  -3   5   3 1260.67   59.29
  -3  -5  -3 1282.97   58.89
   3  -5   3 1226.18   59.19
   3   5   3 1320.77   59.49
   3   5   3 1267.27   57.99
   3  -5  -3 1270.37   57.49
  -3   5  -3 1172.68   59.39
  -3   5  -3 1263.67   58.69
   3   5   3 1233.98   58.79
   3   5   3 1247.68   57.29
   3  -5  -3 1258.97   58.99
   3   5   3 1256.67   57.29
  -3  -5   3 1325.27   58.79
  -3  -5   3 1246.98   59.89
   3  -5  -3 1273.37   57.39
   3  -5  -3 1262.67   59.59
   3   5   3 1397.66   59.49
  -3   5  -3 1248.98   58.69
  -3  -5   3 1286.47   58.09
  -3   5  -3 1306.17   59.39
   4  -5   3 1029.80   48.20
  -4   5   3 1060.09   47.00
  -4   5   3 1047.80   49.10
   4   5  -3 1079.09   49.30
  -4  -5  -3 1048.60   48.70
  -4   5   3 1057.79   49.40
   4   5  -3 1031.20   46.40
   4  -5   3  984.60   48.80
  -4   5   3 1002.70   49.20
  -4   5   3 1083.99   49.40
   4  -5   3 1020.90   48.60
   4  -5   3 1058.69   49.70
  -4  -5  -3 1059.59   49.50
   4   5  -3 1043.90   47.20
   4   5  -3 1058.99   48.70
  -4  -5  -3 1038.00   49.00
   4   5  -3 1043.90   49.60
   4   5  -3 1039.70   49.10
  -4   5   3 1035.70   46.70
   4   5   3 1021.30   49.00
  -4  -5   3  994.50   49.70
  -4  -5   3 1018.90   46.30
   4   5   3 1002.60   48.60
  -4   5  -3  981.50   49.20
   4   5   3 1014.50   46.20
  -4   5  -3 1017.60   48.60
   4  -5  -3 1027.70   46.80
   4   5   3  991.40   46.30
  -4  -5   3  992.80   47.30
   4  -5  -3 1006.90   48.80
  -4   5  -3  993.60   48.10
  -4   5  -3 1042.30   49.10
   4  -5  -3 1008.40   49.50
   4   5   3 1029.20   47.70
   4   5   3 1060.09   49.30
   4  -5  -3 1010.20   46.80
  -4  -5   3 1070.29   48.70
   5  -5   3 1109.89   51.29
   5  -5   3 1049.99   51.09
  -5  -5  -3 1078.29   49.80
   5  -5   3 1062.59   50.29
   5   5  -3 1093.69   50.99
  -5   5   3 1064.79   48.70
   5   5  -3 1094.99   49.00
  -5   5   3 1076.89   48.80
   5   5  -3 1077.59   51.99
  -5   5   3 1131.29   51.89
  -5  -5  -3 1051.69   51.49
   5  -5   3 1090.99   51.99
  -5   5   3 1138.49   51.79
   5   5  -3 1114.89   51.39
   5   5  -3 1084.59   51.29
  -5  -5  -3 1088.79   51.39
   5   5  -3 1080.99   48.80
  -5   5   3 1086.09   51.79
  -5  -5  -3 1103.29   51.09
  -5   5   3 1086.39   51.19
  -5   5  -3 1049.30   50.19
  -5   5  -3 1074.79   51.19
  -5  -5   3 1045.40   48.60
  -5   5  -3 1069.39   51.19
  -5   5  -3 1058.59   51.69
  -5  -5   3 1088.99   52.29
   5  -5  -3 1066.39   48.90
  -5  -5   3 1064.69   49.10
  -5  -5   3 1059.19   50.89
   5   5   3 1012.10   50.79
   5  -5  -3 1035.10   51.89
   5  -5  -3 1020.30   51.09
   5   5   3 1085.19   51.49
   5   5   3 1001.70   49.70
   5   5   3 1069.69   51.49
   5  -5  -3 1035.20   48.70
  -6   5   3  592.14   31.50
   6   5  -3  591.44   30.90
  -6  -5  -3  619.14   31.30
   6   5  -3  593.44   30.80
  -6   5   3  562.94   28.00
   6  -5   3  563.04   30.80
   6   5  -3  580.34   30.60
   6   5  -3  564.74   28.20
  -6   5   3  570.34   28.20
  -6  -5  -3  567.44   31.00
  -6   5   3  594.24   30.80
  -6   5   3  576.94   31.20
   6   5  -3  572.14   31.50
   6  -5   3  566.44   30.50
   6   5  -3  561.74   28.40
  -6  -5  -3  599.44   30.70
   6  -5   3  553.74   29.50
   6  -5   3  571.44   31.70
  -6   5   3  619.24   31.40
  -6  -5  -3  595.74   29.40
  -6   5  -3  600.94   29.60
  -6   5  -3  646.54   31.10
   6   5   3  608.64   30.70
   6  -5  -3  626.64   28.40
  -6  -5   3  605.74   28.30
   6  -5  -3  594.44   31.00
   6   5   3  623.64   29.70
   6  -5  -3  593.74   31.80
   6   5   3  610.44   31.50
  -6  -5   3  625.94   30.80
   6  -5  -3  615.14   28.30
  -6  -5   3  617.44   28.50
   6   5   3  617.54   31.20
  -6  -5   3  636.04   32.30
  -6   5  -3  611.24   31.20
  -6   5  -3  633.64   31.80
  -7   5   3  636.44   31.50
   7   5  -3  652.23   32.30
   7  -5   3  646.44   35.80
   7   5  -3  689.33   34.80
   7  -5   3  652.23   34.90
  -7  -5  -3  676.03   33.20
   7   5  -3  690.23   34.80
  -7  -5  -3  644.44   34.90
   7  -5   3  701.63   30.70
   7   5  -3  682.33   34.50
  -7   5   3  659.63   35.50
   7   5  -3  635.64   31.50
  -7  -5  -3  655.73   34.40
   7  -5   3  683.33   30.70
  -7   5   3  640.64   35.20
  -7   5   3  665.03   34.60
  -7   5   3  660.03   35.00
   7   5  -3  676.23   35.80
  -7  -5  -3  644.74   34.90
   7  -5   3  682.63   34.50
   7  -5   3  669.73   33.40
  -7   5  -3  665.63   33.20
  -7   5  -3  698.63   34.70
  -7  -5   3  689.03   31.50
  -7  -5   3  643.24   34.40
   7   5   3  701.33   35.30
   7   5   3  666.73   33.40
   7  -5  -3  711.33   31.90
  -7  -5   3  696.63   32.40
   7   5   3  663.23   35.40
  -7   5  -3  710.23   35.80
  -7  -5   3  679.93   36.10
   7  -5  -3  684.83   32.00
   7  -5  -3  643.14   35.70
   7  -5  -3  682.23   35.00
  -7   5  -3  682.43   35.20
   7   5   3  690.13   34.70
  -8   5   3  241.08   17.40
  -8  -5  -3  264.47   18.10
  -8   5   3  246.28   13.70
   8  -5   3  245.18   15.80
  -8  -5  -3  262.87   15.90
   8  -5   3  240.88   17.40
  -8   5   3  260.27   17.10
   8  -5   3  231.98   16.40
   8   5  -3  239.18   13.40
   8   5  -3  249.18   14.90
  -8  -5  -3  243.18   17.40
   8  -5   3  254.77   13.30
   8   5  -3  275.47   17.10
  -8   5   3  259.07   14.60
   8   5  -3  250.87   17.10
  -8   5   3  254.67   18.10
   8   5  -3  255.77   17.10
  -8  -5   3  277.47   15.20
  -8  -5   3  271.57   13.60
   8  -5  -3  280.77   14.60
   8  -5  -3  287.87   14.40
   8   5   3  274.67   17.30
  -8   5  -3  258.47   15.50
  -8   5  -3  288.67   17.30
   8   5   3  252.37   18.50
   8   5   3  275.47   16.30
  -8  -5   3  267.97   18.90
  -8   5  -3  271.37   18.60
   8  -5  -3  286.67   18.10
   9   5  -3  170.78   11.30
  -9   5   3  179.98   14.80
  -9   5   3  166.88   10.70
  -9  -5  -3  173.58   14.70
   9   5  -3  185.88   13.30
  -9   5   3  160.08    9.60
  -9  -5  -3  163.48   12.40
  -9  -5  -3  170.18   13.90
   9  -5   3  176.68   14.20
  -9   5   3  182.08   13.60
   9  -5   3  165.98   12.00
   9   5  -3  162.68   13.20
   9  -5   3  172.98    9.30
   9   5   3  143.19   12.10
  -9  -5   3  142.49    8.70
  -9   5  -3  132.99   12.70
   9  -5  -3  146.79    9.90
  -9   5  -3  119.29   12.60
   9   5   3  127.29   12.40
   9  -5  -3  134.59   13.00
   9  -5  -3  136.29    9.90
  -9  -5   3  143.79   14.40
  -9   5  -3  140.39   13.70
  -9   5  -3  128.79   10.90
  -9  -5   3  138.79   10.70
 -10   5   3  185.18   15.00
  10   5  -3  203.38   14.80
 -10  -5  -3  184.78   16.30
 -10   5   3  191.08   16.70
  10   5  -3  188.38   13.50
 -10   5   3  177.68   11.10
  10   5  -3  196.18   15.30
  10  -5   3  179.08   10.90
  10  -5   3  180.98   15.70
 -10  -5  -3  191.08   15.50
 -10   5   3  178.18   14.00
  10  -5   3  173.48   13.80
 -10   5  -3  191.78   13.30
 -10   5  -3  192.58   16.50
  10   5   3  194.88   15.10
 -10  -5   3  171.48   13.10
 -10  -5   3  205.58   17.40
  10  -5  -3  194.98   12.30
  10  -5  -3  181.78   15.60
 -10   5  -3  198.68   14.80
  10   5   3  192.38   14.50
  11   5  -3   72.09   10.60
 -11  -5  -3   62.19   10.90
 -11   5   3   71.69   12.30
  11   5  -3   80.39   10.50
  11  -5   3   89.09   11.80
 -11   5   3   74.19   10.70
  11   5  -3   56.79    9.40
 -11  -5  -3   70.89   12.40
 -11   5  -3   73.49    9.20
  11   5   3   86.99   10.50
  11   5   3   75.89   11.10
  11  -5  -3   86.59    8.20
  11  -5  -3   71.79   11.40
 -11   5  -3   88.69   12.70
 -11   5  -3   95.89   11.10
 -11  -5   3   91.89   13.10
 -12   5   3   40.20   10.30
  12  -5   3   41.40   10.60
 -12  -5  -3   49.70   11.00
 -12   5   3   55.69   11.20
 -12  -5  -3   61.09   11.20
  12   5  -3   47.60    9.50
  12   5  -3   52.19    9.40
  12   5  -3   51.09   10.70
  12   5   3   75.69   11.00
 -12  -5   3   73.89   15.10
 -12   5  -3   71.99   10.80
  12  -5  -3   68.39   12.80
 -12   5  -3   57.59    9.00
  12   5   3   76.69   11.90
  13   5   3   60.59   11.90
   0   6  -3  268.07   15.80
   0   6  -3  280.07   14.30
   0  -6  -3  287.87   15.10
   0   6   3  286.97   14.80
   0  -6   3  278.57   15.80
   0   6   3  291.97   15.70
   0  -6   3  287.87   16.50
   0   6   3  291.87   15.50
   0   6  -3  303.37   16.60
   0   6   3  275.37   14.80
   0   6  -3  282.47   16.40
   0  -6   3  295.37   14.20
   0   6  -3  292.57   16.00
   0  -6  -3  276.97   15.60
   0  -6   3  277.77   15.70
   0   6   3  267.07   15.30
   0  -6   3  292.17   14.30
   0   6  -3  279.47   14.10
   0   6   3  283.17   16.00
   0   6   3  275.27   16.00
  -1  -6  -3  375.56   19.00
   1   6  -3  369.66   19.20
  -1   6   3  363.86   18.20
   1   6  -3  354.36   17.10
   1   6  -3  358.66   17.30
   1  -6   3  377.66   18.30
  -1   6   3  375.96   20.00
   1  -6   3  361.06   19.30
  -1   6   3  403.06   20.10
   1   6  -3  351.66   19.70
   1   6  -3  360.46   18.40
   1  -6   3  380.96   17.50
  -1   6   3  350.56   18.80
  -1   6   3  368.66   19.80
  -1   6   3  373.86   18.20
  -1   6   3  378.36   19.40
  -1  -6  -3  383.16   19.80
   1  -6   3  361.56   19.60
   1   6  -3  385.56   20.30
   1  -6  -3  360.46   19.50
  -1   6  -3  354.06   20.00
  -1   6  -3  349.07   19.40
   1  -6  -3  358.06   19.00
  -1   6  -3  369.06   18.30
   1   6   3  364.96   19.80
   1   6   3  347.17   18.30
   1   6   3  393.26   19.20
   1   6   3  374.16   18.80
   1   6   3  375.86   19.40
   1   6   3  383.66   18.90
  -1  -6   3  345.67   19.40
  -1   6  -3  358.06   20.10
  -1  -6   3  360.66   19.20
  -1  -6   3  368.76   18.50
   1   6   3  367.76   18.80
   1   6   3  350.66   19.40
  -1   6  -3  383.26   17.60
  -1  -6   3  363.96   20.20
  -2   6   3  693.63   34.10
   2   6  -3  711.73   34.40
   2   6  -3  692.33   32.50
   2   6  -3  666.53   35.20
   2  -6   3  701.43   34.20
  -2  -6  -3  688.83   34.10
   2   6  -3  717.83   35.60
  -2  -6  -3  661.03   35.10
  -2   6   3  739.93   35.70
   2   6  -3  701.33   34.50
  -2   6   3  680.83   33.40
   2  -6   3  659.33   35.20
   2   6  -3  696.53   32.40
  -2   6   3  710.13   35.20
   2  -6   3  691.73   34.80
  -2   6   3  704.23   35.70
  -2   6   3  721.53   35.70
   2   6  -3  777.62   36.10
  -2  -6   3  730.23   36.10
  -2   6  -3  747.13   35.70
   2   6   3  740.63   34.30
   2   6   3  702.93   33.90
   2   6   3  761.72   35.50
   2   6   3  742.93   34.80
  -2   6  -3  779.32   36.30
  -2   6  -3  712.43   35.10
  -2   6  -3  767.52   34.60
   2  -6  -3  722.33   35.40
  -2   6  -3  724.83   32.30
   2   6   3  699.23   35.30
   2  -6  -3  765.62   34.10
  -2  -6   3  781.92   34.70
   2   6   3  734.43   34.80
   2   6   3  749.73   35.50
   2  -6  -3  745.93   35.80
   2  -6  -3  738.33   33.60
  -2   6  -3  723.93   35.90
   2   6   3  747.93   34.30
  -2  -6   3  740.93   35.40
  -2  -6   3  736.93   34.70
   2  -6  -3  727.33   34.90
   3  -6   3  341.17   17.80
   3   6  -3  375.86   17.50
   3   6  -3  337.47   15.40
  -3   6   3  362.46   18.80
   3   6  -3  330.77   15.30
   3   6  -3  347.07   19.20
  -3   6   3  352.76   18.70
  -3  -6  -3  328.97   18.40
   3   6  -3  330.47   18.60
  -3  -6  -3  361.16   17.20
  -3  -6  -3  353.86   19.20
   3   6  -3  330.27   18.70
  -3   6   3  342.77   18.90
   3   6  -3  331.97   17.80
   3  -6   3  344.97   19.20
  -3  -6  -3  335.07   16.80
   3  -6   3  321.47   17.70
  -3   6   3  346.57   17.00
  -3   6   3  328.77   18.70
  -3  -6  -3  354.06   18.10
   3  -6   3  352.76   18.80
  -3   6   3  333.77   16.20
  -3  -6   3  307.37   17.10
   3   6   3  315.27   18.40
   3  -6  -3  294.17   17.80
   3   6   3  341.67   18.10
   3   6   3  324.07   17.10
   3   6   3  340.87   18.70
   3   6   3  313.57   16.80
  -3  -6   3  306.17   17.60
  -3   6  -3  321.27   18.90
  -3   6  -3  309.07   17.60
   3   6   3  308.27   17.70
   3  -6  -3  309.67   18.40
  -3  -6   3  315.67   19.00
[truncated: 1,853,077 more chars]
