# Supplementary material for: Synthesis and crystal structure of [1,3-bis­(2,6-diiso­propyl­phen­yl)imidazol-2-yl­idene](iso­cyanato-κN)gold(I)
Source: Acta Crystallogr E Crystallogr Commun. 2024 Jan 19;80(Pt 2):166–8. doi: 10.1107/S205698902400046X (PMC10848990; doi:10.1107/S205698902400046X)
Supplement: Supplementary file 2 [file e-80-00166-Isup5.hkl]

data_I                                                                          
_shelx_title ' B23080_a.res in P2(1)2(1)2(1)'                                   
_shelx_refln_list_code          4                                               
_shelx_F_calc_maximum      423.60                                               
_exptl_crystal_F_000      1248.00                                               
_reflns_d_resolution_high  0.7484                                               
                                                                                
loop_                                                                           
 _space_group_symop_operation_xyz                                               
 'x, y, z'                                                                      
 '-x+1/2, -y, z+1/2'                                                            
 '-x, y+1/2, -z+1/2'                                                            
 'x+1/2, -y+1/2, -z'                                                            
                                                                                
_cell_length_a    10.3941                                                       
_cell_length_b    11.1540                                                       
_cell_length_c    23.3489                                                       
_cell_angle_alpha  90.000                                                       
_cell_angle_beta   90.000                                                       
_cell_angle_gamma  90.000                                                       
                                                                                
_shelx_F_squared_multiplier     1.000                                           
                                                                                
loop_                                                                           
 _refln_index_h                                                                 
 _refln_index_k                                                                 
 _refln_index_l                                                                 
 _refln_F_squared_calc                                                          
 _refln_F_squared_meas                                                          
 _refln_F_squared_sigma                                                         
 _refln_observed_status                                                         
   2   0   0     113565.88     142149.23      4575.25 o                         
   4   0   0     137619.52     165277.06      9286.16 o                         
   6   0   0      51633.67      52937.47       749.52 o                         
   8   0   0      14386.93      14198.44       218.72 o                         
  10   0   0       3458.80       3479.77        83.66 o                         
  12   0   0        575.20        597.20        65.78 o                         
   1   1   0      10806.06      10445.58       140.59 o                         
   2   1   0       1776.14       1781.04        21.39 o                         
   3   1   0       4104.84       4094.30        45.74 o                         
   4   1   0      13838.71      13964.59       148.08 o                         
   5   1   0        677.59        777.82        16.80 o                         
   6   1   0      11838.00      12045.12       129.49 o                         
   7   1   0         87.97         90.63        10.60 o                         
   8   1   0      16150.14      16512.39       177.43 o                         
   9   1   0       1098.62       1031.39        28.77 o                         
  10   1   0      16081.54      16211.41       204.80 o                         
  11   1   0        141.63        146.36        22.12 o                         
  12   1   0       8514.30       8634.57       164.13 o                         
  13   1   0          3.21        -23.04        35.12 o                         
   0   2   0       6058.93       5916.69        91.26 o                         
   1   2   0        970.84        947.38        12.73 o                         
   2   2   0      31780.31      30861.80       323.89 o                         
   3   2   0        493.91        516.46        10.88 o                         
   4   2   0      27908.39      26519.82       289.93 o                         
   5   2   0         11.63         22.26         6.14 o                         
   6   2   0      19524.92      19530.91       203.10 o                         
   7   2   0         41.91         52.71         9.55 o                         
   8   2   0      13679.38      13555.01       148.61 o                         
   9   2   0        622.78        575.81        23.62 o                         
  10   2   0       2908.05       2881.44        53.07 o                         
  11   2   0         43.20         34.85        21.91 o                         
  12   2   0        726.47        782.99        50.29 o                         
  13   2   0        692.41        719.50        64.88 o                         
   1   3   0      13841.55      13907.49       141.65 o                         
   2   3   0      13094.58      13545.74       138.81 o                         
   3   3   0       6827.50       6881.07        74.69 o                         
   4   3   0       3288.49       3010.32        38.86 o                         
   5   3   0       1182.38       1125.71        20.03 o                         
   6   3   0      11405.63      11540.72       133.23 o                         
   7   3   0        777.58        770.99        23.37 o                         
   8   3   0      17722.92      17755.30       202.02 o                         
   9   3   0         20.20         18.24        15.35 o                         
  10   3   0       8219.93       8380.54       138.45 o                         
  11   3   0         23.24         47.06        22.38 o                         
  12   3   0       9368.93       9591.00       179.92 o                         
  13   3   0          1.00        -33.11        52.62 o                         
   0   4   0      54581.90      53977.68       797.57 o                         
   1   4   0        990.20       1044.17        17.50 o                         
   2   4   0      69986.55      71919.27       823.47 o                         
   3   4   0        930.19        996.77        17.53 o                         
   4   4   0      26994.73      26791.19       272.34 o                         
   5   4   0       1264.16       1324.16        24.20 o                         
   6   4   0      18920.76      18891.92       204.47 o                         
   7   4   0       3087.54       3077.99        48.36 o                         
   8   4   0       7020.01       6886.46        97.78 o                         
   9   4   0       1501.83       1508.32        41.78 o                         
  10   4   0       2479.35       2472.95        56.25 o                         
  11   4   0       2022.45       2081.44        67.14 o                         
  12   4   0        118.95        146.87        36.11 o                         
  13   4   0        643.80        690.78       106.30 o                         
   1   5   0       7968.43       7829.95        88.08 o                         
   2   5   0        279.14        272.35        10.83 o                         
   3   5   0       3858.67       3683.02        45.80 o                         
   4   5   0      16935.89      17358.37       181.83 o                         
   5   5   0       4611.18       4540.10        56.31 o                         
   6   5   0       8125.21       8074.92        93.49 o                         
   7   5   0       3500.33       3508.80        53.68 o                         
   8   5   0      14815.02      14961.80       203.48 o                         
   9   5   0        986.23        940.47        34.78 o                         
  10   5   0      12198.82      12255.43       191.73 o                         
  11   5   0       1214.30       1169.26        54.04 o                         
  12   5   0       8344.90       8264.02       190.99 o                         
  13   5   0         51.87         17.20        68.62 o                         
   0   6   0      35114.12      34994.84       499.63 o                         
   1   6   0        172.51        222.45        11.16 o                         
   2   6   0      21149.71      20925.58       216.10 o                         
   3   6   0       2891.42       2892.49        39.47 o                         
   4   6   0      27114.53      27683.59       300.39 o                         
   5   6   0       2664.47       2536.03        41.33 o                         
   6   6   0      15747.68      15754.63       175.24 o                         
   7   6   0       2851.05       2751.05        48.53 o                         
   8   6   0       5515.90       5527.57        89.05 o                         
   9   6   0       1562.98       1553.58        41.97 o                         
  10   6   0       4007.54       3975.82        84.11 o                         
  11   6   0       1550.63       1529.62        72.28 o                         
  12   6   0        724.84        777.54        94.32 o                         
   1   7   0      13969.76      13863.34       144.79 o                         
   2   7   0       4267.93       4275.98        54.57 o                         
   3   7   0      11358.39      11610.05       124.40 o                         
   4   7   0       3351.12       3360.85        50.64 o                         
   5   7   0      10267.25      10127.67       122.17 o                         
   6   7   0       9945.62       9911.63       131.56 o                         
   7   7   0       1516.72       1596.51        43.67 o                         
   8   7   0       7340.12       7359.42       131.23 o                         
   9   7   0       1595.64       1514.54        52.15 o                         
  10   7   0       4946.65       5029.11       119.88 o                         
  11   7   0         51.40         64.35        41.02 o                         
  12   7   0       4956.90       5014.28       363.56 o                         
   0   8   0      14471.74      14529.85       221.91 o                         
   1   8   0          4.35          7.43         9.62 o                         
   2   8   0      27633.04      27708.22       286.42 o                         
   3   8   0        606.83        571.75        19.47 o                         
   4   8   0      16048.44      16058.54       184.35 o                         
   5   8   0       3346.88       3316.43        57.75 o                         
   6   8   0       5025.90       5001.95        85.20 o                         
   7   8   0       2872.82       2862.22        58.42 o                         
   8   8   0       2747.91       2751.74        68.55 o                         
   9   8   0       4808.16       4777.84       114.79 o                         
  10   8   0        876.87        931.53        73.55 o                         
  11   8   0       2966.32       2530.99       161.93 o                         
   1   9   0       5730.81       5911.31        71.40 o                         
   2   9   0         23.98         38.58        11.42 o                         
   3   9   0       7832.17       7957.34       107.61 o                         
   4   9   0       1270.49       1263.18        36.28 o                         
   5   9   0       5701.98       5886.34        98.01 o                         
   6   9   0       1936.63       1895.74        46.43 o                         
   7   9   0       2805.81       2739.30        65.16 o                         
   8   9   0       2427.17       2454.81        78.14 o                         
   9   9   0       1194.81       1308.06        72.74 o                         
  10   9   0       2689.32       2652.74       142.65 o                         
   0  10   0      13181.36      13211.60       220.22 o                         
   1  10   0          5.51        -10.47        13.52 o                         
   2  10   0       4759.32       4804.44        72.25 o                         
   3  10   0       1265.32       1220.36        31.60 o                         
   4  10   0       5139.37       5188.12        92.47 o                         
   5  10   0       2418.25       2458.06        57.10 o                         
   6  10   0       3929.15       3860.93        81.66 o                         
   7  10   0       2597.53       2677.95        92.73 o                         
   8  10   0       1405.90       1486.45        75.54 o                         
   9  10   0       2422.32       2308.36       107.54 o                         
   1  11   0      18943.79      19238.86       248.50 o                         
   2  11   0         19.90         30.05        16.43 o                         
   3  11   0      16239.52      16333.88       215.43 o                         
   4  11   0       1448.11       1563.82        56.88 o                         
   5  11   0      10301.45      10455.18       190.33 o                         
   6  11   0       1150.26       1266.28        59.95 o                         
   7  11   0       3906.19       4007.87       119.32 o                         
   8  11   0       1382.72       1413.26       113.24 o                         
   0  12   0       4156.72       4093.54       105.50 o                         
   1  12   0        299.85        287.44        26.17 o                         
   2  12   0       3658.49       3735.38        80.65 o                         
   3  12   0       1228.88       1301.34        62.50 o                         
   4  12   0       4039.18       4189.75       109.56 o                         
   5  12   0       2657.51       2699.41        83.86 o                         
   6  12   0        960.07       1000.24        71.78 o                         
   7  12   0       4857.67       4592.24       207.67 o                         
   8  12   0       1067.96       1016.23       201.28 o                         
   1  13   0       9630.53       9675.03       195.23 o                         
   2  13   0        656.82        685.67        52.01 o                         
   3  13   0       7849.33       7944.92       170.48 o                         
   4  13   0        135.30        129.63        36.25 o                         
   5  13   0       5825.81       5845.05       197.54 o                         
   6  13   0       1106.10        998.03       143.51 o                         
   0  14   0        790.91        826.66       102.30 o                         
   1  14   0         99.88        163.89        52.84 o                         
   2  14   0        781.28        802.33        64.97 o                         
   3  14   0        895.59        907.88       115.19 o                         
   4  14   0        414.63        410.61        71.61 o                         
   2   0   1       3374.45       3382.25        36.94 o                         
   3   0   1      17161.91      17422.34       176.35 o                         
   4   0   1      13459.23      13654.71       141.22 o                         
   5   0   1       9441.69       9692.65       104.38 o                         
   6   0   1      12451.16      12861.37       137.37 o                         
   7   0   1      10101.87      10137.86       112.72 o                         
   8   0   1      10774.33      10951.09       126.36 o                         
   9   0   1       6506.26       6609.24        86.23 o                         
  10   0   1       9328.81       9218.11       121.87 o                         
  11   0   1       9068.39       9107.07       148.58 o                         
  12   0   1       4711.02       4691.65       115.07 o                         
  13   0   1       3360.78       3192.31        96.31 o                         
 -13   1   1        449.48        473.64        50.84 o                         
 -12   1   1        774.57        799.17        52.42 o                         
 -11   1   1        688.64        712.78        36.36 o                         
 -10   1   1       2249.01       2235.06        45.77 o                         
  -9   1   1       3762.75       3743.93        63.05 o                         
  -8   1   1       5344.56       5264.64        64.70 o                         
  -7   1   1       8011.83       7900.44        95.71 o                         
  -6   1   1      13768.36      13784.95       147.51 o                         
  -5   1   1      26207.96      26937.23       261.32 o                         
  -4   1   1      16622.71      16462.22       158.23 o                         
  -3   1   1      27536.58      26987.79       281.78 o                         
  -2   1   1      36437.25      36885.71       431.67 o                         
   2   1   1      34816.87      35621.03       508.44 o                         
   3   1   1      31694.98      31545.39       308.51 o                         
   4   1   1      15872.12      15787.11       175.01 o                         
   5   1   1      25070.43      25606.45       290.26 o                         
   6   1   1      14000.18      13992.39       151.61 o                         
   7   1   1       9084.33       9069.80        97.41 o                         
   8   1   1       4730.11       4645.50        63.39 o                         
   9   1   1       4766.37       4721.04        66.19 o                         
  10   1   1       2083.01       2031.27        45.22 o                         
  11   1   1        612.91        655.03        34.77 o                         
  12   1   1        586.42        593.09        41.95 o                         
  13   1   1        540.33        538.32        47.07 o                         
 -13   2   1       3636.05       3587.74       118.74 o                         
 -12   2   1       5231.49       5426.33       118.91 o                         
 -11   2   1       3722.49       3703.21        77.18 o                         
 -10   2   1       5341.33       5557.42        98.71 o                         
  -9   2   1      10586.86      10527.58       135.94 o                         
  -8   2   1       8208.62       8220.60        97.60 o                         
  -7   2   1       5464.30       5315.60        68.69 o                         
  -6   2   1       7205.70       6980.16        83.87 o                         
  -5   2   1       5634.37       5670.73        62.03 o                         
  -4   2   1       3358.71       3254.34        39.60 o                         
  -3   2   1       2604.85       2608.34        33.53 o                         
  -2   2   1       5794.49       5809.98        68.72 o                         
   0   2   1      14788.50      14888.17       149.30 o                         
   1   2   1        857.74        854.66        12.59 o                         
   2   2   1       6594.39       6595.10        67.74 o                         
   3   2   1       2956.45       2976.06        35.07 o                         
   4   2   1       2635.26       2512.57        43.87 o                         
   5   2   1       4785.09       4733.17        63.69 o                         
   6   2   1       7409.08       7261.53        84.15 o                         
   7   2   1       5607.11       5534.44        66.96 o                         
   8   2   1       8605.84       8589.39        98.45 o                         
   9   2   1       9504.73       9663.07       124.56 o                         
  10   2   1       5838.26       5920.74        89.24 o                         
  11   2   1       3895.89       3844.50        71.86 o                         
  12   2   1       5402.10       5598.08       119.69 o                         
  13   2   1       3589.50       3549.95       115.82 o                         
 -13   3   1        250.07        177.53        59.24 o                         
 -12   3   1        699.09        766.75        48.66 o                         
 -11   3   1       1012.80        989.00        43.53 o                         
 -10   3   1       1488.15       1492.06        46.64 o                         
  -9   3   1       5343.87       5253.24        80.57 o                         
  -8   3   1       7251.95       7204.88        90.22 o                         
  -7   3   1       7106.77       7153.80        91.31 o                         
  -6   3   1      10771.84      10791.18       119.41 o                         
  -5   3   1      19369.04      19527.58       202.16 o                         
  -4   3   1      21867.52      21798.92       215.56 o                         
  -3   3   1      25129.39      24961.30       263.33 o                         
  -2   3   1      34549.27      33720.15       340.31 o                         
  -1   3   1      31264.18      30272.87       317.95 o                         
   0   3   1      19133.98      18329.69       176.24 o                         
   1   3   1      31253.02      30154.15       309.55 o                         
   2   3   1      35175.45      34557.30       359.13 o                         
   3   3   1      26421.31      25979.56       257.40 o                         
   4   3   1      20667.03      20131.19       226.22 o                         
   5   3   1      19343.09      19480.40       212.83 o                         
   6   3   1      11061.69      11016.46       122.79 o                         
   7   3   1       7493.04       7446.31        88.58 o                         
   8   3   1       6578.09       6568.46        82.69 o                         
   9   3   1       4623.39       4522.15        74.04 o                         
  10   3   1       1721.33       1729.23        46.05 o                         
  11   3   1       1105.87       1031.63        44.43 o                         
  12   3   1        598.81        637.43        45.05 o                         
  13   3   1         90.34         43.19        60.05 o                         
 -13   4   1       4109.52       4030.55       177.00 o                         
 -12   4   1       3474.28       3399.20       106.52 o                         
 -11   4   1       4250.44       4404.83       100.53 o                         
 -10   4   1       4620.78       4707.19        87.52 o                         
  -9   4   1       6253.56       6296.05       105.41 o                         
  -8   4   1       5322.40       5146.87        84.00 o                         
  -7   4   1       9575.74       9542.94       108.55 o                         
  -6   4   1       7078.96       7134.24        79.51 o                         
  -5   4   1       3574.32       3462.99        47.05 o                         
  -4   4   1       8214.07       8311.71        95.55 o                         
  -3   4   1       3687.78       3616.32        47.87 o                         
  -1   4   1      12493.00      12499.42       129.60 o                         
   0   4   1        568.26        525.88        11.83 o                         
   1   4   1      11764.46      11841.62       120.20 o                         
   2   4   1       1643.34       1554.71        23.58 o                         
   3   4   1       4285.20       4276.46        51.66 o                         
   4   4   1       9225.45       9372.05       102.04 o                         
   5   4   1       4086.65       3910.83        49.27 o                         
   6   4   1       6230.46       6154.96        81.84 o                         
   7   4   1       8133.49       8005.92       102.42 o                         
   8   4   1       4537.91       4496.22        79.57 o                         
   9   4   1       7438.36       7451.18       108.20 o                         
  10   4   1       4830.83       4830.39        87.56 o                         
  11   4   1       4344.64       4401.75       101.37 o                         
  12   4   1       3159.13       3040.03        86.35 o                         
  13   4   1       3798.83       3675.18       216.78 o                         
 -13   5   1        859.12        869.81        86.86 o                         
 -12   5   1       1275.70       1298.98        71.68 o                         
 -11   5   1       1478.60       1463.99        61.49 o                         
 -10   5   1       1830.53       1773.23        55.22 o                         
  -9   5   1       4389.72       4328.35        83.39 o                         
  -8   5   1       4281.44       4236.44        70.52 o                         
  -7   5   1      10170.99       9995.40       116.33 o                         
  -6   5   1       9964.03       9917.22       106.85 o                         
  -5   5   1       7849.57       7647.92        84.92 o                         
  -4   5   1      28914.89      29531.07       304.89 o                         
  -3   5   1      22416.67      22779.44       233.30 o                         
  -2   5   1      22860.98      22696.09       228.67 o                         
  -1   5   1      29595.28      29589.14       298.45 o                         
   0   5   1      50213.41      51117.79       485.43 o                         
   1   5   1      29183.43      29528.42       291.11 o                         
   2   5   1      22129.03      22028.78       234.15 o                         
   3   5   1      22391.29      22659.99       245.48 o                         
   4   5   1      28399.76      28631.02       312.34 o                         
   5   5   1       7543.33       7447.26        88.76 o                         
   6   5   1       9235.17       9298.55       117.99 o                         
   7   5   1       9748.40       9605.18       118.85 o                         
   8   5   1       4285.70       4253.29        72.69 o                         
   9   5   1       4693.40       4568.27        82.60 o                         
  10   5   1       1766.06       1764.44        52.81 o                         
  11   5   1       1791.99       1736.84        62.37 o                         
  12   5   1       1315.34       1365.94        85.90 o                         
  13   5   1        880.20        977.85       166.33 o                         
 -12   6   1       3616.86       3679.24       139.78 o                         
 -11   6   1       4444.24       4473.66       116.25 o                         
 -10   6   1       6376.58       6223.68       114.73 o                         
  -9   6   1       5976.98       5925.45        93.01 o                         
  -8   6   1       4954.66       4988.83        80.22 o                         
  -7   6   1       9380.65       9520.76       132.73 o                         
  -6   6   1       5647.03       5592.16        67.17 o                         
  -5   6   1       8559.62       8469.76        95.02 o                         
  -4   6   1       5488.30       5560.69        68.58 o                         
  -3   6   1       7961.18       8095.73        94.68 o                         
  -2   6   1       3226.04       3127.12        45.51 o                         
  -1   6   1       5246.45       5236.15        63.03 o                         
   0   6   1       9337.12       9395.19       100.36 o                         
   1   6   1       5035.48       5103.48        59.75 o                         
   2   6   1       4008.92       3940.36        47.53 o                         
   3   6   1       9001.11       9048.31       102.41 o                         
   4   6   1       5069.95       5039.92        67.87 o                         
   5   6   1       7956.33       7907.48        96.40 o                         
   6   6   1       5161.90       5093.94        78.87 o                         
   7   6   1      10768.44      10755.71       143.84 o                         
   8   6   1       4489.70       4543.74        84.50 o                         
   9   6   1       5103.99       5214.55       104.21 o                         
  10   6   1       6123.74       6141.97       124.60 o                         
  11   6   1       4560.36       4512.41       122.24 o                         
  12   6   1       3675.62       3740.84       169.36 o                         
 -12   7   1        770.76        617.04       148.02 o                         
 -11   7   1       1039.38        917.64        84.64 o                         
 -10   7   1       1665.52       1677.55        67.94 o                         
  -9   7   1       2466.36       2517.97        65.49 o                         
  -8   7   1       2789.51       2772.25        64.37 o                         
  -7   7   1       2592.24       2486.41        55.28 o                         
  -6   7   1       5378.91       5358.00        79.10 o                         
  -5   7   1       7157.70       7145.73        90.31 o                         
  -4   7   1      10085.68       9889.75       118.81 o                         
  -3   7   1       7524.28       7313.15        87.68 o                         
  -2   7   1       9474.69       9264.99       111.38 o                         
  -1   7   1      11811.20      11355.18       136.16 o                         
   0   7   1      10993.48      10859.34       118.88 o                         
   1   7   1      13395.79      13272.34       131.36 o                         
   2   7   1      11295.78      11262.02       123.52 o                         
   3   7   1       8017.18       8009.40        92.78 o                         
   4   7   1      11058.27      11001.35       125.06 o                         
   5   7   1       6937.58       6921.97        89.83 o                         
   6   7   1       5774.95       5685.37       102.53 o                         
   7   7   1       2808.29       2740.20        55.75 o                         
   8   7   1       3460.45       3511.66        68.12 o                         
   9   7   1       2654.36       2798.49        62.95 o                         
  10   7   1       2056.47       2019.28        72.54 o                         
  11   7   1        636.71        614.32        55.80 o                         
  12   7   1        851.92        760.11       158.01 o                         
 -11   8   1       1167.05       1347.47       132.88 o                         
 -10   8   1       1365.22       1273.92        83.80 o                         
  -9   8   1       2244.78       2340.54        74.81 o                         
  -8   8   1       3704.61       3593.09        81.85 o                         
  -7   8   1       4836.07       4784.15        81.61 o                         
  -6   8   1       6522.49       6390.82       102.37 o                         
  -5   8   1       6009.68       6068.94        88.05 o                         
  -4   8   1       8809.80       8732.39       103.41 o                         
  -3   8   1      10080.61      10169.91       112.79 o                         
  -2   8   1       9196.26       9258.36       107.35 o                         
  -1   8   1      12840.83      13150.72       135.88 o                         
   0   8   1       9634.66       9755.88       110.10 o                         
   1   8   1      12051.23      12188.78       131.84 o                         
   2   8   1       8828.10       9019.27       101.70 o                         
   3   8   1       9569.82       9647.98       119.74 o                         
   4   8   1       9237.26       9261.34       109.23 o                         
   5   8   1       5440.64       5403.53        84.45 o                         
   6   8   1       6929.34       6985.70       107.38 o                         
   7   8   1       3994.45       3946.17        81.46 o                         
   8   8   1       3906.65       3981.13        84.06 o                         
   9   8   1       2222.11       2238.93        76.08 o                         
  10   8   1       1631.00       1578.04        72.45 o                         
  11   8   1       1193.27       1173.27       232.08 o                         
 -10   9   1       2379.42       2354.57       132.89 o                         
  -9   9   1       2462.43       2483.03       102.95 o                         
  -8   9   1       3685.92       3759.03        90.23 o                         
  -7   9   1       3666.85       3740.28        78.19 o                         
  -6   9   1       3749.56       3731.11        68.81 o                         
  -5   9   1       5747.99       5595.63        91.00 o                         
  -4   9   1       5864.72       5801.83        81.85 o                         
  -3   9   1       4855.36       4692.40        65.64 o                         
  -2   9   1       7310.49       7168.59        93.20 o                         
  -1   9   1       7180.26       7098.94        81.98 o                         
   0   9   1       4418.22       4430.20        56.93 o                         
   1   9   1       6567.86       6531.58        83.28 o                         
   2   9   1       8105.75       8100.53        92.11 o                         
   3   9   1       4242.14       4314.27        70.74 o                         
   4   9   1       5231.02       5154.90        85.33 o                         
   5   9   1       5777.81       5634.44        91.81 o                         
   6   9   1       3796.63       3751.23        76.56 o                         
   7   9   1       3596.92       3627.27        71.17 o                         
   8   9   1       3526.76       3557.95        97.25 o                         
   9   9   1       2424.45       2489.37        91.09 o                         
  10   9   1       2287.78       2034.62       131.46 o                         
  -9  10   1       2351.94       2317.21       109.93 o                         
  -8  10   1       4075.23       4268.89       119.78 o                         
  -7  10   1       3211.11       3325.38        88.93 o                         
  -6  10   1       3850.68       3886.90        79.00 o                         
  -5  10   1       4228.20       4248.25        79.46 o                         
  -4  10   1       5028.13       4994.76        83.91 o                         
  -3  10   1       4754.66       4821.27        74.49 o                         
  -2  10   1       3753.29       3732.24        58.66 o                         
  -1  10   1       4583.59       4635.72        68.86 o                         
   0  10   1       6340.55       6279.91        84.04 o                         
   1  10   1       4693.03       4723.13        73.53 o                         
   2  10   1       3619.87       3766.74        61.28 o                         
   3  10   1       4830.07       4801.63        77.42 o                         
   4  10   1       4702.59       4773.64        84.28 o                         
   5  10   1       4884.79       4914.05        85.47 o                         
   6  10   1       3226.84       3302.88        82.94 o                         
   7  10   1       3156.54       3196.00        83.26 o                         
   8  10   1       3776.78       3972.61       118.49 o                         
   9  10   1       2672.06       2589.45       123.42 o                         
  -8  11   1       2548.28       2672.96       134.70 o                         
  -7  11   1       2951.05       3054.48        96.19 o                         
  -6  11   1       3728.71       3792.76       106.39 o                         
  -5  11   1       3122.86       3257.22        87.35 o                         
  -4  11   1       2699.46       2764.95        70.19 o                         
  -3  11   1       4577.83       4366.74        80.24 o                         
  -2  11   1       3186.42       3245.96        57.91 o                         
  -1  11   1       2061.86       2094.57        48.27 o                         
   0  11   1       4933.77       4844.51        79.97 o                         
   1  11   1       2194.02       2204.19        49.20 o                         
   2  11   1       2889.50       2883.71        55.60 o                         
   3  11   1       4969.62       4917.69        88.71 o                         
   4  11   1       2691.39       2698.80        67.27 o                         
   5  11   1       3192.49       3246.70        79.07 o                         
   6  11   1       3871.78       3993.89       110.56 o                         
   7  11   1       2920.88       3035.82       103.09 o                         
   8  11   1       2581.47       2414.89       137.10 o                         
  -8  12   1       1485.72       1735.32       264.57 o                         
  -7  12   1       1950.54       1744.62       139.45 o                         
  -6  12   1       2616.65       2564.12        92.49 o                         
  -5  12   1       4358.10       4371.67       106.02 o                         
  -4  12   1       4679.24       4825.52       112.44 o                         
  -3  12   1       6229.56       6129.66       129.76 o                         
  -2  12   1       5560.90       5368.59       101.35 o                         
  -1  12   1       5854.33       5871.90        96.80 o                         
   0  12   1       5870.79       5707.93        96.67 o                         
   1  12   1       5599.99       5465.78       100.46 o                         
   2  12   1       5291.71       5177.11       101.58 o                         
   3  12   1       5884.59       5793.27       119.29 o                         
   4  12   1       4532.27       4690.85       118.79 o                         
   5  12   1       3995.84       4010.71       107.86 o                         
   6  12   1       2732.24       2685.32       100.05 o                         
   7  12   1       1826.49       1792.48       119.83 o                         
  -6  13   1       2495.16       2549.29       181.27 o                         
  -5  13   1       1689.94       1653.02       107.05 o                         
  -4  13   1       1799.25       1766.72        72.04 o                         
  -3  13   1       1028.74       1091.92        62.30 o                         
  -2  13   1       2301.19       2286.80        78.26 o                         
  -1  13   1        982.40        990.16        60.70 o                         
   0  13   1       1158.25       1208.20        57.28 o                         
   1  13   1        934.45        966.39        58.99 o                         
   2  13   1       2162.27       2264.81        82.35 o                         
   3  13   1        894.92        907.22        59.03 o                         
   4  13   1       1666.23       1702.68        73.31 o                         
   5  13   1       1729.06       1775.09       111.21 o                         
   6  13   1       2476.35       2397.58       146.39 o                         
  -4  14   1       2897.78       3025.21       156.69 o                         
  -3  14   1       2855.46       2832.72       184.61 o                         
  -2  14   1       3971.37       4045.93       138.36 o                         
  -1  14   1       4201.81       4197.15       132.59 o                         
   0  14   1       4085.53       4158.07       130.14 o                         
   1  14   1       4493.56       4514.96       135.03 o                         
   2  14   1       3843.11       3840.23       121.68 o                         
   3  14   1       3026.76       3261.52       121.71 o                         
   4  14   1       3360.88       3544.32       163.07 o                         
   2   0   2          1.09         17.68         3.22 o                         
   3   0   2     176467.38     222002.97      5057.77 o                         
   4   0   2        102.29        139.09         7.75 o                         
   5   0   2      66874.34      67431.75       687.24 o                         
   6   0   2          8.99          3.18         7.53 o                         
   7   0   2      27311.49      28063.96       288.35 o                         
   8   0   2        111.63         97.08        12.36 o                         
   9   0   2       8495.25       8396.94       102.32 o                         
  10   0   2        296.51        337.60        21.13 o                         
  11   0   2       3057.14       2944.80        64.34 o                         
  12   0   2         18.23         40.50        28.36 o                         
  13   0   2         45.73         75.30        36.04 o                         
 -13   1   2       8986.26       9033.12       212.10 o                         
 -12   1   2         19.26         21.37        27.56 o                         
 -11   1   2      12267.37      12270.43       184.61 o                         
 -10   1   2         87.24         83.67        16.51 o                         
  -9   1   2      15322.65      15776.71       173.44 o                         
  -8   1   2         40.68         59.58        11.44 o                         
  -7   1   2      17686.13      17767.60       186.16 o                         
  -6   1   2        194.37        224.35        11.32 o                         
  -5   1   2      18829.37      19274.92       178.79 o                         
  -4   1   2        105.65         98.42         6.18 o                         
  -3   1   2      11048.63      11201.33       118.75 o                         
  -2   1   2        498.21        520.43         9.92 o                         
  -1   1   2        334.10        338.25         6.89 o                         
   0   1   2        804.52        745.88        11.83 o                         
   1   1   2        321.41        348.90         6.70 o                         
   2   1   2        488.37        507.91         9.58 o                         
   3   1   2       9183.82       9198.75       107.28 o                         
   4   1   2        184.89        156.96         9.72 o                         
   5   1   2      16459.86      16693.24       196.43 o                         
   6   1   2        230.11        262.33        13.02 o                         
   7   1   2      16343.77      16317.21       179.79 o                         
   8   1   2          9.03         14.12        10.64 o                         
   9   1   2      13946.46      14126.19       177.24 o                         
  10   1   2         48.66         21.43        16.24 o                         
  11   1   2      12528.21      12707.55       193.48 o                         
  12   1   2         18.71         16.34        30.71 o                         
  13   1   2       8518.23       8486.54       192.46 o                         
 -13   2   2        200.56        193.35        44.42 o                         
 -12   2   2         81.16        123.55        31.79 o                         
 -11   2   2       1343.45       1304.42        49.03 o                         
 -10   2   2        303.93        331.98        26.03 o                         
  -9   2   2       4822.66       4798.72        72.90 o                         
  -8   2   2        333.26        347.57        19.05 o                         
  -7   2   2       8746.21       8509.17       101.41 o                         
  -6   2   2         66.34         80.78         9.43 o                         
  -5   2   2      19783.37      19470.35       208.89 o                         
  -4   2   2        454.61        520.96        13.33 o                         
  -3   2   2      34526.05      33432.06       326.28 o                         
  -2   2   2        359.55        378.71         8.95 o                         
  -1   2   2      35154.86      34169.55       420.67 o                         
   0   2   2      12783.46      12751.22       128.68 o                         
   2   2   2        351.79        361.50         8.75 o                         
   3   2   2      32430.73      31548.83       342.05 o                         
   4   2   2        489.39        554.58        14.07 o                         
   5   2   2      20445.86      20025.38       215.00 o                         
   6   2   2          9.93         21.28         8.59 o                         
   7   2   2       8388.91       8177.61        98.20 o                         
   8   2   2        624.14        524.05        47.39 o                         
   9   2   2       4183.20       4138.07        64.74 o                         
  10   2   2        416.16        429.04        24.65 o                         
  11   2   2       1212.37       1200.24        41.14 o                         
  12   2   2        123.50        153.58        31.63 o                         
  13   2   2        143.37        181.26        39.66 o                         
 -13   3   2       5846.67       5860.20       176.75 o                         
 -12   3   2         26.65         50.51        32.94 o                         
 -11   3   2       9528.97       9671.58       153.94 o                         
 -10   3   2        171.36        198.46        22.94 o                         
  -9   3   2      10825.00      10993.15       158.88 o                         
  -8   3   2       1054.32       1076.54        29.30 o                         
  -7   3   2      12668.82      12750.54       142.27 o                         
  -6   3   2       3613.69       3652.37        46.76 o                         
  -5   3   2      12917.14      13021.50       134.13 o                         
  -4   3   2       7788.41       8063.60        92.82 o                         
  -3   3   2       3563.77       3449.11        40.44 o                         
  -2   3   2      11677.06      11894.56       115.34 o                         
  -1   3   2      11279.31      11780.12       111.16 o                         
   0   3   2      16904.93      16933.74       175.79 o                         
   1   3   2       9784.35      10228.59       113.23 o                         
   2   3   2       8990.64       9216.70       126.98 o                         
   3   3   2       3489.61       3411.76        45.61 o                         
   4   3   2       8263.08       8545.84        98.07 o                         
   5   3   2      11967.88      11905.66       144.54 o                         
   6   3   2       3107.80       3161.79        47.75 o                         
   7   3   2      13263.11      13310.49       146.44 o                         
   8   3   2       1034.07        999.21        25.69 o                         
   9   3   2      12274.99      12399.04       148.54 o                         
  10   3   2        238.47        261.30        19.36 o                         
  11   3   2       9593.85       9948.15       170.37 o                         
  12   3   2         34.97         19.14        30.05 o                         
  13   3   2       6034.68       5851.13       192.54 o                         
 -13   4   2         98.05          2.02        53.61 o                         
 -12   4   2       1055.32       1032.20        62.92 o                         
 -11   4   2       1118.71       1123.93        49.30 o                         
 -10   4   2       2103.19       2064.55        54.77 o                         
  -9   4   2       4685.87       4686.73        81.17 o                         
  -8   4   2       1708.34       1436.32        81.47 o                         
  -7   4   2      14387.29      14271.29       147.96 o                         
  -6   4   2       1572.25       1593.94        29.34 o                         
  -5   4   2      27086.99      27238.98       267.64 o                         
  -4   4   2       2251.88       2321.80        32.28 o                         
  -3   4   2      41121.45      40738.21       396.18 o                         
  -2   4   2       1809.06       1893.29        27.31 o                         
  -1   4   2      47284.75      46609.16       543.07 o                         
   0   4   2       6555.95       7225.95        77.81 o                         
   1   4   2      48408.95      47790.00       449.47 o                         
   2   4   2       2179.99       2288.76        32.32 o                         
   3   4   2      39881.95      40128.93       426.62 o                         
   4   4   2       2271.75       2394.40        35.59 o                         
   5   4   2      25799.63      26079.50       287.88 o                         
   6   4   2       1844.19       1869.15        33.61 o                         
   7   4   2      11696.81      11488.11       147.93 o                         
   8   4   2       1136.98       1126.03        30.46 o                         
   9   4   2       5511.69       5450.82        85.86 o                         
  10   4   2       1924.65       1875.93        49.57 o                         
  11   4   2       1143.49       1124.55        54.79 o                         
  12   4   2       1059.15        997.32        57.61 o                         
  13   4   2         44.10        172.89       111.38 o                         
 -13   5   2       5318.92       5324.00       445.39 o                         
 -12   5   2        147.03        164.71        39.81 o                         
 -11   5   2       7718.49       7764.60       165.60 o                         
 -10   5   2       1180.27       1147.41        42.77 o                         
  -9   5   2      10126.41      10189.52       147.65 o                         
  -8   5   2       2564.59       2546.68        51.43 o                         
  -7   5   2      12943.58      12987.24       134.74 o                         
  -6   5   2       4979.75       5012.53        63.15 o                         
  -5   5   2       9601.52       9558.72       110.04 o                         
  -4   5   2       8608.40       8668.45        94.11 o                         
  -3   5   2       5961.14       5980.42        72.74 o                         
  -2   5   2      14363.31      14744.14       173.86 o                         
  -1   5   2       3146.41       3331.65        47.69 o                         
   0   5   2      14103.21      14164.96       147.51 o                         
   1   5   2       3840.59       4052.15        44.87 o                         
   2   5   2      17958.94      18253.06       177.60 o                         
   3   5   2       6766.70       6857.62        77.62 o                         
   4   5   2       8393.28       8547.67       101.07 o                         
   5   5   2      10199.41      10234.45       123.50 o                         
   6   5   2       4672.78       4679.10        69.28 o                         
   7   5   2      11433.31      11452.14       147.05 o                         
   8   5   2       3317.08       3196.72        57.84 o                         
   9   5   2      10068.99      10151.29       147.62 o                         
  10   5   2       1060.93       1033.79        45.48 o                         
  11   5   2       7514.33       7701.47       160.18 o                         
  12   5   2        220.05        230.88        49.31 o                         
  13   5   2       5175.09       4908.09       351.92 o                         
 -12   6   2       2057.46       2076.97       124.37 o                         
 -11   6   2        971.83       1078.92        64.78 o                         
 -10   6   2       3044.35       3024.97        76.88 o                         
  -9   6   2       4137.96       4069.71        73.85 o                         
  -8   6   2       4589.64       4593.28        79.53 o                         
  -7   6   2      11537.69      11362.98       150.38 o                         
  -6   6   2       2809.21       2734.35        44.05 o                         
  -5   6   2      18730.53      18904.16       197.19 o                         
  -4   6   2       1733.86       1722.93        29.77 o                         
  -3   6   2      29471.24      29867.46       305.13 o                         
  -2   6   2       2258.09       2347.54        32.06 o                         
  -1   6   2      39628.17      39880.23       441.35 o                         
   0   6   2        525.72        576.78        15.66 o                         
   1   6   2      42538.95      43305.18       401.35 o                         
   2   6   2       1820.95       1890.82        30.00 o                         
   3   6   2      29482.52      30012.18       313.76 o                         
   4   6   2       1227.49       1240.64        27.66 o                         
   5   6   2      19117.61      19374.89       218.63 o                         
   6   6   2       3093.91       3093.19        52.03 o                         
   7   6   2      13155.92      12986.34       181.50 o                         
   8   6   2       4592.89       4560.31        82.88 o                         
   9   6   2       4289.85       4242.61        86.00 o                         
  10   6   2       3265.69       3290.83        80.89 o                         
  11   6   2        980.07       1121.53        67.95 o                         
  12   6   2       2202.13       2189.75       160.42 o                         
 -12   7   2        269.11        361.51        99.34 o                         
 -11   7   2       5786.45       5602.72       152.87 o                         
 -10   7   2       1188.38       1229.79        63.81 o                         
  -9   7   2       8959.12       8900.16       146.33 o                         
  -8   7   2       3224.52       3090.31        62.03 o                         
  -7   7   2       7846.21       7820.34       113.00 o                         
  -6   7   2       5862.13       5795.12        84.28 o                         
  -5   7   2       6527.01       6575.19        82.80 o                         
  -4   7   2       7053.53       7039.18        82.47 o                         
  -3   7   2       3764.74       3704.67        56.33 o                         
  -2   7   2      15861.02      15892.89       171.14 o                         
  -1   7   2        930.72        959.73        21.04 o                         
   0   7   2      12710.88      12863.48       138.60 o                         
   1   7   2        794.68        801.02        19.93 o                         
   2   7   2      15284.03      15472.73       162.41 o                         
   3   7   2       2725.88       2771.88        57.47 o                         
   4   7   2       6918.94       6842.63        84.98 o                         
   5   7   2       7149.78       7197.41        85.98 o                         
   6   7   2       5631.44       5650.70        81.40 o                         
   7   7   2       7703.89       7848.01       125.85 o                         
   8   7   2       3110.59       3091.96        62.02 o                         
   9   7   2       8380.07       8416.42       150.96 o                         
  10   7   2        986.01       1058.68        60.97 o                         
  11   7   2       6158.00       6118.77       154.15 o                         
  12   7   2        273.30        234.43       123.04 o                         
 -11   8   2        384.02        515.15        85.75 o                         
 -10   8   2       3351.38       3408.94       118.84 o                         
  -9   8   2       2695.17       2697.42        79.21 o                         
  -8   8   2       4280.68       4226.09        87.43 o                         
  -7   8   2       5253.96       5178.81        94.02 o                         
  -6   8   2       3633.34       3655.86        65.11 o                         
  -5   8   2      11573.07      11390.87       140.94 o                         
  -4   8   2       3034.61       2975.57        45.83 o                         
  -3   8   2      14545.19      14552.32       162.14 o                         
  -2   8   2       1849.33       1868.31        36.10 o                         
  -1   8   2      24203.35      24168.49       252.09 o                         
   0   8   2        129.26        125.31        11.53 o                         
   1   8   2      24154.66      24277.04       240.70 o                         
   2   8   2       2358.28       2353.74        35.26 o                         
   3   8   2      15371.44      15556.82       173.57 o                         
   4   8   2       3416.68       3428.25        51.23 o                         
   5   8   2      11218.22      10966.79       146.96 o                         
   6   8   2       3360.68       3432.08        64.74 o                         
   7   8   2       5902.12       5941.50       104.43 o                         
   8   8   2       4563.00       4640.70        86.36 o                         
   9   8   2       2461.94       2442.41        81.34 o                         
  10   8   2       3287.83       3281.46        97.21 o                         
  11   8   2        492.90        588.66       144.67 o                         
 -10   9   2        517.24        525.90        75.10 o                         
  -9   9   2       3372.34       3450.75       119.06 o                         
  -8   9   2       2323.51       2369.21        74.80 o                         
  -7   9   2       2910.70       2814.70        66.86 o                         
  -6   9   2       4922.02       4847.05        87.25 o                         
  -5   9   2       1649.52       1607.39        41.66 o                         
  -4   9   2       5215.03       5309.92        76.57 o                         
  -3   9   2       1310.05       1296.24        32.07 o                         
  -2   9   2       6921.10       7080.62        87.38 o                         
  -1   9   2        260.12        285.82        15.80 o                         
   0   9   2      12714.13      13092.43       144.95 o                         
   1   9   2        342.76        367.98        17.79 o                         
   2   9   2       7261.59       7391.34        88.28 o                         
   3   9   2       1873.32       1495.26        96.16 o                         
   4   9   2       5881.81       5989.24        86.43 o                         
   5   9   2       1734.88       1746.57        44.90 o                         
   6   9   2       5010.81       5012.22        85.96 o                         
   7   9   2       2904.20       2933.00        73.74 o                         
   8   9   2       2454.89       2603.00        82.03 o                         
   9   9   2       3629.95       3402.09        98.09 o                         
  10   9   2        708.52        663.11        86.10 o                         
  -9  10   2        678.32        691.48        66.23 o                         
  -8  10   2       3404.72       3503.28       111.84 o                         
  -7  10   2       2645.76       2669.87        85.72 o                         
  -6  10   2       2404.09       2514.02        75.69 o                         
  -5  10   2       4437.09       4425.21        80.59 o                         
  -4  10   2       1451.26       1430.17        35.25 o                         
  -3  10   2       7533.52       7428.03       101.24 o                         
  -2  10   2        924.27        898.52        28.25 o                         
  -1  10   2       8773.29       8785.88       109.93 o                         
   0  10   2        277.62        274.27        18.13 o                         
   1  10   2       8206.83       8135.66       119.84 o                         
   2  10   2        722.84        730.03        27.82 o                         
   3  10   2       7665.14       7532.05       112.17 o                         
   4  10   2       1467.60       1505.93        44.26 o                         
   5  10   2       4958.92       5000.55        86.12 o                         
   6  10   2       2539.76       2567.27        64.98 o                         
   7  10   2       2800.14       2739.76        80.43 o                         
   8  10   2       3387.82       3477.17       109.61 o                         
   9  10   2        595.38        539.38        68.08 o                         
  -8  11   2       3619.24       3765.05       180.91 o                         
  -7  11   2       2471.44       2534.51        90.73 o                         
  -6  11   2       7459.14       7655.06       161.98 o                         
  -5  11   2       1118.82       1113.67        58.64 o                         
  -4  11   2      12025.97      12111.93       179.87 o                         
  -3  11   2       1694.73       1640.67        42.19 o                         
  -2  11   2      18941.01      18782.92       230.48 o                         
  -1  11   2        230.56        250.26        20.54 o                         
   0  11   2      17772.61      17765.40       231.37 o                         
   1  11   2        180.81        180.61        20.56 o                         
   2  11   2      17926.69      17894.35       230.57 o                         
   3  11   2       1385.36       1326.02        48.00 o                         
   4  11   2      11363.48      11471.36       187.17 o                         
   5  11   2       1062.73       1077.46        48.23 o                         
   6  11   2       6900.12       7083.05       167.49 o                         
   7  11   2       2377.76       2476.07        95.12 o                         
   8  11   2       3557.49       3492.36       136.56 o                         
  -8  12   2       3754.32       3685.69       336.61 o                         
  -7  12   2       1943.26       1953.92       145.94 o                         
  -6  12   2       2477.23       2509.70        91.23 o                         
  -5  12   2       2375.40       2488.57        86.15 o                         
  -4  12   2       1424.40       1441.90        69.60 o                         
  -3  12   2       4186.72       4320.59        97.02 o                         
  -2  12   2        526.57        570.89        37.36 o                         
  -1  12   2       4585.04       4554.65        80.79 o                         
   0  12   2         21.33         15.65        20.85 o                         
   1  12   2       4725.47       4755.03        89.42 o                         
   2  12   2        620.45        613.93        39.02 o                         
   3  12   2       3584.87       3702.32        83.08 o                         
   4  12   2       1465.20       1439.31        67.63 o                         
   5  12   2       2117.82       2202.24        88.14 o                         
   6  12   2       2453.19       2437.55       104.09 o                         
   7  12   2       1581.85       1598.73       122.89 o                         
  -6  13   2       4309.09       4302.32       238.59 o                         
  -5  13   2        496.07        496.78        67.02 o                         
  -4  13   2       6484.83       6591.16       154.72 o                         
  -3  13   2        215.43        198.27        39.51 o                         
  -2  13   2       8958.85       9014.28       165.25 o                         
  -1  13   2         15.39          9.73        31.83 o                         
   0  13   2      10570.93      10557.52       185.77 o                         
   1  13   2         38.86         26.07        28.33 o                         
   2  13   2       8858.79       8987.74       175.55 o                         
   3  13   2        217.63        230.63        38.69 o                         
   4  13   2       6905.06       6813.58       145.31 o                         
   5  13   2        511.62        616.27        73.53 o                         
   6  13   2       4910.53       4861.32       284.32 o                         
  -4  14   2       1843.59       1779.32       158.67 o                         
  -3  14   2        900.00        942.88       127.80 o                         
  -2  14   2        390.28        403.76        63.49 o                         
  -1  14   2       1163.76       1217.20        98.68 o                         
   0  14   2         78.97         92.11        50.93 o                         
   1  14   2       1148.68       1210.44        99.32 o                         
   2  14   2        344.94        360.53        52.56 o                         
   3  14   2        883.18        844.12        70.23 o                         
   4  14   2       1620.32       1594.46       129.94 o                         
   1   0   3        379.22        406.85         6.89 o                         
   2   0   3         52.03         77.32         4.49 o                         
   3   0   3       1137.00       1079.34        16.96 o                         
   4   0   3       6244.17       6364.08        70.17 o                         
   5   0   3       8968.76       8567.96        96.35 o                         
   6   0   3       9897.01       9658.44       106.28 o                         
   7   0   3      11302.19      11269.35       124.15 o                         
   8   0   3      12228.11      12219.12       135.57 o                         
   9   0   3       6499.64       6554.85        86.07 o                         
  10   0   3       5505.08       5719.29        89.18 o                         
  11   0   3       6619.67       6707.74       111.73 o                         
  12   0   3       6724.55       6618.56       134.63 o                         
  13   0   3       5249.14       5244.86       148.79 o                         
 -13   1   3        112.53        168.09        50.93 o                         
 -12   1   3        425.68        438.92        37.40 o                         
 -11   1   3       1463.36       1444.48        50.24 o                         
 -10   1   3       2210.43       2202.31        49.41 o                         
  -9   1   3       3798.40       3758.88        59.09 o                         
  -8   1   3       4671.37       4762.48        70.97 o                         
  -7   1   3      13164.51      13258.95       142.48 o                         
  -6   1   3       9750.35       9665.59       111.85 o                         
  -5   1   3      13918.46      13605.99       135.75 o                         
  -4   1   3      19626.62      19433.77       219.78 o                         
  -3   1   3      38564.57      38737.71       399.70 o                         
  -2   1   3      34513.05      34454.58       343.48 o                         
  -1   1   3      21926.28      21408.58       246.94 o                         
   0   1   3      14209.63      13906.55       139.09 o                         
   1   1   3      23262.17      23008.46       234.15 o                         
   2   1   3      31165.02      30518.30       360.66 o                         
   3   1   3      39906.70      39706.27       424.44 o                         
   4   1   3      24528.60      24328.98       229.54 o                         
   5   1   3      12514.28      12020.11       142.74 o                         
   6   1   3      12937.34      12561.00       212.32 o                         
   7   1   3      13686.95      13917.89       151.21 o                         
   8   1   3       6181.94       6237.29        74.98 o                         
   9   1   3       4513.15       4417.87        61.71 o                         
  10   1   3       2818.19       2868.36        53.43 o                         
  11   1   3       1416.89       1379.32        45.87 o                         
  12   1   3        613.77        595.89        48.03 o                         
  13   1   3        225.84        260.07        42.36 o                         
 -13   2   3       3862.76       3915.61       121.88 o                         
 -12   2   3       3955.76       3959.22        96.40 o                         
 -11   2   3       7126.74       7243.45       134.18 o                         
 -10   2   3       4595.02       4722.52        81.33 o                         
  -9   2   3      10874.66      10701.70       142.55 o                         
  -8   2   3       4124.96       4189.74        66.10 o                         
  -7   2   3      11069.25      11257.67       128.38 o                         
  -6   2   3       8291.54       8446.32        94.64 o                         
  -5   2   3       9674.01       9765.48       111.39 o                         
  -4   2   3       7110.63       7271.94        81.74 o                         
  -3   2   3       5632.74       5573.17        59.83 o                         
  -2   2   3        767.61        859.43        12.82 o                         
  -1   2   3      13928.40      13959.76       140.60 o                         
   0   2   3       9613.01       9934.17       109.98 o                         
   1   2   3      13739.71      13800.10       148.35 o                         
   3   2   3       5611.41       5546.45        71.43 o                         
   4   2   3       7576.98       7685.66        86.53 o                         
   5   2   3      10093.78      10296.65       114.99 o                         
   6   2   3       8142.66       8292.38        99.48 o                         
   7   2   3      11960.30      12068.03       132.46 o                         
   8   2   3       5316.37       5395.64        64.59 o                         
   9   2   3      10629.35      10680.41       132.37 o                         
  10   2   3       4232.84       4233.02        74.52 o                         
  11   2   3       7294.75       7348.34       115.00 o                         
  12   2   3       3795.62       3895.06        96.36 o                         
  13   2   3       3973.03       3990.94       115.64 o                         
 -13   3   3        534.01        577.23        63.74 o                         
 -12   3   3        668.25        672.95        46.90 o                         
 -11   3   3       1010.86        965.22        46.97 o                         
 -10   3   3       1143.31       1096.73        39.88 o                         
  -9   3   3       3582.69       3570.04        62.17 o                         
  -7   3   3       5036.19       5031.44        64.33 o                         
  -6   3   3       9805.09       9850.39       108.72 o                         
  -5   3   3      16715.24      16853.70       173.79 o                         
  -4   3   3      21103.46      21169.56       207.30 o                         
  -3   3   3      25402.12      24759.76       264.76 o                         
  -2   3   3      17077.87      16503.74       173.00 o                         
  -1   3   3      54516.58      54017.41       629.41 o                         
   0   3   3      39291.55      38963.41       387.17 o                         
   1   3   3      52875.85      52121.02       586.58 o                         
   2   3   3      16896.05      16386.00       177.17 o                         
   3   3   3      28943.68      28101.92       288.64 o                         
   4   3   3      19902.03      19947.21       244.37 o                         
   5   3   3      16348.51      16134.83       182.05 o                         
   6   3   3       9663.40       9613.09       114.04 o                         
   7   3   3       5085.21       5042.15        67.73 o                         
   8   3   3       3142.73       3080.91        52.11 o                         
   9   3   3       3011.07       3066.44        55.59 o                         
  10   3   3        915.51        934.54        32.55 o                         
  11   3   3       1065.91       1050.83        50.00 o                         
  12   3   3        417.42        453.18        40.48 o                         
  13   3   3        400.18        522.62        61.38 o                         
 -13   4   3       2167.69       2094.12       113.92 o                         
 -12   4   3       3408.36       3488.07       100.98 o                         
 -11   4   3       4491.56       4478.49        94.33 o                         
 -10   4   3       5856.86       5983.86       102.57 o                         
  -9   4   3       3842.73       3845.60        70.42 o                         
  -8   4   3       7266.52       7288.96        89.19 o                         
  -7   4   3       4172.61       4134.99        55.11 o                         
  -6   4   3       5389.76       5382.09        65.64 o                         
  -5   4   3       6531.34       6569.12        76.86 o                         
  -4   4   3       6681.81       6731.54        75.16 o                         
  -3   4   3       3625.98       3614.51        59.56 o                         
  -2   4   3       4026.42       3897.13        49.82 o                         
  -1   4   3       7061.26       6942.58        75.03 o                         
   0   4   3        173.00        136.55         7.00 o                         
   1   4   3       7022.85       6937.68        73.94 o                         
   2   4   3       3840.35       3712.77        50.46 o                         
   3   4   3       4813.26       4834.28        60.57 o                         
   4   4   3       6284.38       6242.48        82.84 o                         
   5   4   3       7183.77       7195.66        89.29 o                         
   6   4   3       5651.39       5609.69        73.00 o                         
   7   4   3       4188.49       4246.89        59.61 o                         
   8   4   3       6262.69       6307.28        92.14 o                         
   9   4   3       5040.08       5006.28        71.11 o                         
  10   4   3       6001.00       5862.58        88.35 o                         
  11   4   3       4108.61       4186.91       107.08 o                         
  12   4   3       3350.06       3525.70        98.54 o                         
  13   4   3       2087.69       2120.55       243.03 o                         
 -12   5   3        987.23        838.26        61.29 o                         
 -11   5   3       1262.92       1208.32        64.41 o                         
 -10   5   3       3133.23       3082.41        67.34 o                         
  -9   5   3       2857.60       2846.39        55.99 o                         
  -8   5   3       4227.08       4196.37        64.41 o                         
  -7   5   3      11185.29      11171.00       124.03 o                         
  -6   5   3       9701.17       9750.72       113.57 o                         
  -5   5   3      18405.32      18476.83       192.70 o                         
  -4   5   3      17534.51      17736.61       189.38 o                         
  -3   5   3      21919.87      21815.02       213.98 o                         
  -2   5   3      23189.55      23410.32       246.50 o                         
  -1   5   3      35189.50      35536.32       363.32 o                         
   0   5   3      20078.78      20347.65       208.25 o                         
   1   5   3      32962.84      33120.80       335.71 o                         
   2   5   3      22014.85      22065.91       232.37 o                         
   3   5   3      21776.64      21823.64       243.45 o                         
   4   5   3      17129.81      17258.38       192.43 o                         
   5   5   3      17758.29      17853.73       214.30 o                         
   6   5   3      10357.59      10366.74       127.28 o                         
   7   5   3      11628.50      11477.23       143.16 o                         
   8   5   3       4592.01       4595.89        78.23 o                         
   9   5   3       2320.74       2287.01        54.71 o                         
  10   5   3       3267.83       3187.38        80.48 o                         
  11   5   3       1383.19       1400.22        62.14 o                         
  12   5   3       1211.50       1165.50        76.96 o                         
  13   5   3        765.47       1007.71       197.92 o                         
 -12   6   3       2522.86       2485.39       132.12 o                         
 -11   6   3       4363.22       4294.01       114.71 o                         
 -10   6   3       4170.27       4115.21        91.71 o                         
  -9   6   3       6372.77       6207.34       104.56 o                         
  -8   6   3       5400.75       5358.25        85.91 o                         
  -7   6   3       6131.92       6073.73        89.70 o                         
  -6   6   3       6726.45       6782.67        83.93 o                         
  -5   6   3       5699.10       5721.97        70.66 o                         
  -4   6   3       7653.27       7673.23        89.91 o                         
  -3   6   3       5801.32       5743.73        63.50 o                         
  -2   6   3      11529.23      11834.74       137.67 o                         
  -1   6   3       6379.94       6207.23        72.61 o                         
   0   6   3       4853.45       4752.46        57.51 o                         
   1   6   3       6186.73       6126.18        73.51 o                         
   2   6   3      12156.23      12507.97       122.82 o                         
   3   6   3       5307.31       5300.46        66.39 o                         
   4   6   3       7770.67       7870.72        93.59 o                         
   5   6   3       5470.57       5525.28        71.98 o                         
   6   6   3       6836.88       6956.26        93.48 o                         
   7   6   3       6949.35       7012.70       104.58 o                         
   8   6   3       5611.48       5675.00       100.16 o                         
   9   6   3       5985.94       5943.07       112.38 o                         
  10   6   3       4146.97       4111.74       102.04 o                         
  11   6   3       4359.96       4464.40       122.15 o                         
  12   6   3       2412.86       2346.67       168.87 o                         
 -12   7   3       1405.53       1515.86       162.95 o                         
 -11   7   3       2379.58       2455.31        98.14 o                         
 -10   7   3       1566.94       1632.46        69.75 o                         
  -9   7   3       3200.86       3117.76        72.29 o                         
  -8   7   3       3341.52       3271.94        61.04 o                         
  -7   7   3       5680.00       5750.13        92.32 o                         
  -6   7   3       6033.77       5759.43        97.49 o                         
  -5   7   3       6764.65       6688.13        85.81 o                         
  -4   7   3       6950.95       6919.50        80.10 o                         
  -3   7   3      15119.75      15351.97       170.73 o                         
  -2   7   3      11334.41      11059.85       119.44 o                         
  -1   7   3      15918.88      15635.89       177.16 o                         
   0   7   3      11054.66      10884.28       116.44 o                         
   1   7   3      16964.34      17068.70       166.40 o                         
   2   7   3      10731.58      10647.67       116.33 o                         
   3   7   3      14742.77      14893.02       158.79 o                         
   4   7   3       6833.51       6821.86        84.41 o                         
   5   7   3       7589.67       7546.42        87.89 o                         
   6   7   3       5389.28       5381.04        87.67 o                         
   7   7   3       5863.63       5979.81       104.07 o                         
   8   7   3       3277.44       3289.52        69.47 o                         
   9   7   3       3412.30       3244.92        79.26 o                         
  10   7   3       1569.00       1618.30        74.53 o                         
  11   7   3       2198.62       2110.85        91.73 o                         
  12   7   3       1346.57       1721.86       227.94 o                         
 -11   8   3       1745.77       1601.82       136.10 o                         
 -10   8   3       2915.55       2765.02       109.65 o                         
  -9   8   3       4220.17       4139.69       110.98 o                         
  -8   8   3       3174.02       3218.66        68.49 o                         
  -7   8   3       3877.65       3742.20        70.67 o                         
  -6   8   3       4392.51       4402.27        71.65 o                         
  -5   8   3       4773.18       4895.95        76.93 o                         
  -4   8   3       5972.92       6058.84        76.53 o                         
  -3   8   3       6014.37       5960.45        77.19 o                         
  -2   8   3       9393.64       9376.90       107.35 o                         
  -1   8   3       8175.36       8268.40        98.94 o                         
   0   8   3       7465.67       7429.72        87.55 o                         
   1   8   3       7791.22       7940.29        89.76 o                         
   2   8   3       8847.56       8754.81       106.86 o                         
   3   8   3       6802.63       6897.12        83.02 o                         
   4   8   3       5551.00       5511.34        73.72 o                         
   5   8   3       5522.62       5598.94        76.71 o                         
   6   8   3       4083.71       4092.65        73.26 o                         
   7   8   3       4399.31       4418.52        78.22 o                         
   8   8   3       3032.41       2925.94        68.43 o                         
   9   8   3       4201.40       4238.35       108.83 o                         
  10   8   3       3048.74       2999.88        92.75 o                         
 -10   9   3       2285.95       2175.40       130.20 o                         
  -9   9   3       2901.87       2928.92       109.07 o                         
  -8   9   3       3488.10       3454.53        94.99 o                         
  -7   9   3       4923.35       4854.37        90.50 o                         
  -6   9   3       5306.50       5203.03        99.22 o                         
  -5   9   3       3156.43       3163.85        63.58 o                         
  -4   9   3       5722.22       5590.00        89.34 o                         
  -3   9   3       6599.25       6633.15        97.78 o                         
  -2   9   3       6272.95       6222.31        83.51 o                         
  -1   9   3       4377.46       4369.50        57.52 o                         
   0   9   3       9387.49       9464.82       109.52 o                         
   1   9   3       3891.58       3868.30        53.99 o                         
   2   9   3       7721.19       7775.63        90.76 o                         
   3   9   3       4818.55       4928.94        95.41 o                         
   4   9   3       5342.23       5326.89        80.24 o                         
   5   9   3       3290.25       3233.99        61.95 o                         
   6   9   3       5736.45       5695.98        93.54 o                         
   7   9   3       4254.34       4147.28        97.07 o                         
   8   9   3       3222.06       3233.72       110.48 o                         
   9   9   3       2608.95       2526.47        86.78 o                         
  10   9   3       2248.38       1849.27       187.69 o                         
 -10  10   3       1558.69        287.88       188.03 o                         
  -9  10   3       2269.32       2294.35       116.49 o                         
  -8  10   3       3585.17       3651.74       117.44 o                         
  -7  10   3       5854.36       6039.52       133.34 o                         
  -6  10   3       4581.68       4702.73       116.56 o                         
  -5  10   3       6642.91       6559.12       108.50 o                         
  -4  10   3       5391.12       5265.59        89.80 o                         
  -3  10   3       6800.17       6743.80        95.55 o                         
  -2  10   3       5900.67       5858.48        84.81 o                         
  -1  10   3       6254.90       6200.56        83.07 o                         
   0  10   3       6894.24       6825.29        91.31 o                         
   1  10   3       5876.31       5746.83        84.66 o                         
   2  10   3       6760.10       6673.40        87.48 o                         
   3  10   3       5986.58       5958.41        94.52 o                         
   4  10   3       5857.24       5622.58        96.29 o                         
   5  10   3       5492.37       5462.23        99.88 o                         
   6  10   3       4947.17       5016.96        98.50 o                         
   7  10   3       5172.86       5298.90       125.99 o                         
   8  10   3       4056.05       4142.18       118.63 o                         
   9  10   3       2298.85       2034.67       111.39 o                         
  -9  11   3       2008.08       1183.30       258.00 o                         
  -8  11   3       3099.01       2881.67       143.10 o                         
  -7  11   3       1933.08       2055.65        90.66 o                         
  -6  11   3       2802.44       2841.09        89.64 o                         
  -5  11   3       2814.24       2833.39        84.48 o                         
  -4  11   3       3018.90       2996.41        71.27 o                         
  -3  11   3       3196.63       3166.82        72.84 o                         
  -2  11   3       3606.29       3494.23        60.64 o                         
  -1  11   3       4227.26       4118.40        66.75 o                         
   0  11   3       3145.40       3196.81        58.91 o                         
   1  11   3       4304.13       4163.56        70.33 o                         
   2  11   3       3179.90       3133.09        55.35 o                         
   3  11   3       3718.29       3519.40        70.67 o                         
   4  11   3       2945.09       3035.17        71.87 o                         
   5  11   3       2996.45       2952.98        78.67 o                         
   6  11   3       2677.34       2809.26        84.89 o                         
   7  11   3       2190.40       2212.64        96.89 o                         
   8  11   3       2866.58       2796.04       124.16 o                         
  -8  12   3       2250.58       2154.03       276.35 o                         
  -7  12   3       2263.80       2216.40       147.01 o                         
  -6  12   3       4324.73       4368.21       130.05 o                         
  -5  12   3       2812.72       2823.57        93.28 o                         
  -4  12   3       3911.92       3963.89       106.60 o                         
  -3  12   3       3512.99       3524.11       107.18 o                         
  -2  12   3       6593.91       6777.59       128.13 o                         
  -1  12   3       5876.84       5793.80        95.06 o                         
   0  12   3       6248.65       6271.10       104.79 o                         
   1  12   3       5987.70       5898.91       109.13 o                         
   2  12   3       6300.66       6481.12       135.06 o                         
   3  12   3       3652.22       3821.76        89.64 o                         
   4  12   3       3737.17       3770.65        95.34 o                         
   5  12   3       3241.75       3363.68       104.85 o                         
   6  12   3       4031.79       4076.24       135.19 o                         
   7  12   3       2354.77       2464.30       141.78 o                         
  -6  13   3       1738.31       1501.69       136.35 o                         
  -5  13   3       2076.07       2100.78       136.56 o                         
  -4  13   3       1214.10       1300.51        76.79 o                         
  -3  13   3       1847.44       1915.55        78.82 o                         
  -2  13   3       1134.38       1163.79        61.60 o                         
  -1  13   3       1182.60       1272.88        61.34 o                         
   0  13   3       1087.88       1140.87        65.24 o                         
   1  13   3       1166.54       1218.03        66.59 o                         
   2  13   3       1117.47       1194.99        66.87 o                         
   3  13   3       1928.49       1896.86        78.94 o                         
   4  13   3       1435.67       1401.98        90.97 o                         
   5  13   3       2040.35       2070.47       131.30 o                         
   6  13   3       1538.17       1698.32       129.44 o                         
  -4  14   3       2997.34       3016.02       264.83 o                         
  -3  14   3       3422.01       3470.15       162.10 o                         
  -2  14   3       3858.83       3621.31       142.06 o                         
  -1  14   3       3553.66       3571.30       147.35 o                         
   0  14   3       3865.38       4052.55       150.60 o                         
   1  14   3       4005.84       4116.50       148.55 o                         
   2  14   3       3904.55       3844.83       128.23 o                         
   3  14   3       3829.42       3742.09       124.16 o                         
   4  14   3       3434.48       3275.56       139.68 o                         
   0   0   4      28231.63      28084.89       508.68 o                         
   1   0   4       1375.35       1430.08        17.65 o                         
   2   0   4     179440.97     232693.17      5288.04 o                         
   3   0   4       1652.30       1733.75        23.34 o                         
   4   0   4      68555.84      69315.05       768.73 o                         
   5   0   4       1340.01       1489.64        24.28 o                         
   6   0   4      36055.08      36120.50       365.71 o                         
   7   0   4        153.78        151.64        11.51 o                         
   8   0   4      24307.52      24920.06       260.14 o                         
   9   0   4         69.24        101.56        14.75 o                         
  10   0   4       4047.30       3995.43        68.85 o                         
  11   0   4         47.52         51.18        20.32 o                         
  12   0   4       1291.79       1361.47        58.47 o                         
  13   0   4        107.91        116.18        43.95 o                         
 -13   1   4          7.69         30.06        37.13 o                         
 -12   1   4      10621.97      10938.58       196.81 o                         
 -11   1   4         18.76         24.78        22.46 o                         
 -10   1   4      16400.30      16677.81       222.68 o                         
  -9   1   4        806.67        808.88        25.63 o                         
  -8   1   4      17639.46      17775.63       190.90 o                         
  -7   1   4         22.86         29.98         8.74 o                         
  -6   1   4      19265.63      19506.65       188.70 o                         
  -5   1   4        689.55        723.21        16.74 o                         
  -4   1   4       7017.63       6974.67        70.86 o                         
  -3   1   4        494.48        483.46        10.27 o                         
  -2   1   4      28165.41      28384.17       285.52 o                         
  -1   1   4       4149.88       4278.52        49.89 o                         
   0   1   4         58.18         73.14         3.66 o                         
   1   1   4       4494.03       4644.20        51.71 o                         
   2   1   4      24253.72      24297.18       260.05 o                         
   4   1   4       5776.23       5713.83        69.63 o                         
   5   1   4        794.54        828.39        18.40 o                         
   6   1   4      18334.11      18361.42       208.65 o                         
   7   1   4         53.47         52.34        10.94 o                         
   8   1   4      17926.46      17994.41       191.39 o                         
   9   1   4        708.26        692.03        26.39 o                         
  10   1   4      15218.09      15628.72       210.50 o                         
  11   1   4          7.54         37.00        20.07 o                         
  12   1   4      10641.50      10608.23       209.89 o                         
  13   1   4          4.06        -23.11        40.17 o                         
 -13   2   4         37.64         34.58        38.15 o                         
 -12   2   4        282.66        314.96        36.31 o                         
 -11   2   4        386.79        396.12        31.53 o                         
 -10   2   4       2993.10       2952.23        61.36 o                         
  -9   2   4         99.15        192.85        71.49 o                         
  -8   2   4       5566.30       5517.88        78.62 o                         
  -7   2   4         70.01         77.32        10.97 o                         
  -6   2   4      21799.93      21647.61       224.44 o                         
  -5   2   4        997.23       1060.01        19.94 o                         
  -4   2   4      26969.27      26257.63       254.81 o                         
  -3   2   4        370.97        402.78        10.94 o                         
  -2   2   4      61958.70      62982.97       771.17 o                         
  -1   2   4       4722.69       4711.32        55.92 o                         
   1   2   4       5061.90       5096.74        53.57 o                         
   2   2   4      57770.46      57495.30       707.71 o                         
   3   2   4        550.75        536.71        23.82 o                         
   4   2   4      27319.19      26561.40       290.67 o                         
   5   2   4        877.10        917.48        20.67 o                         
   6   2   4      21804.22      21517.97       236.33 o                         
   7   2   4        185.09        195.76        20.57 o                         
   8   2   4       6515.03       6485.54        78.55 o                         
   9   2   4        311.08        311.25        19.24 o                         
  10   2   4       2705.85       2708.28        53.32 o                         
  11   2   4        294.50        303.45        26.79 o                         
  12   2   4        454.08        481.92        43.78 o                         
  13   2   4        162.65        176.88        46.53 o                         
 -13   3   4        104.09        130.69        47.83 o                         
 -12   3   4       6108.71       6292.93       132.84 o                         
 -11   3   4        451.80        481.38        34.07 o                         
 -10   3   4      11845.13      12088.74       166.32 o                         
  -9   3   4       1281.88       1249.60        35.53 o                         
  -8   3   4      10688.68      10802.02       120.40 o                         
  -7   3   4       1052.25       1049.32        24.09 o                         
  -6   3   4      10134.09      10055.62       109.26 o                         
  -5   3   4       3923.82       3995.04        46.61 o                         
  -4   3   4      12479.29      12823.87       139.40 o                         
  -3   3   4       2770.52       2598.37        37.65 o                         
  -2   3   4       3361.07       3303.96        42.23 o                         
  -1   3   4       4394.18       4321.10        57.39 o                         
   0   3   4       1069.76       1082.03        16.26 o                         
   1   3   4       3488.32       3441.55        46.88 o                         
   2   3   4       3387.30       3362.57        42.38 o                         
   3   3   4       3234.82       3145.17        40.01 o                         
   4   3   4      13389.84      13886.62       157.57 o                         
   5   3   4       3213.09       3188.69        51.56 o                         
   6   3   4      10206.97      10073.54       121.17 o                         
   7   3   4        902.60        883.56        24.85 o                         
   8   3   4      10855.77      10820.51       130.03 o                         
   9   3   4       1038.73       1065.64        34.25 o                         
  10   3   4      11581.00      11911.28       157.68 o                         
  11   3   4        418.78        428.51        32.48 o                         
  12   3   4       6289.44       6438.18       141.91 o                         
  13   3   4         69.18         26.55        48.11 o                         
 -13   4   4       1164.53       1226.63        98.40 o                         
 -12   4   4        693.03        734.72        54.84 o                         
 -11   4   4       1055.25       1040.82        53.20 o                         
 -10   4   4       2837.44       2821.83        57.55 o                         
  -9   4   4       1601.47       1610.14        38.86 o                         
  -8   4   4       8895.79       8753.60       104.78 o                         
  -7   4   4       1869.90       1879.22        32.40 o                         
  -6   4   4      21102.98      21010.14       216.17 o                         
  -5   4   4        616.07        572.19        16.32 o                         
  -4   4   4      31688.10      31605.43       323.28 o                         
  -3   4   4       1399.00       1396.73        23.05 o                         
  -2   4   4      46559.78      45859.41       500.39 o                         
  -1   4   4         42.10         64.29         7.31 o                         
   0   4   4      60633.06      61382.70       608.57 o                         
   1   4   4        112.06        139.88         7.82 o                         
   2   4   4      41613.17      40582.21       479.98 o                         
   3   4   4       1422.52       1404.18        22.79 o                         
   4   4   4      31881.22      32116.40       361.36 o                         
   6   4   4      21417.83      21421.88       248.49 o                         
   7   4   4       2108.39       2132.14        40.06 o                         
   8   4   4       7621.79       7629.22       125.89 o                         
   9   4   4       1862.01       1829.48        45.62 o                         
  10   4   4       2329.21       2323.86        53.50 o                         
  11   4   4       1239.33       1250.85        60.78 o                         
  12   4   4        736.29        727.75        53.96 o                         
  13   4   4       1290.63       1141.16       189.67 o                         
 -12   5   4       5905.40       5836.62       159.51 o                         
 -11   5   4        162.15        155.16        35.09 o                         
 -10   5   4       8520.34       8574.37       139.25 o                         
  -9   5   4        912.68        892.76        29.44 o                         
  -8   5   4       8325.63       8283.08       105.72 o                         
  -7   5   4       2393.58       2340.94        36.58 o                         
  -6   5   4      13082.08      13007.42       151.37 o                         
  -5   5   4       4117.96       4201.72        58.27 o                         
  -4   5   4       2472.55       2363.45        36.64 o                         
  -3   5   4      14632.03      15017.59       152.62 o                         
  -2   5   4       4245.21       4355.44        64.88 o                         
  -1   5   4       6878.55       6794.29        83.64 o                         
   0   5   4       1189.33       1385.58        22.51 o                         
   1   5   4       6980.89       6970.36        77.36 o                         
   2   5   4       5355.39       5509.66        61.86 o                         
   3   5   4      12469.13      12609.36       153.40 o                         
   4   5   4       2776.51       2712.16        38.06 o                         
   5   5   4       5005.47       5133.48        66.81 o                         
   6   5   4      15015.19      15085.48       171.31 o                         
   7   5   4       2398.01       2327.53        44.26 o                         
   8   5   4       8964.59       8998.48       132.03 o                         
   9   5   4        899.91        952.40        36.22 o                         
  10   5   4       9115.11       9121.89       153.83 o                         
  11   5   4        213.97        245.16        34.61 o                         
  12   5   4       6199.65       5990.40       162.17 o                         
 -12   6   4        454.23        474.95        71.01 o                         
 -11   6   4       2984.07       2847.52        91.89 o                         
 -10   6   4       1187.70       1255.37        62.67 o                         
  -9   6   4       3403.72       3313.39        64.74 o                         
  -8   6   4       7248.79       7218.13       109.39 o                         
  -7   6   4       3106.14       2995.61        53.77 o                         
  -6   6   4      10513.73      10530.32       123.27 o                         
  -5   6   4       4950.79       5177.75        67.08 o                         
  -4   6   4      23147.08      23326.06       244.43 o                         
  -2   6   4      38756.23      39274.47       448.30 o                         
  -1   6   4        765.58        824.07        16.79 o                         
   0   6   4      37153.17      37424.61       359.88 o                         
   1   6   4        564.29        620.84        17.14 o                         
   2   6   4      39600.55      39976.73       391.80 o                         
   3   6   4        252.04        294.26        13.99 o                         
   4   6   4      23305.88      23644.85       257.07 o                         
   5   6   4       4140.27       4242.26        61.40 o                         
   6   6   4      11254.04      11272.48       138.20 o                         
   7   6   4       3083.54       3020.99        59.30 o                         
   8   6   4       7700.52       7831.30       128.86 o                         
   9   6   4       2832.87       2826.49        64.58 o                         
  10   6   4       1408.20       1412.96        61.01 o                         
  11   6   4       3040.49       2906.51        97.58 o                         
  12   6   4        448.54        564.28        92.87 o                         
 -12   7   4       5366.61       5109.88       266.54 o                         
 -11   7   4       1061.23       1107.59        76.03 o                         
 -10   7   4       8663.73       8942.92       195.60 o                         
  -9   7   4       1860.06       1800.94        51.17 o                         
  -8   7   4       8010.30       7966.04       118.06 o                         
  -7   7   4       5703.17       5602.69        84.37 o                         
  -6   7   4       4814.67       4715.91        72.96 o                         
  -5   7   4       6067.90       5997.86        76.20 o                         
  -4   7   4       6158.58       6116.15        79.04 o                         
  -3   7   4      11222.76      11255.23       136.87 o                         
  -1   7   4       9804.63       9829.89       104.85 o                         
   0   7   4         41.16         76.86         9.18 o                         
   1   7   4       9492.05       9532.58       103.37 o                         
   2   7   4        929.31        831.07        19.26 o                         
   3   7   4      10524.54      10582.37       118.01 o                         
   4   7   4       5705.55       5681.89        74.57 o                         
   5   7   4       6055.37       6064.25        79.16 o                         
   6   7   4       4266.45       4253.81        76.82 o                         
   7   7   4       4902.43       4843.83        94.95 o                         
   8   7   4       8316.61       8255.15       137.66 o                         
   9   7   4       1663.27       1580.98        55.25 o                         
  10   7   4       8177.62       8209.32       188.36 o                         
  11   7   4        898.18        980.35        68.06 o                         
  12   7   4       5166.49       5170.76       268.40 o                         
 -11   8   4       2361.27       2379.07       155.84 o                         
 -10   8   4       1691.91       1559.99        82.36 o                         
  -9   8   4       2976.84       3074.42        95.20 o                         
  -8   8   4       4132.73       4002.53        77.41 o                         
  -7   8   4       3903.29       3867.20        68.20 o                         
  -6   8   4      10329.07      10215.57       146.06 o                         
  -5   8   4       3626.62       3617.75        66.46 o                         
  -4   8   4      12150.77      12147.00       156.16 o                         
  -3   8   4       1380.36       1400.63        32.12 o                         
  -2   8   4      15293.02      15276.00       167.56 o                         
  -1   8   4       1954.76       1969.83        34.17 o                         
   0   8   4      18546.46      18480.23       196.29 o                         
   1   8   4       1954.29       1982.74        31.96 o                         
   2   8   4      14636.36      14643.39       161.49 o                         
   3   8   4       1421.10       1449.13        32.25 o                         
   4   8   4      12634.63      12602.87       136.16 o                         
   5   8   4       3616.24       3595.21        58.23 o                         
   6   8   4       9775.15       9724.88       146.69 o                         
   7   8   4       3933.09       3932.03        75.35 o                         
   8   8   4       3597.29       3528.24        85.75 o                         
   9   8   4       2896.67       3044.44        92.16 o                         
  10   8   4       1611.49       1664.17        74.41 o                         
  11   8   4       2261.56       2498.56       251.39 o                         
 -10   9   4       2292.45       2402.37       134.83 o                         
  -9   9   4        917.66        933.95        68.98 o                         
  -8   9   4       3167.48       3200.10       103.50 o                         
  -7   9   4       1340.55       1414.05        61.89 o                         
  -6   9   4       3313.64       3352.05        66.98 o                         
  -5   9   4       4042.41       4054.36        75.56 o                         
  -4   9   4       1669.10       1641.19        41.42 o                         
  -3   9   4       7892.25       8100.90       119.27 o                         
  -2   9   4        577.90        535.24        22.28 o                         
  -1   9   4       9847.32      10015.03       115.51 o                         
   0   9   4          2.55         -2.99        10.95 o                         
   1   9   4       9973.45      10116.97       108.33 o                         
   2   9   4        973.59        765.30        76.81 o                         
   3   9   4       9293.96       9473.90       122.41 o                         
   4   9   4       1849.65       1852.67        44.29 o                         
   5   9   4       4838.97       4824.74        78.57 o                         
   6   9   4       3387.96       3342.21        66.07 o                         
   7   9   4       2538.47       1793.66       136.58 o                         
   8   9   4       3104.91       3073.86        98.02 o                         
   9   9   4       1245.59       1247.38        66.33 o                         
  10   9   4       2630.34       2297.17       174.69 o                         
 -10  10   4        306.24        131.35       169.59 o                         
  -9  10   4       3098.86       3081.06       120.58 o                         
  -8  10   4        635.08        744.06        58.04 o                         
  -7  10   4       3560.04       3615.56        99.36 o                         
  -6  10   4       1598.63       1671.99        65.71 o                         
  -5  10   4       2250.46       2316.98        57.66 o                         
  -4  10   4       4885.09       4913.36        87.18 o                         
  -3  10   4        701.76        745.93        33.76 o                         
  -2  10   4       9369.94       9251.68       140.63 o                         
  -1  10   4        264.29        291.20        18.99 o                         
   0  10   4       5920.91       5837.04        86.24 o                         
   1  10   4        313.89        318.80        20.26 o                         
   2  10   4      10193.56      10240.47       125.07 o                         
   3  10   4        809.41        792.36        35.97 o                         
   4  10   4       4658.28       4747.35        88.24 o                         
   5  10   4       2622.98       2634.67        62.34 o                         
   6  10   4       1966.07       2005.51        58.60 o                         
   7  10   4       3584.81       3588.14        97.19 o                         
   8  10   4        789.68        819.41        60.09 o                         
   9  10   4       3159.95       2945.30       144.40 o                         
  -8  11   4       1621.10       1466.04       125.38 o                         
  -7  11   4       7009.90       7030.50       170.80 o                         
  -6  11   4       2327.91       2456.49        83.81 o                         
  -5  11   4      10151.57      10347.97       188.46 o                         
  -4  11   4        839.94        891.68        43.50 o                         
  -3  11   4      12867.30      13102.49       210.85 o                         
  -2  11   4       1024.24        992.07        40.88 o                         
  -1  11   4      15068.12      14973.87       192.34 o                         
   0  11   4        246.63        252.24        21.51 o                         
   1  11   4      15333.94      15154.63       208.10 o                         
   2  11   4        946.45        850.31        32.29 o                         
   3  11   4      12761.90      12770.95       185.85 o                         
   4  11   4        578.28        624.22        36.84 o                         
   5  11   4       9428.65       9533.07       181.51 o                         
   6  11   4       2597.36       2673.55        83.05 o                         
   7  11   4       6738.52       6724.17       181.69 o                         
   8  11   4       1628.60       1353.08       118.13 o                         
  -8  12   4        734.70        376.94       332.63 o                         
  -7  12   4       2961.29       3070.72       160.85 o                         
  -6  12   4       2224.26       2241.60        96.91 o                         
  -5  12   4       3061.32       3165.25        94.52 o                         
  -4  12   4       2958.41       3031.96        90.14 o                         
  -3  12   4       1075.39       1080.79        65.78 o                         
  -2  12   4       3081.64       3152.49        78.50 o                         
  -1  12   4         53.56         53.19        23.92 o                         
   0  12   4       3554.30       3548.17        74.65 o                         
   1  12   4         43.13         50.35        24.90 o                         
   2  12   4       2969.72       2972.10        83.31 o                         
   3  12   4       1088.69       1111.88        63.33 o                         
   4  12   4       2570.45       2606.71        76.42 o                         
   5  12   4       2726.08       2719.72        99.73 o                         
   6  12   4       1969.17       2040.35       101.03 o                         
   7  12   4       2641.92       2526.62       148.53 o                         
  -6  13   4        817.08        761.72        95.09 o                         
  -5  13   4       5268.73       5230.98       210.42 o                         
  -4  13   4        741.77        798.65        62.14 o                         
  -3  13   4       8652.28       8502.79       185.31 o                         
  -2  13   4         24.26         65.15        32.10 o                         
  -1  13   4      10331.75      10387.78       194.00 o                         
   0  13   4         33.31         42.63        33.86 o                         
   1  13   4      10449.31      10524.87       208.37 o                         
   2  13   4          1.58         22.56        34.40 o                         
   3  13   4       9340.83       9358.34       179.03 o                         
   4  13   4        930.66        933.62        62.76 o                         
   5  13   4       5225.42       5197.68       178.53 o                         
   6  13   4        628.45        691.66        98.42 o                         
  -4  14   4        818.61        937.89       159.67 o                         
  -3  14   4        894.79        867.31        95.88 o                         
  -2  14   4       1035.11       1175.80       103.26 o                         
  -1  14   4        304.55        279.61        54.25 o                         
   0  14   4       1027.15       1097.57        97.99 o                         
   1  14   4        178.24        240.15        50.68 o                         
   2  14   4       1018.86       1065.44        79.61 o                         
   3  14   4        696.54        822.25        73.83 o                         
   4  14   4       1008.07       1044.24        98.20 o                         
   1   0   5       1197.07       1205.53        16.89 o                         
   2   0   5       7556.81       7647.12        84.60 o                         
   3   0   5       3460.94       3490.12        41.08 o                         
   4   0   5        394.91        278.66        10.95 o                         
   5   0   5       2271.26       2186.42        31.54 o                         
   6   0   5       8129.75       8146.18        91.92 o                         
   7   0   5       8142.35       8475.31        96.98 o                         
   8   0   5       7227.06       7235.72        87.04 o                         
   9   0   5      14735.53      14402.58       167.48 o                         
  10   0   5       9019.07       9057.36       128.31 o                         
  11   0   5       4048.96       4030.40        77.95 o                         
  12   0   5       4240.58       4392.31       102.02 o                         
  13   0   5       3738.13       3605.48       121.26 o                         
 -13   1   5        256.71        187.55        45.85 o                         
 -12   1   5        720.97        722.73        49.49 o                         
 -11   1   5        974.80       1023.72        45.70 o                         
 -10   1   5       1711.39       1796.36        56.14 o                         
  -9   1   5       3795.69       3757.41        60.29 o                         
  -8   1   5       7796.40       7810.90        94.44 o                         
  -7   1   5       9760.55       9816.66       110.47 o                         
  -6   1   5      11887.00      11730.48       125.18 o                         
  -5   1   5      17634.66      18063.43       192.44 o                         
  -4   1   5      40883.32      41174.87       418.67 o                         
  -3   1   5      27999.68      27726.23       289.64 o                         
  -2   1   5      30145.78      29530.71       301.86 o                         
  -1   1   5      46050.27      46462.14       632.93 o                         
   0   1   5      63044.65      70526.73      3115.52 o                         
   1   1   5      54530.62      55385.11       792.53 o                         
   2   1   5      30226.69      29355.97       301.87 o                         
   3   1   5      30601.94      30305.97       307.95 o                         
   4   1   5      42912.75      42817.68       431.43 o                         
   5   1   5      22471.65      22599.87       254.06 o                         
   6   1   5      12311.40      12117.31       133.00 o                         
   7   1   5      11239.96      11386.81       125.31 o                         
   8   1   5       8907.46       8981.64       102.00 o                         
   9   1   5       4608.48       4640.72        63.61 o                         
  10   1   5       2299.31       2309.08        49.96 o                         
  11   1   5       1339.10       1292.57        44.54 o                         
  12   1   5        924.40        976.06        64.68 o                         
  13   1   5        288.26        255.16        47.66 o                         
 -13   2   5       2659.25       2397.48       106.70 o                         
 -12   2   5       5338.18       5505.74       118.79 o                         
 -11   2   5       5616.73       5660.35        97.31 o                         
 -10   2   5       7499.63       7491.35       115.66 o                         
  -9   2   5       3401.99       3397.80        60.43 o                         
  -8   2   5       8845.20       8879.53        97.95 o                         
  -7   2   5       5959.45       6011.32        70.71 o                         
  -6   2   5       9264.27       9295.28        99.81 o                         
  -5   2   5       3498.92       3382.96        43.48 o                         
  -4   2   5      15236.93      15959.79       165.13 o                         
  -3   2   5       2553.82       2461.29        30.64 o                         
  -2   2   5       3171.87       3202.38        41.68 o                         
  -1   2   5       8955.06       9176.33       113.79 o                         
   0   2   5       4184.88       4448.16        48.72 o                         
   1   2   5      10884.67      11098.53       103.64 o                         
   2   2   5       3376.94       3375.54        38.99 o                         
   3   2   5       2297.47       2205.81        33.12 o                         
   4   2   5      15082.57      15808.37       179.87 o                         
   5   2   5       3969.22       3917.45        51.43 o                         
   6   2   5       9510.16       9520.94       117.96 o                         
   7   2   5       5677.95       5647.33        77.92 o                         
   8   2   5       7841.80       7911.48       104.22 o                         
   9   2   5       3628.08       3650.30        61.01 o                         
  10   2   5       7318.32       7283.56       109.07 o                         
  11   2   5       5708.66       5617.98       110.35 o                         
  12   2   5       5031.71       5102.05       135.55 o                         
  13   2   5       2429.24       2323.67       101.28 o                         
 -13   3   5        380.62        353.13        51.27 o                         
 -12   3   5        439.95        470.17        41.22 o                         
 -11   3   5        691.26        718.88        40.58 o                         
 -10   3   5       2487.43       2456.99        53.21 o                         
  -9   3   5       1602.51       1561.42        38.11 o                         
  -8   3   5       4242.02       4301.20        57.89 o                         
  -7   3   5      11119.34      11128.96       114.86 o                         
  -6   3   5      17316.65      17577.34       176.27 o                         
  -5   3   5       8517.91       8530.51        90.33 o                         
  -4   3   5      16915.25      17129.06       168.41 o                         
  -3   3   5      19456.45      19424.10       199.28 o                         
  -2   3   5      33933.43      33047.87       332.16 o                         
  -1   3   5      36579.14      36290.57       404.87 o                         
   0   3   5      36068.64      34879.76       356.90 o                         
   1   3   5      36140.77      36224.87       361.97 o                         
   2   3   5      32564.35      31514.97       323.22 o                         
   3   3   5      19519.36      19509.42       204.59 o                         
   4   3   5      15891.90      15674.41       198.65 o                         
   5   3   5       7328.24       7065.58        98.28 o                         
   6   3   5      17444.49      17392.86       207.23 o                         
   7   3   5      10256.35      10075.67       134.01 o                         
   8   3   5       3937.08       3836.11        67.95 o                         
   9   3   5       1962.58       1873.05        44.73 o                         
  10   3   5       2259.96       2278.78        52.60 o                         
  11   3   5        544.05        580.03        37.39 o                         
  12   3   5        324.20        374.27        40.42 o                         
  13   3   5        372.43        393.63        58.34 o                         
 -13   4   5       1936.52       1659.46       109.50 o                         
 -12   4   5       4539.67       4526.27       120.10 o                         
 -11   4   5       4554.29       4586.20       103.44 o                         
 -10   4   5       5480.94       5481.36        94.56 o                         
  -9   4   5       6308.65       6363.14        88.41 o                         
  -8   4   5       8215.88       8045.92        98.12 o                         
  -7   4   5       7225.57       7298.11        85.55 o                         
  -6   4   5       5097.35       5012.66        61.26 o                         
  -5   4   5       8262.16       8351.06        92.83 o                         
  -4   4   5       3507.04       3426.92        42.53 o                         
  -3   4   5       3605.53       3568.34        49.57 o                         
  -2   4   5       4580.54       4529.45        58.42 o                         
  -1   4   5       2488.00       2479.08        52.23 o                         
   0   4   5       2690.88       2546.98        32.09 o                         
   1   4   5       3431.36       3177.44        50.34 o                         
   2   4   5       5422.70       5438.31        59.92 o                         
   3   4   5       4127.88       4067.62        52.20 o                         
   4   4   5       2860.71       2793.77        40.64 o                         
   5   4   5       9124.57       9301.06       111.03 o                         
   6   4   5       5554.80       5456.14        73.72 o                         
   7   4   5       8066.11       8027.70       102.59 o                         
   8   4   5       7988.76       7985.74       123.65 o                         
   9   4   5       6511.75       6541.20       105.73 o                         
  10   4   5       5247.01       5289.96       105.41 o                         
  11   4   5       4135.53       4219.57       108.95 o                         
  12   4   5       4875.27       4893.44       119.55 o                         
  13   4   5       2062.10       2122.67       184.77 o                         
 -12   5   5        828.84        945.78        75.87 o                         
 -11   5   5       1878.13       1857.13        73.74 o                         
 -10   5   5       2648.89       2630.15        64.78 o                         
  -9   5   5       2526.60       2482.25        48.24 o                         
  -8   5   5       5327.01       5211.60        74.61 o                         
  -7   5   5       3675.94       3664.48        56.59 o                         
  -6   5   5       6874.72       6855.49        85.05 o                         
  -5   5   5      14622.74      14470.05       158.01 o                         
  -4   5   5      13470.81      13516.12       165.30 o                         
  -3   5   5      13392.55      13179.80       156.69 o                         
  -2   5   5      34188.22      34248.29       388.20 o                         
  -1   5   5      21198.89      21165.79       229.15 o                         
   0   5   5      16667.28      16193.70       168.17 o                         
   1   5   5      21009.94      21178.67       217.41 o                         
   2   5   5      36385.05      36639.31       359.85 o                         
   3   5   5      14880.13      14898.03       162.63 o                         
   4   5   5      14709.51      14798.21       155.20 o                         
   5   5   5      13821.42      13778.88       165.29 o                         
   6   5   5       7439.01       7403.72        95.68 o                         
   7   5   5       4632.90       4636.59        65.61 o                         
   8   5   5       5698.69       5610.48        91.63 o                         
   9   5   5       2402.16       2416.46        57.33 o                         
  10   5   5       2928.49       2840.34        69.56 o                         
  11   5   5       1602.39       1639.18        69.15 o                         
  12   5   5        897.92       1004.20        75.88 o                         
 -12   6   5       3292.37       3199.90       166.82 o                         
 -11   6   5       2999.15       3030.24       105.02 o                         
 -10   6   5       4019.81       4140.37       105.22 o                         
  -9   6   5       3889.21       3876.41        77.43 o                         
  -8   6   5       6229.00       6115.06       100.22 o                         
  -7   6   5       5097.62       4940.30        72.79 o                         
  -6   6   5       8459.26       8511.72        97.29 o                         
  -5   6   5       6708.96       6701.26        80.29 o                         
  -4   6   5       5670.44       5699.52        76.28 o                         
  -3   6   5       8746.44       8799.38        99.26 o                         
  -2   6   5       4625.37       4720.18        59.82 o                         
  -1   6   5       9351.17       9532.81       107.45 o                         
   0   6   5        233.32        237.56        11.81 o                         
   1   6   5       8144.49       8272.07        92.99 o                         
   2   6   5       3951.54       4011.09        54.44 o                         
   3   6   5       7982.32       8008.99       100.68 o                         
   4   6   5       6024.05       6044.30        75.48 o                         
   5   6   5       6522.76       6436.75        79.95 o                         
   6   6   5       7569.59       7563.57       103.17 o                         
   7   6   5       4079.84       4112.23        77.96 o                         
   8   6   5       6429.95       6492.98       112.30 o                         
   9   6   5       4173.15       4074.01        84.19 o                         
  10   6   5       3825.57       3855.16       101.46 o                         
  11   6   5       3088.67       3016.68       100.73 o                         
  12   6   5       3326.67       3260.99       162.48 o                         
 -12   7   5       1012.65       1032.27       117.72 o                         
 -11   7   5       1951.59       2010.75       100.73 o                         
 -10   7   5       1898.09       1937.12        83.32 o                         
  -9   7   5       2178.99       2158.79        69.56 o                         
  -8   7   5       4529.27       4388.73        75.36 o                         
  -7   7   5       6726.99       6648.10        95.68 o                         
  -6   7   5      11099.48      10875.95       168.00 o                         
  -5   7   5       4423.47       4443.95        66.21 o                         
  -4   7   5      10926.83      10983.76       125.71 o                         
  -3   7   5       9699.88       9556.33       112.09 o                         
  -2   7   5      16167.88      16242.23       189.03 o                         
  -1   7   5       7198.81       7041.09        83.98 o                         
   0   7   5      18526.19      18711.05       191.90 o                         
   1   7   5       7410.26       7220.42        81.84 o                         
   2   7   5      15384.07      15275.28       159.03 o                         
   3   7   5       8420.64       8208.89       100.99 o                         
   4   7   5      10477.55      10565.97       128.19 o                         
   5   7   5       4783.98       4739.97        64.84 o                         
   6   7   5      10437.23      10419.09       155.44 o                         
   7   7   5       5710.19       5618.61       103.83 o                         
   8   7   5       4575.71       4508.80        86.96 o                         
   9   7   5       2113.05       2057.96        66.40 o                         
  10   7   5       1902.00       1792.84        79.31 o                         
  11   7   5       2009.58       2049.39        96.08 o                         
  12   7   5        926.72        888.84       114.62 o                         
 -11   8   5       2167.52       2193.85       152.92 o                         
 -10   8   5       2916.45       2896.95       104.18 o                         
  -9   8   5       2343.20       2489.82        85.09 o                         
  -8   8   5       2834.58       2797.23        66.50 o                         
  -7   8   5       3808.83       3880.66        79.36 o                         
  -6   8   5       2844.34       2755.12        57.10 o                         
  -5   8   5       6159.18       6147.12        93.98 o                         
  -4   8   5       5521.54       5232.04        84.72 o                         
  -3   8   5       5758.05       5906.13        80.86 o                         
  -2   8   5       4220.97       4212.50        64.24 o                         
  -1   8   5      10315.03      10394.37       117.90 o                         
   0   8   5       4469.85       4600.87        61.80 o                         
   1   8   5      10129.73      10168.00       113.71 o                         
   2   8   5       4980.03       5006.84        60.00 o                         
   3   8   5       5573.42       5630.46        73.53 o                         
   4   8   5       4965.32       4906.94        68.74 o                         
   5   8   5       6406.45       6210.52        90.47 o                         
   6   8   5       2546.70       2614.30        60.86 o                         
   7   8   5       4282.54       4448.33        82.74 o                         
   8   8   5       2632.96       2680.58        76.04 o                         
   9   8   5       2110.83       2090.79        90.90 o                         
  10   8   5       3049.59       3121.59       103.55 o                         
  11   8   5       2492.57       2267.57       168.94 o                         
 -10   9   5       1780.39       1788.05       125.44 o                         
  -9   9   5       2200.33       2260.65        91.54 o                         
  -8   9   5       1836.58       1882.67        81.54 o                         
  -7   9   5       2001.98       1940.35        64.51 o                         
  -6   9   5       5039.64       5004.15        92.02 o                         
  -5   9   5       3409.03       3411.39        73.64 o                         
  -4   9   5       3830.51       3881.27        68.81 o                         
  -3   9   5       6816.07       6676.00        95.68 o                         
  -2   9   5       4202.39       4185.08        65.50 o                         
  -1   9   5       4572.26       4438.89        61.56 o                         
   0   9   5       4426.68       4434.37        60.23 o                         
   1   9   5       4155.83       4129.57        57.13 o                         
   2   9   5       4095.04       3982.72        57.86 o                         
   3   9   5       6488.29       6324.99        95.19 o                         
   4   9   5       3755.23       3684.44        67.45 o                         
   5   9   5       3499.31       3484.02        65.42 o                         
   6   9   5       4165.12       4130.78        83.07 o                         
   7   9   5       2267.44       2204.22        64.02 o                         
   8   9   5       1584.13       1589.89        65.83 o                         
   9   9   5       2293.71       2214.26        88.31 o                         
  10   9   5       1776.86       1611.34       147.16 o                         
 -10  10   5       2116.85       2400.20       304.62 o                         
  -9  10   5       2634.16       2565.33       146.89 o                         
  -8  10   5       2731.30       2773.42       100.13 o                         
  -7  10   5       3164.48       3224.96       103.10 o                         
  -6  10   5       4621.54       4732.48       108.87 o                         
  -5  10   5       4775.96       4957.61        92.83 o                         
  -4  10   5       5505.67       5461.26        96.22 o                         
  -3  10   5       6461.00       6524.86       105.96 o                         
  -2  10   5       7245.10       7286.41       115.04 o                         
  -1  10   5       6358.37       6182.51        88.68 o                         
   0  10   5       5019.91       4878.45        70.82 o                         
   1  10   5       6642.44       6484.87        83.64 o                         
   2  10   5       6814.52       6891.62        97.24 o                         
   3  10   5       6189.30       6086.20       102.08 o                         
   4  10   5       5600.25       5716.66        99.17 o                         
   5  10   5       4661.70       4586.53        91.88 o                         
   6  10   5       4652.75       4730.24        98.51 o                         
   7  10   5       3093.83       2918.19        88.75 o                         
   8  10   5       2489.04       2542.42        94.09 o                         
   9  10   5       2428.52       2258.85       313.03 o                         
  -8  11   5       2300.60       2140.97       148.28 o                         
  -7  11   5       2564.17       2649.40       102.79 o                         
  -6  11   5       2920.53       3028.81        92.81 o                         
  -5  11   5       3504.54       3620.51        93.67 o                         
  -4  11   5       5026.20       5123.75       104.04 o                         
  -3  11   5       2208.67       2297.46        63.38 o                         
  -2  11   5       3876.30       3830.77        81.93 o                         
  -1  11   5       3093.76       3076.84        55.71 o                         
   0  11   5       4430.34       4311.19        73.91 o                         
   1  11   5       3292.02       3331.88        61.69 o                         
   2  11   5       4315.76       4181.39        71.31 o                         
   3  11   5       2367.92       2502.74        60.54 o                         
   4  11   5       5288.54       5093.67        95.46 o                         
   5  11   5       3484.69       3537.91        90.21 o                         
   6  11   5       2801.44       2882.67        89.32 o                         
   7  11   5       3225.02       3228.44       115.34 o                         
   8  11   5       2794.11       2998.22       187.23 o                         
  -7  12   5       2761.62       2778.84       158.58 o                         
  -6  12   5       2502.14       2441.32       101.13 o                         
  -5  12   5       4099.21       4049.80       113.85 o                         
  -4  12   5       3855.66       3941.42       106.95 o                         
  -3  12   5       5276.11       5527.33       126.04 o                         
  -2  12   5       4263.68       4227.84        90.33 o                         
  -1  12   5       5568.53       5629.08       113.74 o                         
   0  12   5       4478.26       4403.89        89.45 o                         
   1  12   5       5861.60       5932.63       115.84 o                         
   2  12   5       4411.35       4457.00        97.07 o                         
   3  12   5       5264.20       5587.42       116.43 o                         
   4  12   5       4094.34       4104.78        95.77 o                         
   5  12   5       4621.67       4822.76       128.00 o                         
   6  12   5       2611.86       2556.95       101.47 o                         
   7  12   5       2814.73       2677.31       186.14 o                         
  -6  13   5       1096.79       1271.29       128.29 o                         
  -5  13   5       1721.31       1512.18       114.04 o                         
  -4  13   5       1260.19       1282.06        78.37 o                         
  -3  13   5       1088.31       1061.71        65.32 o                         
  -2  13   5        770.61        859.75        60.66 o                         
  -1  13   5        478.38        543.24        43.77 o                         
   0  13   5       1801.78       1876.63        77.28 o                         
   1  13   5        605.28        659.41        50.65 o                         
   2  13   5        853.25        936.84        61.48 o                         
   3  13   5       1201.09       1100.81        66.92 o                         
   4  13   5       1386.60       1372.20        76.63 o                         
   5  13   5       1914.86       2045.02       103.09 o                         
   6  13   5       1247.56       1480.75       158.88 o                         
  -4  14   5       2370.11       2300.70       234.75 o                         
  -3  14   5       3341.33       3389.76       217.74 o                         
  -2  14   5       4174.94       3881.63       163.29 o                         
  -1  14   5       3882.42       3909.42       141.47 o                         
   0  14   5       3660.61       3618.23       143.41 o                         
   1  14   5       3567.44       3401.65       124.77 o                         
   2  14   5       4185.12       4222.93       136.31 o                         
   3  14   5       3269.63       3171.65       150.61 o                         
   4  14   5       2316.20       2244.59       173.23 o                         
   0   0   6       9194.59       9378.39       136.36 o                         
   1   0   6     119517.86     144333.75      3328.16 o                         
   2   0   6       3874.87       3727.21        42.52 o                         
   3   0   6      54085.38      55124.61       561.38 o                         
   4   0   6        113.56        129.82         8.14 o                         
   5   0   6      47378.09      48371.59       496.66 o                         
   6   0   6        432.82        434.67        15.70 o                         
   7   0   6      16751.66      17020.53       176.77 o                         
   8   0   6         92.68        103.33        12.85 o                         
   9   0   6       8694.82       9028.79       112.21 o                         
  10   0   6         84.83         96.57        17.29 o                         
  11   0   6       1830.35       1810.29        50.29 o                         
  12   0   6         34.13         69.95        29.02 o                         
  13   0   6        169.83        118.64        44.55 o                         
 -13   1   6       7752.62       7691.11       204.47 o                         
 -12   1   6        198.09        217.49        34.46 o                         
 -11   1   6      10866.67      10895.27       169.60 o                         
 -10   1   6         51.46         52.67        18.39 o                         
  -9   1   6      15776.15      15780.33       178.24 o                         
  -8   1   6         13.47          9.83         9.36 o                         
  -7   1   6      17385.74      17924.40       169.03 o                         
  -6   1   6        376.91        373.85        14.40 o                         
  -5   1   6      15764.23      16056.70       159.30 o                         
  -4   1   6         35.18         36.68         6.57 o                         
  -3   1   6       6620.34       6478.31        68.72 o                         
  -2   1   6         20.75         32.38         4.50 o                         
  -1   1   6       6482.53       6715.16        73.95 o                         
   0   1   6       4669.38       4602.81        51.25 o                         
   1   1   6       5390.82       5595.26        66.45 o                         
   2   1   6         76.12         81.18         8.27 o                         
   3   1   6       5664.64       5482.68        69.66 o                         
   4   1   6         59.41         71.39         6.72 o                         
   5   1   6      13891.01      14098.75       157.51 o                         
   6   1   6        529.42        516.66        17.74 o                         
   7   1   6      15446.42      15813.41       196.55 o                         
   8   1   6         28.18         33.40        13.22 o                         
   9   1   6      14751.58      14820.02       187.25 o                         
  10   1   6        124.25        103.39        19.37 o                         
  11   1   6      11281.17      11457.46       198.17 o                         
  12   1   6        111.96         90.26        35.14 o                         
  13   1   6       7263.14       7094.87       188.09 o                         
 -13   2   6         96.78         61.66        55.97 o                         
 -12   2   6        166.25        164.74        33.72 o                         
 -11   2   6       1081.91       1106.66        46.51 o                         
 -10   2   6        122.85        112.59        19.95 o                         
  -9   2   6       4333.11       4389.11        67.80 o                         
  -8   2   6       1366.05       1352.16        28.14 o                         
  -7   2   6      15424.92      15439.51       157.51 o                         
  -6   2   6        159.34        162.40        10.82 o                         
  -5   2   6      28978.85      28957.76       294.20 o                         
  -4   2   6       1688.73       1812.26        26.23 o                         
  -3   2   6      47843.09      47083.69       485.83 o                         
  -2   2   6        166.52        214.86         9.65 o                         
  -1   2   6      64785.81      65201.84       899.69 o                         
   0   2   6       1515.12       1616.13        21.57 o                         
   1   2   6      63268.04      63317.56       786.64 o                         
   2   2   6        112.62        167.71         8.19 o                         
   3   2   6      49722.00      48230.87       531.64 o                         
   4   2   6       1523.87       1613.22        27.57 o                         
   5   2   6      26992.96      26904.59       319.91 o                         
   6   2   6        202.11        203.56        13.10 o                         
   7   2   6      15130.83      15116.96       185.18 o                         
   8   2   6        977.90        994.26        34.91 o                         
   9   2   6       4773.19       4768.11        81.70 o                         
  10   2   6        161.09        182.72        21.11 o                         
  11   2   6       1275.90       1304.18        54.05 o                         
  12   2   6        184.47        206.20        39.91 o                         
  13   2   6        141.53        175.71        47.90 o                         
 -13   3   6       5892.37       5814.40       173.24 o                         
 -12   3   6        315.88        280.39        35.84 o                         
 -11   3   6       8569.99       8871.34       168.52 o                         
 -10   3   6        267.90        266.98        23.03 o                         
  -9   3   6      10952.97      11157.40       135.47 o                         
  -8   3   6       1941.60       1833.69        33.58 o                         
  -7   3   6      11756.54      11986.79       124.62 o                         
  -6   3   6        923.38        894.95        21.91 o                         
  -5   3   6      10906.04      10879.99       116.80 o                         
  -4   3   6       1276.61       1331.03        23.15 o                         
  -3   3   6       5469.64       5476.58        69.78 o                         
  -2   3   6       4898.45       4846.88        60.52 o                         
  -1   3   6       2594.05       2578.77        36.03 o                         
   0   3   6        460.88        349.80        10.22 o                         
   1   3   6       2731.25       2728.69        32.56 o                         
   2   3   6       5435.84       5423.77        60.78 o                         
   3   3   6       4091.52       4111.46        59.29 o                         
   5   3   6      10271.39      10327.20       130.79 o                         
   6   3   6        981.43       1016.22        27.07 o                         
   7   3   6      11355.60      11370.37       146.21 o                         
   8   3   6       1701.84       1614.54        41.87 o                         
   9   3   6       9955.97      10266.74       167.12 o                         
  10   3   6        261.00        276.99        25.26 o                         
  11   3   6       8755.40       9036.63       167.05 o                         
  12   3   6        306.96        349.51        40.09 o                         
  13   3   6       5615.44       5667.57       190.47 o                         
 -13   4   6        196.07        229.66        71.71 o                         
 -12   4   6       1164.87       1198.07        68.90 o                         
 -11   4   6       1456.81       1443.88        58.64 o                         
 -10   4   6       1667.87       1672.98        46.81 o                         
  -9   4   6       4752.44       4622.30        73.38 o                         
  -8   4   6       3490.92       3457.64        56.70 o                         
  -7   4   6      11130.99      11121.31       126.14 o                         
  -6   4   6       2078.41       2057.40        34.36 o                         
  -5   4   6      23700.46      23581.07       231.84 o                         
  -4   4   6        816.85        869.83        21.47 o                         
  -3   4   6      41694.83      41396.56       441.73 o                         
  -2   4   6       2655.73       2802.99        37.50 o                         
  -1   4   6      37717.91      36920.64       412.30 o                         
   0   4   6        540.64        502.63        12.88 o                         
   1   4   6      39831.33      39021.03       392.14 o                         
   2   4   6       2200.61       2349.73        33.86 o                         
   3   4   6      42200.91      42038.87       455.48 o                         
   4   4   6       1369.43        982.39        98.26 o                         
   5   4   6      20766.16      20549.05       257.68 o                         
   6   4   6       1890.59       1838.94        38.20 o                         
   7   4   6      12100.35      12030.21       141.66 o                         
   8   4   6       4200.04       4194.49        71.25 o                         
   9   4   6       4828.28       4766.48        87.51 o                         
  10   4   6       1770.22       1802.08        56.05 o                         
  11   4   6       1218.79       1239.92        63.60 o                         
  12   4   6       1242.38       1186.46        66.85 o                         
  13   4   6        181.94        146.47        83.28 o                         
 -12   5   6        224.55        269.51        58.85 o                         
 -11   5   6       7053.84       7225.67       159.06 o                         
 -10   5   6        419.79        440.58        31.64 o                         
  -9   5   6      10003.58       9978.93       142.85 o                         
  -8   5   6       1802.23       1756.78        38.61 o                         
  -7   5   6      10466.47      10484.83       145.16 o                         
  -6   5   6       4581.84       4577.73        61.97 o                         
  -5   5   6       7580.20       7564.97        97.26 o                         
  -4   5   6       4551.37       4574.31        60.32 o                         
  -3   5   6       5039.27       5074.82        69.80 o                         
  -2   5   6       6983.50       6991.75        82.75 o                         
  -1   5   6        750.30        754.45        20.13 o                         
   0   5   6      14300.09      14439.49       147.88 o                         
   1   5   6        539.27        559.97        16.25 o                         
   2   5   6       6777.33       6832.17        76.75 o                         
   3   5   6       6170.40       6249.82        76.27 o                         
   4   5   6       4839.30       4825.17        64.25 o                         
   5   5   6       8209.09       8274.83       100.14 o                         
   6   5   6       4132.81       4142.67        65.89 o                         
   7   5   6      11826.27      11804.04       171.06 o                         
   8   5   6       1775.00       1796.20        50.00 o                         
   9   5   6      10514.50      10687.64       182.19 o                         
  10   5   6        378.43        406.68        33.08 o                         
  11   5   6       7443.32       7619.37       159.56 o                         
  12   5   6        201.82        137.33        56.79 o                         
 -12   6   6       1986.72       2075.26       140.22 o                         
 -11   6   6       1123.11       1100.33        74.52 o                         
 -10   6   6       2956.48       2968.44        82.22 o                         
  -9   6   6       3076.50       3055.40        76.30 o                         
  -8   6   6       2944.25       2931.67        60.43 o                         
  -7   6   6       6586.98       6566.31        97.89 o                         
  -5   6   6      17185.65      17054.93       195.55 o                         
  -4   6   6       3097.03       3032.94        45.20 o                         
  -3   6   6      24918.83      25011.37       289.10 o                         
  -1   6   6      27192.07      27012.61       306.63 o                         
   0   6   6        480.43        471.75        15.14 o                         
   1   6   6      28216.75      28175.73       276.98 o                         
   2   6   6        441.41        474.16        15.89 o                         
   3   6   6      26139.01      26502.27       274.47 o                         
   4   6   6       2962.91       2927.13        47.18 o                         
   5   6   6      18751.25      18776.79       208.01 o                         
   6   6   6       1562.92       1614.72        34.63 o                         
   7   6   6       6059.24       6154.98       102.38 o                         
   8   6   6       2636.62       2662.64        69.00 o                         
   9   6   6       3163.70       3169.07        77.16 o                         
  10   6   6       2722.37       2743.87        85.26 o                         
  11   6   6       1142.59       1145.85        72.10 o                         
  12   6   6       1840.40       1844.20       130.18 o                         
 -11   7   6       7195.26       6819.50       311.68 o                         
 -10   7   6        922.65        961.66        63.20 o                         
  -9   7   6       7166.99       7345.60       142.39 o                         
  -8   7   6       2615.23       2609.22        60.08 o                         
  -7   7   6       9113.16       9086.64       124.12 o                         
  -6   7   6       7779.67       7771.56       109.61 o                         
  -5   7   6       7787.72       7775.62        91.13 o                         
  -4   7   6      12368.38      12519.42       140.64 o                         
  -3   7   6       3237.40       3192.37        51.65 o                         
  -2   7   6      12882.96      13063.25       147.56 o                         
  -1   7   6       1418.81       1528.62        29.56 o                         
   0   7   6      22297.78      22648.63       229.83 o                         
   1   7   6       1118.82       1197.36        24.96 o                         
   2   7   6      12390.37      12510.60       135.98 o                         
   3   7   6       3463.37       3374.38        48.24 o                         
   4   7   6      11798.11      11881.07       143.41 o                         
   5   7   6       6413.52       6358.64        92.63 o                         
   6   7   6       7224.47       7160.15       131.07 o                         
   7   7   6       7866.65       7938.28       142.06 o                         
   8   7   6       2462.17       2453.58        61.97 o                         
   9   7   6       6521.04       6625.26       143.67 o                         
  10   7   6       1050.94       1058.35        67.74 o                         
  11   7   6       7089.19       7028.24       217.49 o                         
 -11   8   6        784.07        727.00        96.86 o                         
 -10   8   6       2547.50       2395.82        92.35 o                         
  -9   8   6       1921.42       1922.02        79.19 o                         
  -8   8   6       2324.53       2368.28        74.63 o                         
  -7   8   6       6931.74       6864.76       109.49 o                         
  -6   8   6       2508.03       2479.64        54.86 o                         
  -5   8   6      10278.43      10432.76       142.68 o                         
  -4   8   6       1202.66       1198.33        37.59 o                         
  -3   8   6      18215.55      18123.84       214.25 o                         
  -2   8   6       1029.98       1094.51        29.41 o                         
  -1   8   6      19445.12      19867.20       223.80 o                         
   0   8   6        767.68        789.26        22.25 o                         
   1   8   6      18694.65      19046.74       201.22 o                         
   2   8   6       1038.83       1056.84        23.57 o                         
   3   8   6      18386.37      18489.11       197.60 o                         
   4   8   6       1536.61       1533.54        34.33 o                         
   5   8   6      10223.88      10104.29       146.77 o                         
   6   8   6       3140.97       3169.46        80.85 o                         
   7   8   6       7143.22       7269.15       144.19 o                         
   8   8   6       2276.75       2272.54        71.13 o                         
   9   8   6       2411.10       2415.92        93.54 o                         
  10   8   6       2823.29       2711.50        98.30 o                         
  11   8   6        801.31        777.52        86.47 o                         
 -10   9   6        456.66        428.39        66.10 o                         
  -9   9   6       2720.14       2779.77        94.59 o                         
  -8   9   6       1731.63       1855.17        77.72 o                         
  -7   9   6       3005.10       3034.68        77.08 o                         
  -6   9   6       2623.69       2752.19        75.15 o                         
  -5   9   6       2245.28       2207.03        58.45 o                         
  -4   9   6       6439.56       6460.60       102.69 o                         
  -3   9   6       1034.49       1032.81        33.23 o                         
  -2   9   6      10501.54      10626.96       144.89 o                         
  -1   9   6        179.21        174.99        15.95 o                         
   0   9   6       6306.25       6439.85        81.87 o                         
   1   9   6        294.24        268.42        19.51 o                         
   2   9   6      11248.93      11256.34       128.61 o                         
   3   9   6        887.74        879.38        33.31 o                         
   4   9   6       6643.71       6673.62        97.30 o                         
   5   9   6       2842.28       2812.59        54.82 o                         
   6   9   6       3501.42       3589.75        67.07 o                         
   7   9   6       3011.23       3067.73        79.38 o                         
   8   9   6       2036.86       2077.14        73.60 o                         
   9   9   6       2644.90       2584.74        96.54 o                         
  10   9   6        521.42        553.32        77.51 o                         
  -9  10   6        968.38        895.87        91.51 o                         
  -8  10   6       2896.22       2942.25       105.29 o                         
  -7  10   6       1665.13       1759.63        79.45 o                         
  -6  10   6       2772.56       2778.81        74.49 o                         
  -5  10   6       3874.37       3928.15        78.80 o                         
  -4  10   6       1767.10       1730.89        48.90 o                         
  -3  10   6       5164.55       5295.52        93.97 o                         
  -2  10   6        974.44        950.76        38.79 o                         
  -1  10   6       8643.50       8676.57       125.88 o                         
   0  10   6        819.03        774.54        28.12 o                         
   1  10   6       7974.71       7975.12       105.21 o                         
   2  10   6       1344.92       1243.46        32.58 o                         
   3  10   6       5415.45       5489.58        89.82 o                         
   4  10   6       1995.08       1966.38        53.58 o                         
   5  10   6       3449.78       3389.52        78.10 o                         
   6  10   6       3203.97       3260.99        84.76 o                         
   7  10   6       1531.31       1493.27        67.69 o                         
   8  10   6       3385.29       3261.03       104.99 o                         
   9  10   6        926.30        994.53       171.33 o                         
  -8  11   6       3143.90       2878.54       162.45 o                         
  -7  11   6       1125.83       1187.19        75.11 o                         
  -6  11   6       6171.31       6319.34       158.48 o                         
  -5  11   6       1372.33       1425.98        64.50 o                         
  -4  11   6      10264.91      10354.53       178.79 o                         
  -3  11   6        461.36        519.81        33.78 o                         
  -2  11   6      10940.74      11076.52       176.75 o                         
  -1  11   6        459.28        529.71        31.92 o                         
   0  11   6      15874.53      15990.63       211.12 o                         
   1  11   6        359.71        393.82        26.08 o                         
   2  11   6      11012.69      11144.06       158.31 o                         
   3  11   6        422.24        446.51        31.23 o                         
   4  11   6      10494.38      10323.15       170.48 o                         
   5  11   6       1183.51       1180.41        57.76 o                         
   6  11   6       6381.33       6620.91       146.63 o                         
   7  11   6        922.22        980.11        72.45 o                         
   8  11   6       2766.57       2466.99       306.35 o                         
  -7  12   6       1356.11       1303.07       128.86 o                         
  -6  12   6       4135.31       3987.76       197.56 o                         
  -5  12   6       2420.41       2485.93        96.30 o                         
  -4  12   6       2771.04       2830.28        89.25 o                         
  -3  12   6       2580.48       2613.51        80.94 o                         
  -2  12   6        658.98        701.77        44.23 o                         
  -1  12   6       4548.29       4691.66        99.65 o                         
   0  12   6          6.76         15.47        25.71 o                         
   1  12   6       4676.63       4839.29       127.78 o                         
   2  12   6        670.27        688.91        43.19 o                         
   3  12   6       2638.93       2719.76        77.95 o                         
   4  12   6       2704.10       2767.63        79.23 o                         
   5  12   6       2572.61       2579.14        87.95 o                         
   6  12   6       4298.93       3975.60       159.85 o                         
   7  12   6       1285.93       1397.20       155.85 o                         
  -6  13   6       3477.32       3485.97       176.42 o                         
  -5  13   6        747.01        708.21        76.13 o                         
  -4  13   6       6528.51       6320.88       206.09 o                         
  -3  13   6        422.26        439.22        47.12 o                         
  -2  13   6       9290.77       9342.52       188.08 o                         
  -1  13   6        183.23        165.10        36.78 o                         
   0  13   6       8005.47       8206.83       174.74 o                         
   1  13   6        251.91        257.02        40.44 o                         
   2  13   6       8449.31       8492.29       183.79 o                         
   3  13   6        480.98        514.03        43.93 o                         
   4  13   6       6142.33       6269.71       170.93 o                         
   5  13   6        807.77        825.52        76.47 o                         
   6  13   6       3413.92       3094.66       214.45 o                         
  -3  14   6        877.66        730.18       146.37 o                         
  -2  14   6        386.95        483.82        71.03 o                         
  -1  14   6        908.42        884.00        75.21 o                         
   0  14   6         28.35         -9.88        52.69 o                         
   1  14   6        910.79        891.95        70.58 o                         
   2  14   6        312.98        412.85        57.40 o                         
   3  14   6        821.78        846.04        85.75 o                         
   1   0   7        146.50        172.05         6.78 o                         
   2   0   7         68.01         98.42         6.07 o                         
   3   0   7      11571.09      11873.20       124.25 o                         
   4   0   7       4469.68       4711.30        56.76 o                         
   5   0   7       8701.37       8868.98        97.94 o                         
   6   0   7       4246.23       4205.25        53.75 o                         
   7   0   7       7751.56       7831.08        91.26 o                         
   8   0   7       1180.33       1195.89        29.33 o                         
   9   0   7      10321.65      10300.67       128.56 o                         
  10   0   7       2489.92       2615.63        52.92 o                         
  11   0   7       4807.18       4890.99       101.38 o                         
  12   0   7       3227.09       3339.41        96.30 o                         
  13   0   7       3839.75       3649.27       130.88 o                         
 -13   1   7        205.09        258.27        51.10 o                         
 -12   1   7        672.19        721.86        48.86 o                         
 -11   1   7       1569.30       1478.93        52.60 o                         
 -10   1   7       1586.33       1518.13        48.17 o                         
  -9   1   7       3523.23       3458.00        56.78 o                         
  -8   1   7       2753.33       2740.36        42.46 o                         
  -7   1   7       8145.34       8253.14        92.44 o                         
  -6   1   7      11197.73      11331.43       127.04 o                         
  -5   1   7      21313.50      21340.25       228.49 o                         
  -4   1   7      20757.70      20981.91       216.29 o                         
  -3   1   7      17225.51      16690.08       197.48 o                         
  -2   1   7      32730.81      32323.58       330.46 o                         
  -1   1   7      49342.11      48148.82       573.49 o                         
   0   1   7      20083.06      19423.64       195.65 o                         
   1   1   7      52461.55      52130.53       558.84 o                         
   2   1   7      34311.54      33895.29       331.73 o                         
   3   1   7      17227.16      16525.68       185.55 o                         
   4   1   7      21058.03      21246.12       216.30 o                         
   5   1   7      22906.19      23149.04       229.64 o                         
   6   1   7      11878.54      12049.99       127.61 o                         
   7   1   7       7502.98       7491.10        91.11 o                         
   8   1   7       3348.85       3398.69        51.44 o                         
   9   1   7       3530.88       3488.66        59.94 o                         
  10   1   7       1967.49       1899.46        45.18 o                         
  11   1   7       1286.40       1257.89        48.78 o                         
  12   1   7        870.48        895.72        56.51 o                         
  13   1   7        145.48        125.22        53.66 o                         
 -13   2   7       4436.40       4270.24       165.87 o                         
 -12   2   7       3525.04       3563.79        93.45 o                         
 -11   2   7       6619.24       6739.24       121.40 o                         
 -10   2   7       6365.62       6374.00       106.35 o                         
  -9   2   7       5904.02       6109.84        86.34 o                         
  -8   2   7       9370.62       9277.13       102.77 o                         
  -7   2   7       9304.70       9410.11       107.65 o                         
  -6   2   7       5427.70       5324.25        69.05 o                         
  -5   2   7       5758.04       5696.46        64.13 o                         
  -4   2   7       4149.55       4169.84        49.09 o                         
  -3   2   7       4491.58       4532.83        65.29 o                         
  -2   2   7        866.17        852.78        16.85 o                         
  -1   2   7       1082.99       1077.82        94.97 o                         
   0   2   7       3781.79       3619.38        41.89 o                         
   1   2   7       1565.86       1511.22        19.53 o                         
   2   2   7        884.97        838.26        16.18 o                         
   3   2   7       5581.83       5680.53        61.66 o                         
   4   2   7       3791.30       3737.22        51.65 o                         
   5   2   7       5041.79       4906.59        66.91 o                         
   6   2   7       5828.74       5716.30        72.13 o                         
   7   2   7       9258.75       9286.76       113.54 o                         
   8   2   7       7766.40       7705.24       112.33 o                         
   9   2   7       5470.99       5579.13        98.23 o                         
  10   2   7       6903.95       6859.92       110.11 o                         
  11   2   7       6371.05       6680.44       124.55 o                         
  12   2   7       3615.40       3583.30       109.27 o                         
  13   2   7       4329.37       4119.80       145.39 o                         
 -13   3   7        291.45        309.14        63.47 o                         
 -12   3   7        136.07        151.06        37.69 o                         
 -11   3   7        683.23        762.67        48.34 o                         
 -10   3   7       1513.13       1453.12        44.69 o                         
  -9   3   7       3206.78       3218.92        57.29 o                         
  -8   3   7       3090.34       3084.03        51.83 o                         
  -7   3   7      10143.27      10325.52       116.57 o                         
  -6   3   7       3559.35       3410.18        48.88 o                         
  -5   3   7      12403.34      12269.77       134.08 o                         
  -4   3   7      16396.94      16827.12       180.87 o                         
  -3   3   7      34334.70      34518.93       349.58 o                         
  -2   3   7      17674.24      17509.65       199.38 o                         
  -1   3   7      21132.47      20335.15       224.91 o                         
   0   3   7      14785.36      14815.28       156.67 o                         
   1   3   7      21180.38      20335.82       197.31 o                         
   2   3   7      17371.88      17249.29       174.13 o                         
   3   3   7      31058.52      31088.67       337.97 o                         
   4   3   7      15774.87      16019.92       181.43 o                         
   5   3   7      12675.07      12557.67       146.88 o                         
   6   3   7       3937.35       3831.00        57.29 o                         
   7   3   7       9881.37      10020.22       131.01 o                         
   8   3   7       3528.23       3521.89        62.05 o                         
   9   3   7       3219.42       3287.02        66.00 o                         
  10   3   7       1467.87       1440.27        49.33 o                         
  11   3   7        550.35        599.23        41.56 o                         
  12   3   7         84.43         92.04        38.58 o                         
  13   3   7        310.32        241.45        59.75 o                         
 -13   4   7       3994.76       3734.55       348.32 o                         
 -12   4   7       2774.80       2667.97        96.70 o                         
 -11   4   7       4971.68       4881.48       121.50 o                         
 -10   4   7       4294.21       4270.91        85.71 o                         
  -9   4   7       8097.40       8033.99       120.62 o                         
  -8   4   7       5661.64       5668.82        79.25 o                         
  -7   4   7       7413.37       7467.96        90.10 o                         
  -6   4   7       8699.42       8800.03       102.57 o                         
  -5   4   7       5920.77       5775.05        74.32 o                         
  -4   4   7       7560.00       7735.52        92.75 o                         
  -3   4   7       5842.96       5694.73        71.44 o                         
  -2   4   7       3183.78       3133.47        43.73 o                         
  -1   4   7       1205.51       1097.65        23.00 o                         
   0   4   7       7363.27       7338.70        85.03 o                         
   1   4   7       1391.94       1325.78        21.09 o                         
   2   4   7       3719.65       3765.43        43.68 o                         
   3   4   7       5566.62       5395.33        64.90 o                         
   4   4   7       8132.37       8306.99        95.38 o                         
   5   4   7       7145.87       7129.75        89.88 o                         
   6   4   7       9059.12       9147.69       116.73 o                         
   7   4   7       7429.48       7469.55       102.37 o                         
   8   4   7       6023.08       6136.77       104.22 o                         
   9   4   7       8929.78       8870.68       147.22 o                         
  10   4   7       3788.18       3855.04        83.70 o                         
  11   4   7       5255.24       5293.65       122.90 o                         
  12   4   7       2802.98       2746.80        93.78 o                         
  13   4   7       4163.88       2898.22       318.36 o                         
 -12   5   7       1140.23       1146.50        98.99 o                         
 -11   5   7       1861.79       1757.46        73.60 o                         
 -10   5   7       1494.15       1517.83        57.36 o                         
  -9   5   7       5053.31       4979.44        85.27 o                         
  -8   5   7       5053.97       4941.05        71.90 o                         
  -7   5   7       4633.48       4602.24        71.09 o                         
  -6   5   7       7301.83       7419.79        94.11 o                         
  -5   5   7      15783.79      15839.44       183.99 o                         
  -4   5   7       6342.13       6272.81        83.22 o                         
  -3   5   7      18958.05      18923.69       210.98 o                         
  -2   5   7       9740.73       9626.17       116.23 o                         
  -1   5   7      24707.22      24368.81       264.94 o                         
   0   5   7       7826.68       7466.92        83.50 o                         
   1   5   7      24781.86      24701.52       239.99 o                         
   2   5   7      10643.35      10647.03       109.15 o                         
   3   5   7      19362.36      19406.34       206.23 o                         
   4   5   7       7097.27       7139.77        86.60 o                         
   5   5   7      16459.92      16703.32       202.21 o                         
   6   5   7       7120.37       7139.21        98.94 o                         
   7   5   7       4476.74       4468.97        78.32 o                         
   8   5   7       4449.88       4289.72        87.58 o                         
   9   5   7       5268.35       5214.53       106.62 o                         
  10   5   7       1484.43       1515.86        61.24 o                         
  11   5   7       1764.97       1833.13        73.56 o                         
  12   5   7        947.03        864.83        75.40 o                         
 -12   6   7       2779.29       2447.75       152.90 o                         
 -11   6   7       2921.96       2969.52       104.65 o                         
 -10   6   7       3162.47       3181.43        86.32 o                         
  -9   6   7       4966.84       5065.54       102.95 o                         
  -8   6   7       5887.59       5672.60       100.48 o                         
  -7   6   7       5081.06       5009.60        83.47 o                         
  -6   6   7       7561.64       7377.80       103.99 o                         
  -5   6   7       5977.20       5964.47        78.91 o                         
  -4   6   7       6392.24       6330.69        78.62 o                         
  -3   6   7       4995.60       4975.01        68.95 o                         
  -2   6   7       8934.97       9006.79       109.33 o                         
  -1   6   7       9005.93       9198.94       110.67 o                         
   0   6   7      15578.82      15884.25       167.52 o                         
   1   6   7       8849.53       9057.95        99.56 o                         
   2   6   7       8884.89       8963.91       101.35 o                         
   3   6   7       5137.99       5191.36        66.13 o                         
   4   6   7       6355.63       6178.81        82.78 o                         
   5   6   7       5776.10       5783.67        81.88 o                         
   6   6   7       7173.94       6966.09       105.03 o                         
   7   6   7       5496.87       5457.28        95.18 o                         
   8   6   7       6118.42       6027.94       110.78 o                         
   9   6   7       4671.22       4833.85       112.89 o                         
  10   6   7       3246.90       3304.37        99.65 o                         
  11   6   7       2904.62       2920.90       102.65 o                         
  12   6   7       2917.68       2696.52       142.93 o                         
 -11   7   7       1207.17       1386.40       121.78 o                         
 -10   7   7       2450.86       2561.29        88.07 o                         
  -9   7   7       2764.19       2904.30        89.67 o                         
  -8   7   7       3857.55       3788.78        81.03 o                         
  -7   7   7       4595.09       4567.52        84.86 o                         
  -6   7   7       4651.58       4602.40        75.07 o                         
  -5   7   7      11831.57      11922.95       145.55 o                         
  -4   7   7       8236.70       8130.50       102.95 o                         
  -3   7   7      14830.59      14961.72       177.40 o                         
  -2   7   7       9716.77       9637.17       115.64 o                         
  -1   7   7      18321.37      18770.85       219.48 o                         
   0   7   7      14462.74      14474.75       151.99 o                         
   1   7   7      17928.33      18402.07       187.13 o                         
   2   7   7       9791.90       9753.67       109.92 o                         
   3   7   7      14952.86      15062.35       163.49 o                         
   4   7   7       8420.69       8357.52       103.57 o                         
   5   7   7      11882.53      11870.77       145.70 o                         
   6   7   7       4717.42       4754.18        93.86 o                         
   7   7   7       4339.31       4254.83        96.30 o                         
   8   7   7       4244.88       4189.71        89.34 o                         
   9   7   7       2691.50       2756.61        80.43 o                         
  10   7   7       2419.60       2349.85        97.99 o                         
  11   7   7       1119.36       1114.14        96.40 o                         
 -11   8   7       2962.62       2761.81       203.75 o                         
 -10   8   7       2614.76       2616.96        93.60 o                         
  -9   8   7       2482.25       2477.76        87.96 o                         
  -8   8   7       3821.05       3874.85       105.82 o                         
  -7   8   7       5318.68       5272.22       100.46 o                         
  -6   8   7       4946.80       4992.36        83.01 o                         
  -5   8   7       5019.12       4948.78        77.51 o                         
  -4   8   7       7582.78       7700.13       108.79 o                         
  -3   8   7       3053.71       2996.15        49.73 o                         
  -2   8   7       7017.70       7085.38        95.29 o                         
  -1   8   7       3724.56       3778.96        53.96 o                         
   0   8   7       5807.87       5734.30        71.54 o                         
   1   8   7       3219.85       3339.79        49.32 o                         
   2   8   7       7436.19       7506.70        84.79 o                         
   3   8   7       2763.56       2828.47        45.35 o                         
   4   8   7       7055.75       7025.78       103.22 o                         
   5   8   7       4439.93       4390.58        78.45 o                         
   6   8   7       4678.29       4702.64       109.23 o                         
   7   8   7       5233.55       5156.83       116.26 o                         
   8   8   7       3971.97       3925.52        98.05 o                         
   9   8   7       2684.75       2790.07       102.45 o                         
  10   8   7       2543.70       2460.47       106.85 o                         
  11   8   7       2861.38       3001.94       152.93 o                         
 -10   9   7       1689.45       1558.82       123.05 o                         
  -9   9   7       3347.65       3401.01       104.14 o                         
  -8   9   7       2931.55       2972.23        93.62 o                         
  -7   9   7       2426.07       2535.16        86.07 o                         
  -6   9   7       3658.35       3614.52        70.99 o                         
  -5   9   7       4235.47       4267.43        78.50 o                         
  -4   9   7       3836.81       3789.07        76.69 o                         
  -3   9   7       4575.88       4516.51        75.61 o                         
  -2   9   7       4576.42       4539.62        75.40 o                         
  -1   9   7       6264.61       6260.65        85.31 o                         
   0   9   7       6358.85       6368.03        85.55 o                         
   1   9   7       5682.10       5689.68        80.02 o                         
   2   9   7       4039.88       4050.50        62.67 o                         
   3   9   7       4505.22       4492.14        75.97 o                         
   4   9   7       3888.28       3894.82        67.14 o                         
   5   9   7       3943.11       3833.73        71.13 o                         
   6   9   7       2699.53       2743.52        78.91 o                         
   7   9   7       2704.63       2865.73        76.88 o                         
   8   9   7       2887.55       2854.71        88.23 o                         
   9   9   7       3179.36       3195.69       109.09 o                         
  10   9   7       1840.50       1830.90       145.88 o                         
  -9  10   7       3188.91       2999.49       172.02 o                         
  -8  10   7       2312.28       2364.53        99.55 o                         
  -7  10   7       3303.30       3427.96       109.73 o                         
  -6  10   7       4065.32       4240.28        99.51 o                         
  -5  10   7       4216.36       4208.99        93.73 o                         
  -4  10   7       5414.70       5478.76        95.02 o                         
  -3  10   7       6132.34       5979.47       102.24 o                         
  -2  10   7       7495.90       7499.73       127.91 o                         
  -1  10   7       8585.30       8607.68       138.91 o                         
   0  10   7       6845.32       6837.06        92.86 o                         
   1  10   7       9475.79       9348.46       114.88 o                         
   2  10   7       7110.62       6985.92       101.29 o                         
   3  10   7       5882.94       6050.16       100.69 o                         
   4  10   7       5223.37       5234.56        96.90 o                         
   5  10   7       4816.22       4800.75        98.27 o                         
   6  10   7       3508.70       3571.44        92.00 o                         
   7  10   7       3464.91       3606.12        99.17 o                         
   8  10   7       1819.73       1753.43        86.31 o                         
   9  10   7       3087.77       2984.68       259.86 o                         
  -8  11   7       2514.10       2378.38       195.58 o                         
  -7  11   7       3599.12       3535.03       118.19 o                         
  -6  11   7       3787.57       4040.11       118.05 o                         
  -5  11   7       3480.68       3526.43        98.39 o                         
  -4  11   7       3094.94       3114.89        82.80 o                         
  -3  11   7       4123.21       4165.93        89.56 o                         
  -2  11   7       4582.81       4612.16        86.30 o                         
  -1  11   7       4935.41       4949.93        89.78 o                         
   0  11   7       3184.13       3051.67        59.07 o                         
   1  11   7       4866.13       4648.59        83.75 o                         
   2  11   7       4451.92       4477.41        81.81 o                         
   3  11   7       4347.35       4358.99        83.67 o                         
   4  11   7       3270.01       3259.45        75.18 o                         
   5  11   7       3837.72       3789.29        94.14 o                         
   6  11   7       3623.03       3775.72       106.70 o                         
   7  11   7       3991.91       3875.01       118.96 o                         
   8  11   7       2621.55       2828.88       249.78 o                         
  -7  12   7       2074.78       2049.83       145.83 o                         
  -6  12   7       2754.06       2718.54       134.58 o                         
  -5  12   7       2273.03       2194.96       102.33 o                         
  -4  12   7       4994.58       5170.82       132.65 o                         
  -3  12   7       3373.35       3463.98        92.93 o                         
  -2  12   7       5806.06       6013.85       120.04 o                         
  -1  12   7       3071.27       3051.65        77.84 o                         
   0  12   7       7132.52       7387.35       146.82 o                         
   1  12   7       3198.97       3288.16        93.57 o                         
   2  12   7       6201.45       6166.16       129.67 o                         
   3  12   7       3277.42       3356.26        87.90 o                         
   4  12   7       5157.21       5068.52       111.86 o                         
   5  12   7       2064.82       2134.27        88.12 o                         
   6  12   7       2884.31       2899.99       120.32 o                         
   7  12   7       2128.17       2167.22       236.38 o                         
  -6  13   7       1704.30       1745.54       271.26 o                         
  -5  13   7        785.03        661.02        94.46 o                         
  -4  13   7       1420.14       1393.28       124.72 o                         
  -3  13   7       1452.17       1696.77        78.57 o                         
  -2  13   7        720.72        699.47        51.64 o                         
  -1  13   7       1689.86       1827.08        76.66 o                         
   0  13   7        672.84        771.83        56.76 o                         
   1  13   7       1712.10       1707.42        76.27 o                         
   2  13   7        862.96        854.97        63.64 o                         
   3  13   7       1355.40       1481.92        67.99 o                         
   4  13   7       1273.83       1374.29       102.58 o                         
   5  13   7        872.14        906.24        79.02 o                         
  -3  14   7       2349.38       2159.17       236.41 o                         
  -2  14   7       3235.85       3270.94       168.85 o                         
  -1  14   7       2844.59       2701.86       133.49 o                         
   0  14   7       4431.42       4622.10       157.81 o                         
   1  14   7       2420.74       2384.40       116.09 o                         
   2  14   7       3357.78       3230.41       132.92 o                         
   3  14   7       2219.61       1980.01       135.37 o                         
   0   0   8      52325.22      52485.84       824.04 o                         
   1   0   8       4663.42       4519.52        50.70 o                         
   2   0   8      55685.55      55470.27       580.90 o                         
   3   0   8       6734.61       7064.44        79.54 o                         
   4   0   8      35114.89      34644.17       349.10 o                         
   5   0   8       1034.08       1000.78        20.95 o                         
   6   0   8      23252.96      23106.00       239.58 o                         
   7   0   8       1778.09       1838.92        32.70 o                         
   8   0   8       6037.18       6013.70        75.91 o                         
   9   0   8        512.05        472.03        23.99 o                         
  10   0   8       5615.18       5608.71        88.19 o                         
  11   0   8         14.57         36.30        25.54 o                         
  12   0   8        703.04        724.79        52.04 o                         
  13   0   8         22.61         59.91        49.73 o                         
 -13   1   8        223.75        210.93        51.27 o                         
 -12   1   8      10360.26      10397.15       207.06 o                         
 -11   1   8        106.30        101.27        28.44 o                         
 -10   1   8      11403.54      11818.86       175.89 o                         
  -9   1   8        330.48        354.11        20.11 o                         
  -8   1   8      16885.43      16993.79       179.87 o                         
  -7   1   8        306.11        333.60        16.18 o                         
  -6   1   8      12757.79      12842.82       133.95 o                         
  -5   1   8         68.68        120.58        37.40 o                         
  -4   1   8      16193.63      16490.58       169.00 o                         
  -3   1   8       3200.87       3495.24        42.42 o                         
  -2   1   8       6460.70       6756.93        68.70 o                         
  -1   1   8        668.48        634.52        15.91 o                         
   0   1   8       3020.89       3140.11        37.04 o                         
   1   1   8        495.82        489.73        11.76 o                         
   2   1   8       5416.81       5613.38        67.37 o                         
   3   1   8       3116.87       3419.61        42.30 o                         
   4   1   8      15521.64      15870.26       168.28 o                         
   5   1   8        192.03        212.99        11.26 o                         
   6   1   8      11674.33      11647.27       132.43 o                         
   7   1   8        269.33        287.69        15.52 o                         
   8   1   8      17146.91      17428.09       195.92 o                         
   9   1   8        344.07        399.69        24.34 o                         
  10   1   8      11173.67      11531.50       165.18 o                         
  11   1   8        103.10         97.06        23.59 o                         
  12   1   8      10583.50      10498.84       207.44 o                         
  13   1   8        123.18         68.86        56.91 o                         
 -13   2   8        325.17        377.58        79.49 o                         
 -12   2   8        308.80        302.63        37.76 o                         
 -11   2   8        300.58        280.66        33.66 o                         
 -10   2   8       1862.96       1916.90        52.08 o                         
  -9   2   8        863.51        827.97        31.87 o                         
  -8   2   8       8946.03       8985.68       106.71 o                         
  -7   2   8        460.83        459.57        20.14 o                         
  -6   2   8      18677.61      18798.64       198.51 o                         
  -5   2   8        120.88        128.49        10.09 o                         
  -4   2   8      46470.44      46861.19       460.12 o                         
  -3   2   8        543.03        360.63        37.50 o                         
  -2   2   8      47510.47      46048.64       466.75 o                         
  -1   2   8        841.10        838.21        16.74 o                         
   0   2   8      74859.22      75832.44       896.97 o                         
   1   2   8        809.46        826.26        13.75 o                         
   2   2   8      45915.66      45172.35       442.40 o                         
   3   2   8        239.57        296.83        11.97 o                         
   4   2   8      44653.53      44707.70       484.20 o                         
   5   2   8        184.32        218.57        12.88 o                         
   6   2   8      17681.04      17629.65       209.99 o                         
   7   2   8        438.53        447.35        21.91 o                         
   8   2   8       8383.92       8405.17       117.56 o                         
   9   2   8        742.87        699.93        30.59 o                         
  10   2   8       1776.24       1790.05        45.66 o                         
  11   2   8        260.25        219.86        31.12 o                         
  12   2   8        418.15        397.66        45.76 o                         
  13   2   8        389.07        339.17        57.34 o                         
 -13   3   8        377.53        258.41        76.68 o                         
 -12   3   8       6856.25       6986.95       155.26 o                         
 -11   3   8        486.29        484.45        40.59 o                         
 -10   3   8       9887.23       9941.28       148.70 o                         
  -9   3   8       1178.44       1165.79        36.24 o                         
  -8   3   8      11092.49      11229.64       135.84 o                         
  -7   3   8        647.85        632.68        22.53 o                         
  -6   3   8      10020.30       9944.29       108.55 o                         
  -5   3   8       2490.66       2458.20        37.10 o                         
  -4   3   8       5582.60       5504.68        61.40 o                         
  -3   3   8       3073.64       3035.44        42.64 o                         
  -2   3   8        801.31        544.29        71.57 o                         
  -1   3   8        234.81        168.47        14.98 o                         
   0   3   8        229.43        230.39         9.76 o                         
   1   3   8        100.65         94.64         6.88 o                         
   2   3   8        411.48        422.15        11.60 o                         
   3   3   8       3316.13       3259.38        41.29 o                         
   4   3   8       4896.06       4634.99        64.16 o                         
   5   3   8       2284.59       2291.44        40.04 o                         
   6   3   8       9161.47       8940.75       117.39 o                         
   7   3   8        690.22        705.30        27.70 o                         
   8   3   8      11141.89      11328.39       167.82 o                         
   9   3   8       1148.99       1192.03        44.80 o                         
  10   3   8      10132.61      10209.77       172.50 o                         
  11   3   8        444.65        493.30        38.02 o                         
  12   3   8       6823.35       6909.24       166.86 o                         
  13   3   8        462.62        497.50        75.29 o                         
 -12   4   8        561.77        617.67        56.07 o                         
 -11   4   8        909.83        895.58        58.65 o                         
 -10   4   8       2589.21       2551.29        65.26 o                         
  -9   4   8       1314.42       1330.93        39.89 o                         
  -8   4   8      10225.45      10155.66       124.69 o                         
  -7   4   8       1369.47       1353.94        30.72 o                         
  -6   4   8      13159.06      13231.51       145.48 o                         
  -5   4   8       5685.50       5785.89        70.53 o                         
  -4   4   8      27344.94      27229.86       282.20 o                         
  -3   4   8       1414.71       1534.33        37.38 o                         
  -2   4   8      35217.64      34441.86       353.08 o                         
  -1   4   8       4004.92       4270.93        54.16 o                         
   0   4   8      44265.64      43152.04       431.91 o                         
   1   4   8       3723.09       4000.46        46.30 o                         
   2   4   8      34617.62      33737.35       353.97 o                         
   3   4   8       1981.07       2062.46        33.60 o                         
   4   4   8      27821.68      27908.16       290.12 o                         
   5   4   8       5721.24       5838.89        80.35 o                         
   6   4   8      13065.04      13271.38       163.96 o                         
   7   4   8       1849.23       1746.37        45.55 o                         
   8   4   8       9338.53       9204.78       154.72 o                         
   9   4   8       1627.55       1594.99        50.38 o                         
  10   4   8       2536.17       2526.68        68.98 o                         
  11   4   8       1044.44       1066.27        59.63 o                         
  12   4   8        414.95        449.63        48.83 o                         
 -12   5   8       5320.65       5449.10       297.30 o                         
 -11   5   8        207.71        274.37        40.50 o                         
 -10   5   8       6540.05       6561.73       130.77 o                         
  -9   5   8       1257.16       1217.47        38.40 o                         
  -8   5   8       9153.35       9099.25       131.18 o                         
  -7   5   8       1342.82       1332.29        35.54 o                         
  -6   5   8       5157.08       5120.65        76.65 o                         
  -5   5   8       6385.60       6453.87        83.81 o                         
  -4   5   8       4306.55       4242.45        64.75 o                         
  -3   5   8       7883.64       7919.46        93.03 o                         
  -2   5   8       2511.41       2547.94        47.49 o                         
  -1   5   8      12312.89      12616.41       140.41 o                         
   0   5   8        342.23        442.22        14.72 o                         
   1   5   8      11996.06      12229.57       133.15 o                         
   2   5   8       3325.49       3433.37        44.68 o                         
   3   5   8       7531.00       7591.27        91.46 o                         
   4   5   8       5018.32       5025.46        65.45 o                         
   5   5   8       6408.51       6508.77        81.96 o                         
   6   5   8       6368.49       6456.60        84.63 o                         
   7   5   8        985.09       1006.73        39.62 o                         
   8   5   8      10187.29       9846.82       153.19 o                         
   9   5   8       1301.66       1289.24        51.20 o                         
  10   5   8       7085.75       7210.77       147.51 o                         
  11   5   8        184.87        176.81        36.49 o                         
  12   5   8       5474.59       5603.06       189.64 o                         
 -12   6   8         21.98         89.58        83.95 o                         
 -11   6   8       2608.62       2527.50       100.26 o                         
 -10   6   8       1619.57       1605.34        70.94 o                         
  -9   6   8       3400.19       3411.58        80.25 o                         
  -8   6   8       4089.38       4097.37        83.19 o                         
  -7   6   8       3628.64       3614.23        67.31 o                         
  -6   6   8      12962.24      12780.07       177.28 o                         
  -5   6   8       2086.62       1999.22        40.50 o                         
  -4   6   8      17464.00      17869.01       195.57 o                         
  -3   6   8       2107.76       2098.22        37.13 o                         
  -2   6   8      30095.80      30323.48       328.42 o                         
  -1   6   8        349.68        352.15        16.05 o                         
   0   6   8      36225.50      36174.11       357.75 o                         
   1   6   8        323.11        345.14        15.06 o                         
   2   6   8      28603.81      28808.96       294.85 o                         
   3   6   8       1764.16       1774.09        33.79 o                         
   4   6   8      17517.32      17808.83       201.09 o                         
   5   6   8       1811.58       1734.10        37.48 o                         
   6   6   8      12467.30      12357.10       184.78 o                         
   7   6   8       3276.06       3331.65        74.79 o                         
   8   6   8       4056.51       4105.70        86.73 o                         
   9   6   8       3057.98       3118.26        87.78 o                         
  10   6   8       1346.57       1426.12        70.94 o                         
  11   6   8       2547.85       2500.88        89.69 o                         
  12   6   8         48.14        202.12        66.33 o                         
 -11   7   8        788.65        893.68       103.42 o                         
 -10   7   8       6154.08       6271.01       144.08 o                         
  -9   7   8       1313.86       1365.56        67.69 o                         
  -8   7   8       7650.77       7608.43       129.86 o                         
  -7   7   8       3730.92       3619.03        80.75 o                         
  -6   7   8       8668.14       8803.92       139.16 o                         
  -5   7   8       7155.49       7225.45       101.01 o                         
  -4   7   8       3956.03       3977.35        58.81 o                         
  -3   7   8      11343.33      11359.21       145.02 o                         
  -2   7   8       1412.05       1445.93        30.12 o                         
  -1   7   8      15450.22      15794.17       186.88 o                         
   0   7   8         96.85         78.40        10.20 o                         
   1   7   8      17041.70      17401.15       170.90 o                         
   2   7   8       1409.62       1433.79        28.29 o                         
   3   7   8      11785.04      11779.05       130.61 o                         
   4   7   8       3919.33       3924.00        59.34 o                         
   5   7   8       7252.68       7134.83        99.07 o                         
   6   7   8       8970.51       9038.98       153.48 o                         
   7   7   8       4397.42       4309.76        92.83 o                         
   8   7   8       7378.63       7485.38       154.42 o                         
   9   7   8       1473.87       1481.60        62.46 o                         
  10   7   8       5776.05       5711.79       162.31 o                         
  11   7   8        939.87        926.76        89.22 o                         
 -11   8   8       2157.90       1968.73       150.47 o                         
 -10   8   8       1163.86       1112.87        71.45 o                         
  -9   8   8       1795.35       1853.11        77.32 o                         
  -8   8   8       3427.18       3537.44       103.32 o                         
  -7   8   8       2871.24       2942.82        73.75 o                         
  -6   8   8       7011.33       6848.25       128.96 o                         
  -5   8   8        944.98        959.36        34.00 o                         
  -4   8   8      12349.67      12378.90       183.19 o                         
  -3   8   8       1334.46       1343.36        33.96 o                         
  -2   8   8      14948.05      14926.68       188.22 o                         
  -1   8   8        473.47        527.44        23.11 o                         
   0   8   8      26876.47      26787.72       278.19 o                         
   1   8   8        789.87        775.68        24.62 o                         
   2   8   8      15960.53      16011.96       166.69 o                         
   3   8   8       1186.08       1227.72        32.60 o                         
   4   8   8      13034.74      12995.57       166.17 o                         
   5   8   8        949.53        938.74        34.79 o                         
   6   8   8       8747.94       8702.82       149.22 o                         
   7   8   8       2602.18       2624.17        84.75 o                         
   8   8   8       4142.86       4148.95       100.46 o                         
   9   8   8       1835.04       1907.92        93.67 o                         
  10   8   8       1332.83       1128.25        99.06 o                         
  11   8   8       2076.49       2109.27       138.80 o                         
 -10   9   8       3405.78       3460.26       185.14 o                         
  -9   9   8       1300.48       1285.16        74.93 o                         
  -8   9   8       2782.60       2888.85        94.41 o                         
  -7   9   8       4804.62       4814.73       119.42 o                         
  -6   9   8       2138.17       2173.50        56.74 o                         
  -5   9   8       5444.72       5396.70        94.86 o                         
  -4   9   8       1656.02       1693.82        47.31 o                         
  -3   9   8       6607.71       6784.04       110.96 o                         
  -2   9   8        657.18        638.53        30.25 o                         
  -1   9   8       9007.31       9027.78       115.81 o                         
   0   9   8          6.06         18.44        12.24 o                         
   1   9   8       8275.78       8395.95       111.98 o                         
   2   9   8        865.16        866.00        26.07 o                         
   3   9   8       6643.97       6805.76        97.19 o                         
   4   9   8       1674.28       1710.74        43.44 o                         
   5   9   8       5399.81       5366.64        88.50 o                         
   6   9   8       2364.16       2382.28        62.50 o                         
   7   9   8       4530.16       4650.97       112.07 o                         
   8   9   8       3015.17       3198.59        98.75 o                         
   9   9   8       1353.11       1327.92        87.90 o                         
  10   9   8       3242.40       3432.65       197.30 o                         
  -9  10   8       4071.67       3849.78       236.31 o                         
  -8  10   8       2074.74       1919.55        88.87 o                         
  -7  10   8       3391.39       3363.42       107.51 o                         
  -6  10   8       3448.12       3430.27       104.40 o                         
  -5  10   8       2389.03       2387.86        71.71 o                         
  -4  10   8       5336.67       5319.70        96.35 o                         
  -3  10   8       2225.93       2204.75        60.24 o                         
  -2  10   8       5056.04       5235.38       100.85 o                         
  -1  10   8        260.58        258.65        20.97 o                         
   0  10   8       4579.78       4616.96        71.25 o                         
   1  10   8        250.49        240.75        20.49 o                         
   2  10   8       4319.79       4342.04        73.45 o                         
   3  10   8       2608.44       2547.54        55.35 o                         
   4  10   8       5010.48       4936.33        94.55 o                         
   5  10   8       2424.28       2383.48        64.22 o                         
   6  10   8       3051.56       3020.84        84.37 o                         
   7  10   8       3277.57       3278.47        97.14 o                         
   8  10   8       1706.06       1828.94        95.60 o                         
   9  10   8       4289.60       4345.69       230.64 o                         
  -8  11   8       2126.96       2197.12       287.15 o                         
  -7  11   8       2947.82       3003.09       107.42 o                         
  -6  11   8       1388.03       1442.70        76.98 o                         
  -5  11   8       6434.96       6450.19       148.17 o                         
  -4  11   8       1730.05       1684.55        60.28 o                         
  -3  11   8       9639.95       9568.97       164.29 o                         
  -2  11   8        429.61        514.63        33.28 o                         
  -1  11   8      13439.51      13526.21       200.74 o                         
   0  11   8        679.05        689.34        36.30 o                         
   1  11   8      13588.11      13676.55       220.87 o                         
   2  11   8        317.73        359.28        31.23 o                         
   3  11   8       9701.38       9588.68       154.94 o                         
   4  11   8       1607.91       1571.16        59.18 o                         
   5  11   8       6486.90       6695.77       148.95 o                         
   6  11   8       1143.65       1205.52        69.62 o                         
   7  11   8       2757.28       2788.69       105.74 o                         
   8  11   8       2261.10       2065.86       231.41 o                         
  -7  12   8       4037.99       3729.28       182.41 o                         
  -6  12   8       1387.70       1485.16       107.13 o                         
  -5  12   8       2342.30       2382.46        96.75 o                         
  -4  12   8       2467.20       2607.87       101.93 o                         
  -3  12   8       1417.50       1472.56        62.67 o                         
  -2  12   8       4560.97       4698.46       100.56 o                         
  -1  12   8        423.01        494.33        38.74 o                         
   0  12   8       3522.29       3415.24        88.99 o                         
   1  12   8        331.95        321.11        39.03 o                         
   2  12   8       4425.81       4403.03       114.32 o                         
   3  12   8       1084.76       1099.42        59.47 o                         
   4  12   8       2581.71       2664.83        79.33 o                         
   5  12   8       2382.22       2366.61        82.95 o                         
   6  12   8       1352.10       1374.70        93.53 o                         
   7  12   8       3876.88       3551.05       309.98 o                         
  -5  13   8       6076.70       5847.29       390.53 o                         
  -4  13   8        468.92        574.90        96.56 o                         
  -3  13   8       6965.98       7196.21       202.48 o                         
  -2  13   8        402.93        346.65        44.10 o                         
  -1  13   8       8374.34       8366.32       181.21 o                         
   0  13   8         81.29         67.99        37.90 o                         
   1  13   8       8823.81       8873.68       183.44 o                         
   2  13   8        355.67        332.25        43.09 o                         
   3  13   8       6867.28       7072.21       158.84 o                         
   4  13   8        483.91        645.06        73.97 o                         
   5  13   8       5734.22       6010.76       185.21 o                         
  -2  14   8       1130.60       1029.07       144.99 o                         
  -1  14   8        183.97        135.36        61.56 o                         
   0  14   8       1225.31       1256.96        93.32 o                         
   1  14   8        108.48         91.31        51.95 o                         
   2  14   8       1151.46       1061.66        90.25 o                         
   3  14   8        590.58        610.29        87.53 o                         
   1   0   9       2329.97       2412.59        30.67 o                         
   2   0   9       2259.59       2308.05        31.11 o                         
   3   0   9        311.64        298.67        12.08 o                         
   4   0   9      11949.81      12963.09       137.43 o                         
   5   0   9       1385.07       1372.73        25.05 o                         
   6   0   9       8357.40       8425.50        96.16 o                         
   7   0   9       2795.16       2735.12        41.98 o                         
   8   0   9      10673.23      10662.61       127.88 o                         
   9   0   9       1947.63       2039.72        44.97 o                         
  10   0   9       6533.41       6540.70        99.32 o                         
  11   0   9       2725.20       2788.74        73.29 o                         
  12   0   9       5123.22       5206.54       126.17 o                         
  13   0   9       1453.97       1438.87        95.18 o                         
 -13   1   9        214.64        184.81        57.71 o                         
 -12   1   9        344.84        371.58        43.44 o                         
 -11   1   9        586.67        626.53        43.38 o                         
 -10   1   9       3375.93       3331.39        66.66 o                         
  -9   1   9       1921.95       1905.87        41.78 o                         
  -8   1   9       7220.70       7113.77        90.62 o                         
  -7   1   9       5082.96       5112.88        65.84 o                         
  -6   1   9      13268.03      13364.67       147.19 o                         
  -5   1   9      10525.15      10382.91       115.11 o                         
  -4   1   9      24610.30      24292.15       251.39 o                         
  -3   1   9      14449.36      13799.79       143.23 o                         
  -2   1   9      40821.14      39900.41       406.41 o                         
  -1   1   9      38692.17      38598.00       394.83 o                         
   0   1   9      33883.10      32942.34       329.80 o                         
   1   1   9      36297.31      36173.74       372.01 o                         
   2   1   9      39732.03      39276.36       385.74 o                         
   3   1   9      14045.31      13526.12       143.01 o                         
   4   1   9      25347.78      24892.85       251.65 o                         
   5   1   9      10777.22      10648.35       115.10 o                         
   6   1   9      13780.77      13899.38       147.47 o                         
   7   1   9       5233.89       5182.85        65.68 o                         
   8   1   9       7119.38       6953.80        92.08 o                         
   9   1   9       2175.72       2129.03        45.25 o                         
  10   1   9       3007.05       2958.43        63.28 o                         
  11   1   9        813.42        810.04        47.34 o                         
  12   1   9        526.33        594.98        47.07 o                         
  13   1   9        224.11        177.37        53.74 o                         
 -13   2   9       3268.63       2968.41       200.66 o                         
 -12   2   9       6069.04       6069.32       138.68 o                         
 -11   2   9       4199.94       4215.35        97.89 o                         
 -10   2   9       8943.41       8988.37       133.88 o                         
  -9   2   9       7401.15       7310.87       107.75 o                         
  -8   2   9       7961.40       7942.62       104.36 o                         
  -7   2   9       7890.71       7902.53        98.22 o                         
  -6   2   9       8810.89       8960.95        98.34 o                         
  -5   2   9       6410.23       6655.06        75.63 o                         
  -4   2   9       3140.71       3055.35        50.48 o                         
  -3   2   9       7587.34       7713.35        89.78 o                         
  -2   2   9       2168.90       2171.85        30.30 o                         
  -1   2   9       5182.59       5167.64        70.98 o                         
   0   2   9       2191.92       2096.63        30.29 o                         
   1   2   9       4045.50       4160.43        56.52 o                         
   2   2   9       1913.44       1882.42        26.36 o                         
   3   2   9       7980.20       8148.81        90.37 o                         
   4   2   9       4347.60       4118.12        74.38 o                         
   5   2   9       5925.24       6091.95        82.49 o                         
   6   2   9       8036.19       8067.61       103.35 o                         
   7   2   9       8281.27       8360.20       106.37 o                         
   8   2   9       8752.80       8817.10       132.49 o                         
   9   2   9       7955.93       7854.01       121.88 o                         
  10   2   9       8501.45       8592.50       144.32 o                         
  11   2   9       3863.70       3786.85        94.48 o                         
  12   2   9       5640.50       5713.58       148.78 o                         
  13   2   9       3649.99       3475.60       159.22 o                         
 -13   3   9         28.10         46.55       129.66 o                         
 -12   3   9        708.78        746.87        55.59 o                         
 -11   3   9        459.03        559.95        41.83 o                         
 -10   3   9       1523.91       1563.38        47.48 o                         
  -9   3   9       1824.36       1824.47        44.28 o                         
  -8   3   9       5337.83       5406.09        79.61 o                         
  -7   3   9       4537.94       4463.23        61.29 o                         
  -6   3   9      11497.12      11633.93       130.95 o                         
  -5   3   9      10868.35      10698.19       116.53 o                         
  -4   3   9      21061.60      21118.46       231.98 o                         
  -3   3   9      10967.69      11157.14       129.13 o                         
  -2   3   9      33614.98      33453.12       372.38 o                         
  -1   3   9      14855.97      14886.15       155.09 o                         
   0   3   9      38333.37      37995.28       381.00 o                         
   1   3   9      13223.92      13120.39       144.68 o                         
   2   3   9      37006.36      36637.66       338.76 o                         
   3   3   9      10932.60      10901.10       115.63 o                         
   4   3   9      22708.60      22799.46       234.37 o                         
   5   3   9      10519.09      10391.85       123.58 o                         
   6   3   9      11206.45      11251.84       139.48 o                         
   7   3   9       4090.09       3978.26        64.56 o                         
   8   3   9       5927.78       6011.12       107.53 o                         
   9   3   9       1204.46       1356.17        58.21 o                         
  10   3   9       1803.71       1863.47        58.75 o                         
  11   3   9        389.43        465.24        38.95 o                         
  12   3   9        718.65        693.12        58.27 o                         
 -12   4   9       3652.09       3517.67       148.96 o                         
 -11   4   9       3211.30       3078.42        93.95 o                         
 -10   4   9       5145.88       5248.92       106.58 o                         
  -9   4   9       4477.20       4532.33        77.20 o                         
  -8   4   9       5688.74       5721.37        86.60 o                         
  -7   4   9       3410.20       3382.26        53.77 o                         
  -6   4   9       6145.59       6123.54        76.89 o                         
  -5   4   9       2875.34       2839.41        40.69 o                         
  -4   4   9       6021.89       5862.22        71.69 o                         
  -3   4   9       6100.72       5987.24        77.78 o                         
  -2   4   9       4886.44       4858.58        62.34 o                         
  -1   4   9       1024.83        979.62        20.75 o                         
   0   4   9       4193.23       4198.46        51.09 o                         
   1   4   9       1188.87       1133.59        19.68 o                         
   2   4   9       5112.04       5146.74        62.36 o                         
   3   4   9       6394.92       6201.98        72.42 o                         
   4   4   9       6028.46       5931.65        73.13 o                         
   5   4   9       2629.25       2518.14        40.47 o                         
   6   4   9       6459.67       6423.63        88.18 o                         
   7   4   9       3788.76       3673.58        64.66 o                         
   8   4   9       5800.18       5846.36       104.16 o                         
   9   4   9       4462.33       4533.57        90.36 o                         
  10   4   9       5335.32       5367.73       107.98 o                         
  11   4   9       3281.34       3338.82        95.65 o                         
  12   4   9       3939.18       3789.82       131.43 o                         
 -12   5   9        897.42       1024.51       100.75 o                         
 -11   5   9       1114.04       1137.10        68.96 o                         
 -10   5   9       1626.35       1662.10        64.05 o                         
  -9   5   9       3170.11       3094.58        65.35 o                         
  -8   5   9       5640.80       5543.80        86.72 o                         
  -7   5   9       4103.32       3953.89        67.58 o                         
  -6   5   9      13707.81      13723.60       160.17 o                         
  -5   5   9       5347.60       5408.60        77.72 o                         
  -4   5   9      17212.03      17197.41       196.51 o                         
  -3   5   9      11478.78      11471.25       130.36 o                         
  -2   5   9      17904.55      18073.72       190.60 o                         
  -1   5   9      10868.29      10747.75       115.31 o                         
   0   5   9      32820.44      33102.11       336.08 o                         
   1   5   9       9883.07       9655.96       105.93 o                         
   2   5   9      17407.10      17342.56       177.28 o                         
   3   5   9      11204.58      11178.64       124.21 o                         
   4   5   9      16528.11      16443.48       188.86 o                         
   5   5   9       5744.02       5726.88        76.37 o                         
   6   5   9      13591.14      13443.42       169.31 o                         
   7   5   9       4154.23       4035.44        78.96 o                         
   8   5   9       5618.95       5518.01       101.74 o                         
   9   5   9       2811.83       2776.64        75.75 o                         
  10   5   9       1926.18       1792.09        68.85 o                         
  11   5   9       1325.24       1348.20        73.64 o                         
  12   5   9        822.33        838.42        84.41 o                         
 -12   6   9       3391.11       3420.19       172.49 o                         
 -11   6   9       2150.17       1993.73       114.08 o                         
 -10   6   9       4384.56       4450.78       118.36 o                         
  -9   6   9       3297.70       3329.67        81.11 o                         
  -8   6   9       5919.12       5834.99       103.38 o                         
  -7   6   9       3611.63       3471.73        74.64 o                         
  -6   6   9       3540.98       3566.22        67.03 o                         
  -5   6   9       4835.91       4803.25        74.22 o                         
  -4   6   9       6659.56       6626.37        92.51 o                         
  -3   6   9       5647.82       5674.24        73.83 o                         
  -2   6   9       2771.44       2738.35        43.86 o                         
  -1   6   9       6090.06       6126.63        81.30 o                         
   0   6   9       4480.61       4327.05        55.13 o                         
   1   6   9       7526.26       7514.57        80.03 o                         
   2   6   9       2861.65       2836.91        39.58 o                         
   3   6   9       5146.69       5118.90        69.42 o                         
   4   6   9       6739.85       6687.76        83.90 o                         
   5   6   9       5473.78       5472.11        74.03 o                         
   6   6   9       3780.70       3810.48        74.09 o                         
   7   6   9       4065.51       4028.15        80.78 o                         
   8   6   9       5186.41       5157.82       105.88 o                         
   9   6   9       3550.67       3536.86        93.07 o                         
  10   6   9       4905.98       5048.71       128.76 o                         
  11   6   9       2217.90       2045.04        93.29 o                         
  12   6   9       3088.43       3046.45       162.27 o                         
 -11   7   9       1219.93       1238.14       106.87 o                         
 -10   7   9       1880.38       1845.58        84.36 o                         
  -9   7   9       2943.83       2923.26        91.34 o                         
  -8   7   9       3820.36       3861.14        87.90 o                         
  -7   7   9       2491.93       2505.61        69.84 o                         
  -6   7   9       5341.67       5336.04        97.77 o                         
  -5   7   9       8917.46       8676.26       129.87 o                         
  -4   7   9      10667.79      10812.86       125.92 o                         
  -3   7   9       6785.47       6673.57        92.94 o                         
  -2   7   9      14892.87      15222.81       177.03 o                         
  -1   7   9       9734.36       9658.16       115.31 o                         
   0   7   9      16188.98      16385.74       171.06 o                         
   1   7   9       9562.81       9579.47       107.08 o                         
   2   7   9      14734.57      14907.47       159.34 o                         
   3   7   9       6971.58       6895.27        84.14 o                         
   4   7   9       9820.72       9804.78       124.95 o                         
   5   7   9       8848.12       8561.19       118.98 o                         
   6   7   9       5032.03       5012.30       102.03 o                         
   7   7   9       3062.16       3110.26        77.44 o                         
   8   7   9       3739.14       3763.05        97.28 o                         
   9   7   9       2856.45       2881.74        84.91 o                         
  10   7   9       1407.29       1440.77        75.11 o                         
  11   7   9       1249.98       1329.67       152.81 o                         
 -11   8   9       1651.70       1725.51       242.96 o                         
 -10   8   9       2286.54       2248.60       105.97 o                         
  -9   8   9       3043.52       2983.23        95.03 o                         
  -8   8   9       3039.39       3086.88        92.95 o                         
  -7   8   9       3791.43       3783.84        87.47 o                         
  -6   8   9       3668.10       3640.24        78.58 o                         
  -5   8   9       5368.09       5507.08        90.18 o                         
  -4   8   9       2551.47       2567.94        55.55 o                         
  -3   8   9       5865.96       5838.18        93.46 o                         
  -2   8   9       2224.05       2143.39        64.20 o                         
  -1   8   9       4621.49       4531.81        64.78 o                         
   0   8   9       1177.14       1230.11        27.59 o                         
   1   8   9       4207.48       4178.91        57.86 o                         
   2   8   9       1541.18       1550.95        31.80 o                         
   3   8   9       6635.02       6518.63        85.13 o                         
   4   8   9       2526.26       2566.19        53.32 o                         
   5   8   9       5570.06       5553.19        91.67 o                         
   6   8   9       3566.04       3534.27        87.06 o                         
   7   8   9       3742.86       3790.76        96.92 o                         
   8   8   9       2912.39       2926.47        86.55 o                         
   9   8   9       2794.69       2743.43        95.21 o                         
  10   8   9       2061.62       2133.25       139.20 o                         
  11   8   9       1547.40       1181.27       221.31 o                         
 -10   9   9       1831.49       1838.23       149.76 o                         
  -9   9   9       2246.82       2281.64        96.70 o                         
  -8   9   9       3379.46       3290.87        99.87 o                         
  -7   9   9       3056.74       3012.88        93.35 o                         
  -6   9   9       3306.65       3485.60        83.68 o                         
  -5   9   9       3135.53       3137.62        67.01 o                         
  -4   9   9       4990.42       5025.63        86.49 o                         
  -3   9   9       3390.16       3342.93        66.65 o                         
  -2   9   9       4210.86       4122.44        74.97 o                         
  -1   9   9       4140.65       4071.88        69.90 o                         
   0   9   9       4096.15       4232.62        63.44 o                         
   1   9   9       4945.59       4857.69        69.16 o                         
   2   9   9       4920.10       4797.99        65.79 o                         
   3   9   9       3106.52       3120.11        58.23 o                         
   4   9   9       4448.23       4405.52        79.70 o                         
   5   9   9       3377.04       3364.88        67.32 o                         
   6   9   9       3419.45       3463.90        83.96 o                         
   7   9   9       3172.49       3120.18        88.73 o                         
   8   9   9       3235.86       3210.43       102.65 o                         
   9   9   9       2450.00       2151.86       144.95 o                         
  10   9   9       1896.66       1864.70       184.75 o                         
  -9  10   9       1355.45       1351.67       158.71 o                         
  -8  10   9       3460.12       3448.11       108.93 o                         
  -7  10   9       2666.03       2830.88        93.75 o                         
  -6  10   9       4258.11       4354.39       122.26 o                         
  -5  10   9       4422.73       4468.85       104.14 o                         
  -4  10   9       5614.92       5532.77       108.01 o                         
  -3  10   9       5749.43       5785.52       104.55 o                         
  -2  10   9       7581.99       7591.01       129.47 o                         
  -1  10   9       8392.31       8258.18       120.60 o                         
   0  10   9       5503.64       5493.97        87.51 o                         
   1  10   9       7510.16       7227.31       110.51 o                         
   2  10   9       7817.94       7910.73       109.57 o                         
   3  10   9       5071.72       5095.98        87.27 o                         
   4  10   9       5703.08       5647.95       100.96 o                         
   5  10   9       3827.30       3749.05        89.44 o                         
   6  10   9       4285.01       4538.48       113.01 o                         
   7  10   9       2564.88       2815.92        90.95 o                         
   8  10   9       3470.65       3432.76       122.50 o                         
   9  10   9       1330.34       1205.95       137.65 o                         
  -8  11   9       1997.15       1928.38       173.46 o                         
  -7  11   9       2420.19       2456.59       107.35 o                         
  -6  11   9       2057.82       1918.10        93.78 o                         
  -5  11   9       2039.92       2110.60        77.55 o                         
  -4  11   9       3196.02       3226.91        88.14 o                         
  -3  11   9       2744.38       2792.39        75.80 o                         
  -2  11   9       4354.22       4436.90        86.55 o                         
  -1  11   9       1891.62       1924.99        52.74 o                         
   0  11   9       3608.09       3568.45        82.03 o                         
   1  11   9       1690.89       1789.38        57.43 o                         
   2  11   9       4031.96       3954.54        94.38 o                         
   3  11   9       2587.86       2640.10        72.61 o                         
   4  11   9       3244.82       3191.32        83.81 o                         
   5  11   9       2009.59       2096.60        81.70 o                         
   6  11   9       2262.86       2261.17        83.93 o                         
   7  11   9       2120.09       2300.79       107.51 o                         
   8  11   9       1644.43       1735.52       229.65 o                         
  -7  12   9       3266.03       3390.65       209.51 o                         
  -6  12   9       1953.49       1899.89       116.48 o                         
  -5  12   9       4517.83       4547.72       134.39 o                         
  -4  12   9       3036.46       2866.82       109.19 o                         
  -3  12   9       5125.37       5211.56       116.38 o                         
  -2  12   9       3161.97       3194.90        89.20 o                         
  -1  12   9       7264.65       7428.75       146.54 o                         
   0  12   9       4589.66       4702.31       110.26 o                         
   1  12   9       6963.64       6889.31       154.92 o                         
   2  12   9       3282.33       3423.44        97.69 o                         
   3  12   9       5517.58       5577.48       118.12 o                         
   4  12   9       3251.04       3315.51        90.57 o                         
   5  12   9       4924.51       5076.49       121.01 o                         
   6  12   9       1842.57       1670.38       115.17 o                         
   7  12   9       3465.06       3030.24       308.22 o                         
  -5  13   9       1516.53       1419.21       204.67 o                         
  -4  13   9        995.03       1011.10       195.19 o                         
  -3  13   9       1434.54       1409.21       103.82 o                         
  -2  13   9        684.13        812.71        64.23 o                         
  -1  13   9        931.21        935.82        63.59 o                         
   0  13   9        448.34        540.54        49.23 o                         
   1  13   9        790.48        849.80        61.59 o                         
   2  13   9        776.51        921.62        64.20 o                         
   3  13   9       1444.02       1539.93        80.27 o                         
   4  13   9       1077.78       1167.43        87.24 o                         
   5  13   9       1304.12       1375.01       130.16 o                         
  -2  14   9       1578.19       1424.18       168.42 o                         
  -1  14   9       5325.81       5267.51       190.99 o                         
   0  14   9       3153.38       2843.85       138.69 o                         
   1  14   9       5418.74       5267.46       154.03 o                         
   2  14   9       1742.64       1503.68       107.54 o                         
   0   0  10        432.15        401.61        15.51 o                         
   1   0  10      64562.40      64873.60       678.81 o                         
   2   0  10       4527.58       4495.94        52.99 o                         
   3   0  10      42854.42      43136.49       432.14 o                         
   4   0  10       6123.20       6292.75        70.94 o                         
   5   0  10      22456.79      22993.95       237.88 o                         
   6   0  10        425.29        440.95        17.55 o                         
   7   0  10      16092.02      16329.33       175.90 o                         
   8   0  10       1465.97       1469.19        33.94 o                         
   9   0  10       6059.99       6029.19        86.80 o                         
  10   0  10        188.58        211.00        22.35 o                         
  11   0  10        862.24        861.36        50.28 o                         
  12   0  10        238.85        273.15        40.20 o                         
  13   0  10       1093.48       1098.77        88.06 o                         
 -13   1  10       7155.85       6698.13       318.31 o                         
 -12   1  10         65.25         54.94        37.07 o                         
 -11   1  10      11345.14      11708.23       206.56 o                         
 -10   1  10        161.10        162.15        23.69 o                         
  -9   1  10      13484.22      13570.84       172.17 o                         
  -8   1  10        100.90         82.44        14.10 o                         
  -7   1  10      16682.46      16796.75       182.09 o                         
  -6   1  10        839.82        867.37        22.46 o                         
  -5   1  10      15201.52      15534.89       159.06 o                         
  -4   1  10        143.92        142.09        10.91 o                         
  -3   1  10       6249.19       6258.90        70.30 o                         
  -2   1  10        391.00        453.43        20.74 o                         
  -1   1  10       3316.79       3536.31        43.74 o                         
   0   1  10        980.65       1117.35        19.90 o                         
   1   1  10       2820.81       3051.46        39.91 o                         
   2   1  10        623.04        674.81        14.77 o                         
   3   1  10       6005.97       6048.52        70.00 o                         
   4   1  10         93.25        111.78         8.46 o                         
   5   1  10      13976.36      14162.93       162.10 o                         
   6   1  10        839.70        853.77        21.53 o                         
   7   1  10      17009.69      17132.64       187.66 o                         
   8   1  10        229.24        212.81        23.10 o                         
   9   1  10      14438.83      14422.43       181.03 o                         
  10   1  10         61.08        118.55        20.84 o                         
  11   1  10      11069.96      11323.33       220.50 o                         
  12   1  10         89.65         78.34        36.25 o                         
  13   1  10       7608.79       7188.17       204.38 o                         
 -13   2  10         16.76        -36.33        79.74 o                         
 -12   2  10        188.81        207.83        39.50 o                         
 -11   2  10       1418.80       1499.50        61.13 o                         
 -10   2  10        320.20        363.67        26.91 o                         
  -9   2  10       6159.75       6091.05        99.39 o                         
  -8   2  10         54.47         57.13        14.98 o                         
  -7   2  10      12671.62      12748.43       142.36 o                         
  -6   2  10       1176.16       1078.40        33.28 o                         
  -5   2  10      28531.67      28894.87       305.34 o                         
  -4   2  10        226.06        200.06        33.88 o                         
  -3   2  10      42125.23      42141.29       434.01 o                         
  -2   2  10        364.81        292.59        25.94 o                         
  -1   2  10      44135.78      43541.05       458.36 o                         
   0   2  10        135.08        163.82         8.37 o                         
   1   2  10      44084.75      43289.85       433.96 o                         
   2   2  10        172.30        172.25         9.25 o                         
   3   2  10      41895.98      42048.21       433.90 o                         
   4   2  10         96.98         82.68         9.36 o                         
   5   2  10      30987.16      31061.83       324.74 o                         
   6   2  10        734.38        719.29        24.57 o                         
   7   2  10      12989.70      13037.99       157.23 o                         
   8   2  10         73.84         93.64        19.66 o                         
   9   2  10       6371.50       6324.66       111.97 o                         
  10   2  10        259.66        265.88        30.10 o                         
  11   2  10       1525.44       1588.49        62.64 o                         
  12   2  10        140.54        105.86        40.97 o                         
  13   2  10         50.70         51.53       152.94 o                         
 -12   3  10        287.86        189.78        52.71 o                         
 -11   3  10       6753.29       6872.19       134.35 o                         
 -10   3  10        609.84        639.06        34.26 o                         
  -9   3  10      10714.48      10789.01       152.55 o                         
  -8   3  10        134.71        189.95        18.23 o                         
  -7   3  10       9720.54       9733.34       110.07 o                         
  -6   3  10       2573.62       2623.90        41.11 o                         
  -5   3  10       6506.66       6545.84        78.98 o                         
  -4   3  10       1613.14       1539.14        27.78 o                         
  -3   3  10       5720.64       5794.02        72.52 o                         
  -2   3  10       2408.33       2380.92        34.77 o                         
  -1   3  10       1289.85       1325.06        24.86 o                         
   0   3  10       5972.06       6156.47        69.81 o                         
   1   3  10        993.21       1030.22        18.56 o                         
   2   3  10       2312.08       2250.64        30.67 o                         
   3   3  10       5770.10       5869.93        66.70 o                         
   4   3  10       1271.99       1237.68        25.77 o                         
   5   3  10       6902.95       6924.74        85.19 o                         
   6   3  10       2280.29       2259.11        45.62 o                         
   7   3  10       8962.70       8840.83       126.85 o                         
   8   3  10         95.37        116.70        22.37 o                         
   9   3  10      10193.99       9991.37       166.76 o                         
  10   3  10        603.34        656.97        40.72 o                         
  11   3  10       5937.70       5961.91       131.21 o                         
  12   3  10        248.29        225.49        45.93 o                         
 -12   4  10       1050.75       1037.38       105.14 o                         
 -11   4  10       1155.37       1192.51        60.82 o                         
 -10   4  10        916.74        959.91        47.26 o                         
  -9   4  10       3073.34       3154.06        61.33 o                         
  -8   4  10       2544.54       2568.19        49.37 o                         
  -7   4  10       9926.15       9793.44       123.58 o                         
  -6   4  10       1194.54       1178.85        27.62 o                         
  -5   4  10      22963.00      23106.94       239.41 o                         
  -4   4  10       2616.14       2626.57        41.92 o                         
  -3   4  10      30692.28      30355.56       345.10 o                         
  -2   4  10       2419.94       2558.00        42.20 o                         
  -1   4  10      52089.47      52414.00       570.56 o                         
   0   4  10        683.66        761.40        17.75 o                         
   1   4  10      52779.64      52682.71       501.24 o                         
   2   4  10       3027.52       3238.06        40.82 o                         
   3   4  10      30449.71      30078.28       293.69 o                         
   4   4  10       2468.90       2491.04        37.90 o                         
   5   4  10      22784.22      22820.28       253.67 o                         
   7   4  10      10143.40       9917.91       149.81 o                         
   8   4  10       2146.47       2142.58        58.90 o                         
   9   4  10       3040.61       3050.89        72.29 o                         
  10   4  10       1217.63       1123.49        71.06 o                         
  11   4  10       1220.33       1257.13        71.44 o                         
  12   4  10       1273.60       1369.61        91.34 o                         
 -12   5  10        245.66        323.30        72.80 o                         
 -11   5  10       7926.58       7906.29       175.39 o                         
 -10   5  10        626.26        677.64        46.08 o                         
  -9   5  10       6387.63       6380.48       110.98 o                         
  -8   5  10       2058.79       2022.17        44.87 o                         
  -7   5  10       6793.90       6680.01        95.08 o                         
  -6   5  10       3012.99       2951.51        45.46 o                         
  -5   5  10       5643.95       5639.62        76.09 o                         
  -4   5  10       4460.91       4447.20        59.83 o                         
  -3   5  10       1448.09       1373.58        26.39 o                         
  -2   5  10       6825.09       6889.23        78.52 o                         
  -1   5  10         32.75         99.74        51.53 o                         
   0   5  10       4963.35       4822.64        60.82 o                         
   1   5  10        162.82        214.04        11.50 o                         
   2   5  10       6148.36       6094.80        74.49 o                         
   3   5  10       1295.88       1238.05        25.55 o                         
   4   5  10       4104.92       4052.24        58.26 o                         
   5   5  10       6317.12       6412.51        82.27 o                         
   6   5  10       2594.22       2580.93        57.76 o                         
   7   5  10       6176.57       6151.06       116.43 o                         
   8   5  10       1869.96       1864.50        54.97 o                         
   9   5  10       6716.73       6897.33       132.29 o                         
  10   5  10        466.76        557.62        48.13 o                         
  11   5  10       8468.49       8686.68       190.92 o                         
  12   5  10        222.06        238.27        78.01 o                         
 -11   6  10        598.41        603.36        70.41 o                         
 -10   6  10       2367.90       2340.00        83.78 o                         
  -9   6  10       2489.37       2420.18        70.57 o                         
  -8   6  10       2093.64       2042.32        56.96 o                         
  -7   6  10       7970.72       7896.02       128.28 o                         
  -6   6  10       4531.91       4364.46        79.31 o                         
  -5   6  10      13439.89      13227.08       156.87 o                         
  -4   6  10       1234.54       1281.03        34.48 o                         
  -3   6  10      23986.00      24165.73       262.04 o                         
  -2   6  10       2240.91       2282.74        39.56 o                         
  -1   6  10      27008.44      27019.76       281.53 o                         
   0   6  10         16.97         35.71         9.05 o                         
   1   6  10      25930.54      26027.90       288.89 o                         
   2   6  10       2070.96       2068.88        33.70 o                         
   3   6  10      23237.16      23547.48       242.97 o                         
   4   6  10        990.43       1064.70        28.37 o                         
   5   6  10      12218.84      12089.72       157.93 o                         
   6   6  10       4633.13       4508.27        84.36 o                         
   7   6  10       7235.51       7155.55       132.32 o                         
   8   6  10       2058.41       2042.60        59.74 o                         
   9   6  10       2363.52       2366.11        77.76 o                         
  10   6  10       2202.27       2281.20        87.45 o                         
  11   6  10        487.42        480.61        58.32 o                         
 -11   7  10       4208.34       4093.74       162.68 o                         
 -10   7  10        595.11        677.90        54.29 o                         
  -9   7  10       6029.10       6087.85       140.22 o                         
  -8   7  10       2316.89       2258.54        72.92 o                         
  -7   7  10       6518.46       6454.76       121.45 o                         
  -6   7  10       2892.07       2898.83        69.74 o                         
  -5   7  10       3601.66       3477.67        72.83 o                         
  -4   7  10       7543.10       7512.65       106.89 o                         
  -3   7  10       4305.66       4259.21        66.21 o                         
  -2   7  10      10504.56      10436.52       129.38 o                         
  -1   7  10        849.10        844.53        24.45 o                         
   0   7  10      10206.92      10324.18       113.53 o                         
   1   7  10        705.91        696.36        22.74 o                         
   2   7  10      10645.81      10625.44       117.05 o                         
   3   7  10       4348.19       4343.55        61.74 o                         
   4   7  10       8013.71       7981.74       106.93 o                         
   5   7  10       3517.49       3375.68        62.72 o                         
   6   7  10       3796.56       3595.89       114.24 o                         
   7   7  10       6168.42       6121.39       126.99 o                         
   8   7  10       2513.07       2617.09        78.72 o                         
   9   7  10       5929.86       5987.53       135.71 o                         
  10   7  10        537.85        540.00        52.34 o                         
  11   7  10       3793.33       3501.25       183.85 o                         
 -10   8  10       2544.22       2683.77       112.30 o                         
  -9   8  10       2144.88       2140.78        84.43 o                         
  -8   8  10       2531.23       2590.96        87.74 o                         
  -7   8  10       3779.39       3941.20        92.01 o                         
  -6   8  10       1737.36       1747.56        58.42 o                         
  -5   8  10       8172.03       8049.23       140.00 o                         
  -4   8  10        939.43        909.01        45.30 o                         
  -3   8  10      13866.85      13847.80       198.32 o                         
  -2   8  10        393.26        425.51        21.65 o                         
  -1   8  10      13554.47      13467.12       173.70 o                         
   0   8  10        100.50        132.59        12.96 o                         
   1   8  10      15805.87      15811.76       163.37 o                         
   2   8  10        321.55        331.82        18.83 o                         
   3   8  10      15064.52      15080.43       176.36 o                         
   4   8  10        603.80        613.25        30.26 o                         
   5   8  10       8768.08       8721.87       128.42 o                         
   6   8  10       1808.10       1832.67        55.26 o                         
   7   8  10       4423.67       4395.32       100.15 o                         
   8   8  10       2712.97       2804.95        84.61 o                         
   9   8  10       2509.00       2462.34        89.32 o                         
  10   8  10       2421.04       2479.28       154.25 o                         
 -10   9  10       1348.46       1319.22       224.61 o                         
  -9   9  10       3544.51       3369.67       114.90 o                         
  -8   9  10       1445.95       1553.78        73.59 o                         
  -7   9  10       3308.37       3438.20        99.56 o                         
  -6   9  10       4095.41       4076.53        92.70 o                         
  -5   9  10       2910.37       2872.88        67.52 o                         
  -4   9  10       6652.97       6739.07       112.65 o                         
  -3   9  10       1411.77       1378.40        45.38 o                         
  -2   9  10       7098.61       7145.83       110.71 o                         
  -1   9  10        715.01        667.56        28.93 o                         
   0   9  10      10194.20      10394.74       134.48 o                         
   1   9  10        549.61        552.75        25.80 o                         
   2   9  10       6628.83       6716.62        91.56 o                         
   3   9  10       1377.05       1386.38        39.78 o                         
   4   9  10       6903.71       6960.32       110.92 o                         
   5   9  10       2826.21       2733.11        63.83 o                         
   6   9  10       3723.73       3877.50       101.88 o                         
   7   9  10       3265.63       3365.61        94.88 o                         
   8   9  10       1195.37       1231.23        72.32 o                         
   9   9  10       3540.04       3569.26       173.07 o                         
  10   9  10       1308.52       1322.67       148.22 o                         
  -9  10  10        782.62       1019.94       141.10 o                         
  -8  10  10       3606.26       3470.92       127.40 o                         
  -7  10  10       1801.58       1743.39        78.62 o                         
  -6  10  10       3286.38       3309.27        99.47 o                         
  -5  10  10       2697.07       2863.34        92.64 o                         
  -4  10  10       2678.38       2682.94        75.54 o                         
  -3  10  10       3252.62       3344.31        73.74 o                         
  -2  10  10       1497.31       1466.31        48.14 o                         
  -1  10  10       4280.62       4386.68        77.77 o                         
   0  10  10       1728.94       1630.24        46.79 o                         
   1  10  10       4836.45       4913.95        78.21 o                         
   2  10  10       1802.47       1729.80        45.19 o                         
   3  10  10       2911.22       3007.16        65.00 o                         
   4  10  10       3135.21       3125.34        66.79 o                         
   5  10  10       2273.38       2346.22        69.77 o                         
   6  10  10       3545.19       3515.30        92.51 o                         
   7  10  10       1584.35       1672.85        75.77 o                         
   8  10  10       3766.58       4066.61       180.61 o                         
   9  10  10        607.80        587.86       101.71 o                         
  -8  11  10       2799.11       2652.64       189.59 o                         
  -7  11  10       2055.11       2054.57       132.73 o                         
  -6  11  10       4582.45       4507.45       127.46 o                         
  -5  11  10       1675.41       1746.03        72.12 o                         
  -4  11  10       7540.95       7448.33       156.94 o                         
  -3  11  10        322.14        341.97        34.96 o                         
  -2  11  10      10721.88      10591.18       161.64 o                         
  -1  11  10        642.70        649.80        38.00 o                         
   0  11  10       9804.46       9667.85       178.54 o                         
   1  11  10        809.30        776.67        42.92 o                         
   2  11  10      10064.14      10029.51       180.24 o                         
   3  11  10        331.69        362.00        35.07 o                         
   4  11  10       7561.02       7698.09       145.49 o                         
   5  11  10       1762.79       1729.03        72.22 o                         
   6  11  10       4322.39       4278.32       117.05 o                         
   7  11  10       1972.53       1843.17       105.56 o                         
   8  11  10       2789.88       2324.66       264.79 o                         
  -6  12  10       2928.43       2794.04       136.23 o                         
  -5  12  10       1838.51       1765.73       109.36 o                         
  -4  12  10       1635.76       1449.90        84.18 o                         
  -3  12  10       2981.27       3125.35        92.03 o                         
  -2  12  10        502.26        489.94        40.88 o                         
  -1  12  10       2966.58       3010.05        84.01 o                         
   0  12  10        334.33        315.15        40.28 o                         
   1  12  10       2757.94       2692.72        89.19 o                         
   2  12  10        401.93        356.55        43.05 o                         
   3  12  10       2864.53       2917.93        89.56 o                         
   4  12  10       1572.41       1451.35        71.20 o                         
   5  12  10       1771.70       1795.86        80.46 o                         
   6  12  10       2822.93       2770.90       132.67 o                         
  -5  13  10        216.01        225.21       114.72 o                         
  -4  13  10       6272.80       5965.10       241.83 o                         
  -3  13  10        315.80        318.49        61.41 o                         
  -2  13  10       7721.11       7532.31       226.09 o                         
  -1  13  10         55.40         20.23        38.59 o                         
   0  13  10       9566.42       9829.59       203.45 o                         
   1  13  10         33.13         58.08        39.05 o                         
   2  13  10       8294.67       8380.71       186.59 o                         
   3  13  10        403.85        494.75        57.14 o                         
   4  13  10       6539.36       6560.12       164.45 o                         
   5  13  10        319.60        379.53       147.15 o                         
  -1  14  10       1401.63       1371.72       136.87 o                         
   0  14  10         56.81         65.41        73.90 o                         
   1  14  10       1440.59       1537.00       101.93 o                         
   1   0  11       3092.75       3083.57        42.53 o                         
   2   0  11        199.42        181.25         9.17 o                         
   3   0  11        143.88        128.33         9.22 o                         
   4   0  11       1585.77       1466.07        25.67 o                         
   5   0  11       6002.34       5797.27        69.94 o                         
   6   0  11       1856.71       1845.33        32.51 o                         
   7   0  11       8463.09       8460.70        99.33 o                         
   8   0  11       3280.95       3323.54        57.96 o                         
   9   0  11       6813.85       6816.91       107.91 o                         
  10   0  11       3412.15       3455.49        77.52 o                         
  11   0  11       6880.90       7214.19       154.84 o                         
  12   0  11       1926.30       1847.45        78.25 o                         
 -12   1  11        261.98        292.31        41.78 o                         
 -11   1  11        605.07        609.89        43.37 o                         
 -10   1  11        625.81        597.96        33.32 o                         
  -9   1  11       2971.40       3065.77        55.50 o                         
  -8   1  11       3684.50       3645.55        57.51 o                         
  -7   1  11       8750.59       8629.66       105.36 o                         
  -6   1  11       4587.74       4615.23        61.06 o                         
  -5   1  11      15271.72      15655.05       174.10 o                         
  -4   1  11      16818.02      16876.83       180.09 o                         
  -3   1  11      33408.71      33315.34       338.73 o                         
  -2   1  11      11983.48      11824.14       141.10 o                         
  -1   1  11      29350.09      28336.85       312.87 o                         
   0   1  11      26182.98      25913.63       270.16 o                         
   1   1  11      29052.04      28536.06       287.73 o                         
   2   1  11      13185.78      13410.23       131.31 o                         
   3   1  11      33646.29      33721.74       338.97 o                         
   4   1  11      16246.12      16447.22       166.25 o                         
   5   1  11      15960.22      16323.11       180.44 o                         
   6   1  11       4939.32       4946.22        66.39 o                         
   7   1  11       9732.64       9644.09       106.44 o                         
   8   1  11       3603.09       3559.48        58.00 o                         
   9   1  11       2765.12       2830.47        60.98 o                         
  10   1  11        740.87        761.12        42.90 o                         
  11   1  11        939.90        918.38        62.76 o                         
  12   1  11        167.26        188.47        39.06 o                         
 -12   2  11       3117.71       3004.52       117.57 o                         
 -11   2  11       4922.85       5045.90       110.59 o                         
 -10   2  11       4494.82       4403.00        80.44 o                         
  -9   2  11       6688.61       6764.31       101.85 o                         
  -8   2  11       5761.13       5739.60        88.04 o                         
  -7   2  11       5105.15       5084.40        65.90 o                         
  -6   2  11       7627.15       7801.36        89.72 o                         
  -5   2  11       5450.46       5457.04        69.45 o                         
  -4   2  11       4816.48       4876.01        61.22 o                         
  -3   2  11       3453.11       3404.10        45.30 o                         
  -2   2  11       4916.24       5059.38        69.14 o                         
  -1   2  11       1559.01       1508.93        28.01 o                         
   0   2  11       4018.39       4129.30        50.79 o                         
   1   2  11       1834.33       1811.85        26.98 o                         
   2   2  11       5139.52       5418.93        62.00 o                         
   3   2  11       3042.91       2955.22        41.10 o                         
   4   2  11       4283.37       4328.13        57.00 o                         
   5   2  11       6177.35       6118.71        75.70 o                         
   6   2  11       7251.54       7332.96        95.09 o                         
   7   2  11       4973.40       4898.94        70.61 o                         
   8   2  11       6139.69       6163.33        98.45 o                         
   9   2  11       6263.46       6314.94       116.01 o                         
  10   2  11       4359.47       4243.01        99.72 o                         
  11   2  11       4770.42       4707.69       110.01 o                         
  12   2  11       2875.50       2740.71       107.26 o                         
 -12   3  11        416.22        427.09        65.85 o                         
 -11   3  11       2131.98       2119.66        65.98 o                         
 -10   3  11       1502.25       1532.12        50.15 o                         
  -9   3  11       3002.67       3123.43        62.50 o                         
  -8   3  11       2290.16       2225.20        47.35 o                         
  -7   3  11       6718.89       6687.07        89.73 o                         
  -6   3  11       6119.49       6094.77        74.89 o                         
  -5   3  11      15738.06      15891.73       174.73 o                         
  -4   3  11       9054.72       9055.48       109.48 o                         
  -3   3  11      15459.60      15198.63       178.85 o                         
  -2   3  11      15659.34      15889.28       188.13 o                         
  -1   3  11      28916.31      28455.79       301.62 o                         
   0   3  11      10183.92       9966.17       107.85 o                         
   1   3  11      28259.88      27722.21       270.99 o                         
   2   3  11      16775.74      17093.33       161.45 o                         
   3   3  11      16321.71      15947.75       164.89 o                         
   4   3  11       9585.36       9518.02       104.86 o                         
   5   3  11      16857.76      17055.55       186.65 o                         
   6   3  11       5963.46       6007.97        80.24 o                         
   7   3  11       7296.10       7231.23       105.43 o                         
   8   3  11       2330.61       2295.28        58.69 o                         
   9   3  11       2829.06       2848.10        70.14 o                         
  10   3  11       1451.90       1482.37        56.92 o                         
  11   3  11       2136.01       2088.50        78.58 o                         
  12   3  11        498.24        556.95        57.91 o                         
 -12   4  11       2783.35       2736.16       192.54 o                         
 -11   4  11       4857.87       4884.42       114.73 o                         
 -10   4  11       2630.46       2674.68        72.08 o                         
  -9   4  11       5549.86       5656.72        92.24 o                         
  -8   4  11       3961.05       3928.38        66.29 o                         
  -7   4  11       9366.91       9192.44       126.64 o                         
  -6   4  11       5908.34       5887.82        73.26 o                         
  -5   4  11       8871.00       8997.14        99.93 o                         
  -4   4  11       2202.94       2175.79        41.62 o                         
  -3   4  11       4637.90       4683.58        65.89 o                         
  -2   4  11       4012.74       4053.81        55.11 o                         
  -1   4  11       4333.79       4462.95        59.93 o                         
   0   4  11       5448.12       5372.23        63.97 o                         
   1   4  11       4212.49       4338.57        51.61 o                         
   2   4  11       3421.52       3426.33        43.43 o                         
   3   4  11       5014.05       5037.42        57.91 o                         
   4   4  11       2849.82       2718.74        37.56 o                         
   5   4  11       8175.35       8232.77       108.93 o                         
   6   4  11       5477.16       5446.72        80.06 o                         
   7   4  11      10133.13       9758.22       145.89 o                         
   8   4  11       3774.12       3855.73        80.63 o                         
   9   4  11       4949.00       5030.28       101.83 o                         
  10   4  11       3033.04       3058.39        87.99 o                         
  11   4  11       5078.78       4979.36       124.79 o                         
  12   4  11       2823.48       2839.67       122.43 o                         
 -12   5  11       1042.80        912.40        99.76 o                         
 -11   5  11       1052.90       1080.56        70.34 o                         
 -10   5  11       1885.70       1927.40        75.90 o                         
  -9   5  11       2546.34       2542.22        62.76 o                         
  -8   5  11       2729.37       2642.15        55.46 o                         
  -7   5  11       6426.58       6333.79        92.86 o                         
  -6   5  11       7077.21       6977.34        89.32 o                         
  -5   5  11       8686.07       8633.11       104.67 o                         
  -4   5  11       5803.51       5778.82        79.95 o                         
  -3   5  11      22122.23      22225.86       239.01 o                         
  -2   5  11      10411.48      10369.86       120.41 o                         
  -1   5  11      19823.63      19851.83       220.33 o                         
   0   5  11      14310.87      14645.77       156.20 o                         
   1   5  11      20133.16      20113.02       203.81 o                         
   2   5  11      10262.51      10241.08       112.06 o                         
   3   5  11      21122.45      21307.73       227.83 o                         
   4   5  11       5483.96       5501.60        68.74 o                         
   5   5  11       8916.51       8771.02       111.11 o                         
   6   5  11       6188.94       6163.73       106.58 o                         
   7   5  11       6504.49       6458.28       112.22 o                         
   8   5  11       3392.46       3298.64        77.64 o                         
   9   5  11       2481.05       2466.74        75.59 o                         
  10   5  11       1981.36       2013.18        74.88 o                         
  11   5  11       1175.39       1228.76        73.80 o                         
  12   5  11       1059.51        897.89       107.96 o                         
 -11   6  11       5362.43       5338.24       183.79 o                         
 -10   6  11       2201.39       2197.68        81.84 o                         
  -9   6  11       5374.33       5423.17       128.92 o                         
  -8   6  11       4259.76       4178.06        84.70 o                         
  -7   6  11       6181.53       6262.49       116.98 o                         
  -6   6  11       4445.90       4436.92        79.20 o                         
  -5   6  11       5282.78       5218.64        79.97 o                         
  -4   6  11       7056.47       7089.56       104.07 o                         
  -3   6  11       2176.57       2157.52        37.59 o                         
  -2   6  11       5242.29       5232.98        68.53 o                         
  -1   6  11       1932.11       1871.49        34.40 o                         
   0   6  11       3134.01       3227.52        45.44 o                         
   1   6  11       1763.97       1766.83        31.88 o                         
   2   6  11       4646.23       4557.37        59.22 o                         
   3   6  11       2220.93       2191.53        36.54 o                         
   4   6  11       7618.46       7547.33        92.44 o                         
   5   6  11       4751.73       4755.92        74.46 o                         
   6   6  11       4162.62       4203.00        86.46 o                         
   7   6  11       5873.01       5854.11       112.90 o                         
   8   6  11       3714.34       3832.68       100.88 o                         
   9   6  11       5540.29       5429.95       126.47 o                         
  10   6  11       1976.93       1971.66        76.70 o                         
  11   6  11       5109.26       5031.31       177.87 o                         
 -11   7  11       1128.17       1147.58       112.92 o                         
 -10   7  11       2025.27       1897.63        83.45 o                         
  -9   7  11       3442.21       3371.17        99.95 o                         
  -8   7  11       2673.57       2614.74        73.00 o                         
  -7   7  11       6164.30       6153.18       118.88 o                         
  -6   7  11       3871.04       3798.41        86.21 o                         
  -5   7  11       6446.81       6414.40       112.60 o                         
  -4   7  11       4997.56       4941.03        90.45 o                         
  -3   7  11       9111.64       9216.00       113.46 o                         
  -2   7  11       6768.59       6709.92        93.21 o                         
  -1   7  11       9946.27       9955.34       114.89 o                         
   0   7  11       4373.31       4247.42        54.49 o                         
   1   7  11       9643.98       9531.66       111.70 o                         
   2   7  11       7630.34       7565.50        86.00 o                         
   3   7  11       8660.00       8707.67        99.82 o                         
   4   7  11       4877.67       4761.50        71.83 o                         
   5   7  11       6509.75       6375.27       101.98 o                         
   6   7  11       4236.91       4204.46        94.16 o                         
   7   7  11       5885.66       6029.35       125.50 o                         
   8   7  11       2354.57       2384.54        75.88 o                         
   9   7  11       3292.89       3296.48        96.14 o                         
  10   7  11       1912.55       1884.92        86.75 o                         
  11   7  11       1229.76       1095.23       139.39 o                         
 -10   8  11       1966.99       1915.31       120.64 o                         
  -9   8  11       2783.78       2683.28        91.42 o                         
  -8   8  11       4016.90       4070.03       109.58 o                         
  -7   8  11       2078.27       2134.85        66.36 o                         
  -6   8  11       5191.84       5214.50       106.69 o                         
  -5   8  11       2444.02       2422.94        65.34 o                         
  -4   8  11       5424.82       5450.17        91.23 o                         
  -3   8  11       3243.81       3171.20        61.68 o                         
  -2   8  11       9567.46       9414.22       130.26 o                         
  -1   8  11       1617.40       1585.42        39.07 o                         
   0   8  11      13783.03      13853.28       156.51 o                         
   1   8  11       2034.35       2023.81        37.68 o                         
   2   8  11       9605.88       9322.52       113.02 o                         
   3   8  11       2667.33       2710.88        53.12 o                         
   4   8  11       5147.82       5141.89        83.59 o                         
   5   8  11       2172.83       2189.67        55.64 o                         
   6   8  11       5276.15       5193.12       103.97 o                         
   7   8  11       1884.38       1857.37        68.57 o                         
   8   8  11       3911.02       3961.51       105.48 o                         
   9   8  11       2782.09       2700.42        97.32 o                         
  10   8  11       2033.73       2100.39       143.65 o                         
  -9   9  11       1552.43       1484.39       101.58 o                         
  -8   9  11       2400.32       2471.79        89.16 o                         
  -7   9  11       4312.16       4452.97       115.87 o                         
  -6   9  11       2825.89       2854.03        85.35 o                         
  -5   9  11       6961.44       7160.78       138.49 o                         
  -4   9  11       3157.11       3129.36        68.59 o                         
  -3   9  11       8802.22       8833.94       147.74 o                         
  -2   9  11       4025.80       3925.05        71.83 o                         
  -1   9  11      10827.52      10716.26       148.40 o                         
   0   9  11       3422.32       3381.24        63.58 o                         
   1   9  11      10245.08       9914.21       143.19 o                         
   2   9  11       3860.95       3747.88        63.88 o                         
   3   9  11       9414.22       9388.79       129.37 o                         
   4   9  11       3134.30       3209.29        66.68 o                         
   5   9  11       6663.62       6590.74       121.90 o                         
   6   9  11       3323.03       3250.51        86.71 o                         
   7   9  11       4249.19       4354.86       112.33 o                         
   8   9  11       2524.18       2547.51        93.98 o                         
   9   9  11       1617.74       1716.02       132.60 o                         
  -9  10  11       2295.28       2374.49       195.05 o                         
  -8  10  11       1695.74       1827.01        98.27 o                         
  -7  10  11       3318.79       3226.93       101.24 o                         
  -6  10  11       3089.14       3114.27        95.87 o                         
  -5  10  11       4427.28       4442.78       115.17 o                         
  -4  10  11       4422.37       4398.46       103.85 o                         
  -3  10  11       3514.82       3447.47        84.56 o                         
  -2  10  11       5953.01       6010.78       101.17 o                         
  -1  10  11       5911.87       5742.55        89.25 o                         
   0  10  11       5487.42       5431.35        97.11 o                         
   1  10  11       5267.99       5146.32        91.82 o                         
   2  10  11       6077.26       6025.45        96.83 o                         
   3  10  11       3904.32       3950.93        73.82 o                         
   4  10  11       4296.71       4233.50        83.77 o                         
   5  10  11       4721.37       4634.87       100.91 o                         
   6  10  11       3006.94       3008.35        87.28 o                         
   7  10  11       3398.82       3427.43       123.82 o                         
   8  10  11       1689.58       1708.10       133.58 o                         
   9  10  11       2568.79       2502.95       186.39 o                         
  -7  11  11       1493.64       1423.47       110.16 o                         
  -6  11  11       1767.22       1961.56        89.40 o                         
  -5  11  11       2436.85       2498.81        85.15 o                         
  -4  11  11       1822.33       1890.42        78.11 o                         
  -3  11  11       3350.14       3458.24        87.02 o                         
  -2  11  11        688.34        787.72        44.72 o                         
  -1  11  11       4418.68       4231.80        90.19 o                         
   0  11  11       1729.45       1872.74        65.13 o                         
   1  11  11       4959.41       4825.59        97.84 o                         
   2  11  11        985.56        991.58        53.03 o                         
   3  11  11       3423.73       3447.44        88.82 o                         
   4  11  11       1702.14       1731.09        66.75 o                         
   5  11  11       2573.57       2553.20        77.45 o                         
   6  11  11       1665.80       1895.70        89.44 o                         
   7  11  11       1614.34       1420.13       120.31 o                         
  -6  12  11       3093.46       2986.56       141.30 o                         
  -5  12  11       2043.06       2037.57       166.35 o                         
  -4  12  11       4776.94       4860.22       149.48 o                         
  -3  12  11       3379.39       3385.04       106.53 o                         
  -2  12  11       5589.09       5672.89       127.66 o                         
  -1  12  11       4137.15       4036.24       100.14 o                         
   0  12  11       4732.40       4748.24       120.38 o                         
   1  12  11       3841.38       3854.14       107.59 o                         
   2  12  11       6035.13       6118.73       139.71 o                         
   3  12  11       3335.84       3255.42        95.04 o                         
   4  12  11       4778.27       4860.09       120.09 o                         
   5  12  11       2147.63       2115.40        88.15 o                         
   6  12  11       3192.70       3178.56       142.69 o                         
  -4  13  11       1524.99       1402.71       128.78 o                         
  -3  13  11        741.95        658.20       325.06 o                         
  -2  13  11       1058.05       1144.74       119.30 o                         
  -1  13  11        666.34        711.62        63.40 o                         
   0  13  11       1188.42       1190.53        75.76 o                         
   1  13  11        683.43        714.06        58.06 o                         
   2  13  11        857.01        872.66        64.31 o                         
   3  13  11        612.05        591.29        67.20 o                         
   4  13  11       1408.20       1432.36       102.04 o                         
   0   0  12      39406.37      38954.38       552.74 o                         
   1   0  12      12190.52      12837.79       143.52 o                         
   2   0  12      48889.88      48857.34       488.84 o                         
   3   0  12       1450.22       1374.55        24.18 o                         
   4   0  12      30929.66      30990.29       315.84 o                         
   5   0  12       3181.80       3197.41        44.83 o                         
   6   0  12      23293.62      24124.07       251.55 o                         
   7   0  12       1018.30       1021.55        27.23 o                         
   8   0  12       6972.08       7221.47        98.72 o                         
   9   0  12         86.66        106.29        17.37 o                         
  10   0  12       2846.98       2908.29        77.18 o                         
  11   0  12         99.17        142.84        34.36 o                         
  12   0  12        150.50        152.38        40.90 o                         
 -12   1  12       7045.91       7108.06       176.35 o                         
 -11   1  12        250.75        268.78        37.96 o                         
 -10   1  12      10548.74      10751.27       173.46 o                         
  -9   1  12        431.99        468.04        25.29 o                         
  -8   1  12      13030.64      13086.36       157.40 o                         
  -7   1  12        427.96        376.57        38.83 o                         
  -6   1  12      10788.79      10885.13       123.31 o                         
  -5   1  12        372.38        382.13        25.75 o                         
  -4   1  12       7368.97       7297.34        80.54 o                         
  -3   1  12        362.68        396.46        18.37 o                         
  -2   1  12       1624.94       1551.13        40.19 o                         
  -1   1  12       1199.07       1254.64        23.45 o                         
   0   1  12        171.46        244.93        11.99 o                         
   1   1  12       1018.67       1132.81        21.02 o                         
   2   1  12       2223.47       2165.34        33.56 o                         
   3   1  12        190.24        281.56        12.29 o                         
   4   1  12       6604.55       6491.23        79.27 o                         
   5   1  12        203.43        234.06        13.11 o                         
   6   1  12      11123.78      11188.63       131.63 o                         
   7   1  12        200.32        204.46        18.04 o                         
   8   1  12      11722.28      11735.32       168.00 o                         
   9   1  12        398.12        419.49        28.85 o                         
  10   1  12      10796.50      10963.98       209.67 o                         
  11   1  12        336.13        415.73        41.79 o                         
  12   1  12       6806.09       6815.54       175.13 o                         
 -12   2  12        703.69        703.62        76.17 o                         
 -11   2  12        411.82        443.50        39.15 o                         
 -10   2  12       1959.94       1947.87        58.81 o                         
  -9   2  12        485.23        547.34        31.31 o                         
  -8   2  12       7644.31       7609.34       112.99 o                         
  -7   2  12       2629.96       2595.61        43.50 o                         
  -6   2  12      11535.10      11625.51       134.11 o                         
  -5   2  12        411.27        408.16        18.46 o                         
  -4   2  12      19536.62      19202.55       210.57 o                         
  -2   2  12      39809.59      39676.30       432.92 o                         
   0   2  12      32165.27      31065.42       332.33 o                         
   1   2  12         33.92        126.01         9.02 o                         
   2   2  12      42074.02      41824.98       401.78 o                         
   3   2  12        855.81        912.62        18.64 o                         
   4   2  12      20337.61      20032.20       205.98 o                         
   5   2  12        246.89        253.87        15.96 o                         
   6   2  12      12652.29      12722.25       144.28 o                         
   7   2  12       2278.30       2178.47        47.46 o                         
   8   2  12       7957.27       7898.30       130.77 o                         
   9   2  12        380.06        367.53        30.52 o                         
  10   2  12       2417.07       2416.88        78.22 o                         
  11   2  12        431.91        424.38        43.21 o                         
  12   2  12        658.32        745.26        70.42 o                         
 -12   3  12       6024.81       6223.47       284.98 o                         
 -11   3  12        291.68        309.21        37.77 o                         
 -10   3  12       8174.62       8384.65       150.87 o                         
  -9   3  12        707.24        798.21        35.26 o                         
  -8   3  12       6915.46       6968.19       103.51 o                         
  -7   3  12       2217.86       2227.36        45.22 o                         
  -6   3  12      11215.28      11158.63       127.92 o                         
  -5   3  12       1889.53       1876.59        34.07 o                         
  -4   3  12       3936.45       3664.51       147.45 o                         
  -3   3  12       2835.88       2831.18        43.41 o                         
  -2   3  12       4216.76       4316.88        56.61 o                         
  -1   3  12       6296.63       6408.18        79.00 o                         
   0   3  12        593.18        668.93        16.77 o                         
   1   3  12       6285.09       6466.58        72.62 o                         
   2   3  12       3997.89       4089.72        51.22 o                         
   3   3  12       2192.49       2189.70        34.47 o                         
   4   3  12       2857.90       2762.64        40.01 o                         
   5   3  12       2316.21       2323.35        39.04 o                         
   6   3  12      11859.83      11747.20       137.20 o                         
   7   3  12       2200.91       2139.01        55.83 o                         
   8   3  12       6758.70       6661.92       118.75 o                         
   9   3  12        672.29        695.17        41.22 o                         
  10   3  12       8122.83       8505.87       173.61 o                         
  11   3  12        268.92        308.88        40.58 o                         
  12   3  12       5674.85       5641.26       175.63 o                         
 -12   4  12        208.47        274.09        92.01 o                         
 -11   4  12       1808.96       1653.67        76.24 o                         
 -10   4  12       1327.48       1302.56        59.27 o                         
  -9   4  12       1896.98       1925.13        53.70 o                         
  -8   4  12       3876.19       3989.17        74.06 o                         
  -7   4  12       1615.11       1613.79        39.60 o                         
  -6   4  12      12943.76      12838.11       148.80 o                         
  -5   4  12       2519.05       2543.59        41.07 o                         
  -4   4  12      26777.83      27238.85       305.78 o                         
  -3   4  12       3534.55       3661.90        56.72 o                         
  -2   4  12      32351.73      32634.07       352.61 o                         
  -1   4  12       4830.82       4985.79        70.44 o                         
   0   4  12      39503.24      39772.62       401.61 o                         
   1   4  12       5040.23       5221.63        57.68 o                         
   2   4  12      32587.86      32919.36       310.67 o                         
   3   4  12       3722.36       3848.96        50.53 o                         
   4   4  12      25619.27      25631.71       259.11 o                         
   5   4  12       2389.79       2393.03        42.66 o                         
   6   4  12      12705.28      12609.27       166.08 o                         
   7   4  12       1857.03       1863.20        49.78 o                         
   8   4  12       4312.06       4418.52        86.78 o                         
   9   4  12       1967.63       1960.92        59.63 o                         
  10   4  12       1317.79       1291.84        64.88 o                         
  11   4  12       1703.38       1647.69        80.84 o                         
  12   4  12        234.41        301.66        76.07 o                         
 -11   5  12        664.16        790.00        72.72 o                         
 -10   5  12       7365.75       7599.39       161.61 o                         
  -9   5  12       1644.60       1571.58        57.64 o                         
  -8   5  12       7757.94       7625.98       121.01 o                         
  -7   5  12       3560.28       3467.45        60.64 o                         
  -6   5  12       6999.76       7021.47       102.87 o                         
  -5   5  12       4787.29       4699.60        64.07 o                         
  -4   5  12       6443.26       6386.10        92.14 o                         
  -3   5  12       5222.25       5318.44        75.29 o                         
  -2   5  12        594.36        616.00        47.78 o                         
  -1   5  12       5987.32       5919.80        76.59 o                         
   0   5  12        571.30        637.00        19.09 o                         
   1   5  12       5711.29       5591.53        67.36 o                         
   2   5  12        975.43        984.54        22.18 o                         
   3   5  12       5942.11       6037.04        72.27 o                         
   4   5  12       7278.81       7260.80        84.83 o                         
   5   5  12       4018.10       3925.40        62.35 o                         
   6   5  12       7083.59       6930.02        98.54 o                         
   7   5  12       3628.17       3574.22        75.26 o                         
   8   5  12       8438.29       8576.32       145.49 o                         
   9   5  12       1547.10       1636.76        64.70 o                         
  10   5  12       7261.76       7203.07       158.90 o                         
  11   5  12        678.43        882.03        70.80 o                         
 -11   6  12       1571.58       1505.12       108.42 o                         
 -10   6  12       2002.25       2099.33        80.79 o                         
  -9   6  12       3007.19       3081.31        94.49 o                         
  -8   6  12       4629.39       4584.74        96.21 o                         
  -7   6  12       2390.50       2446.72        66.21 o                         
  -6   6  12      10221.09      10491.93       159.89 o                         
  -5   6  12        839.24        895.33        37.37 o                         
  -4   6  12      15127.64      14912.16       181.42 o                         
  -3   6  12        534.09        555.66        20.99 o                         
  -2   6  12      19387.73      19252.46       211.61 o                         
  -1   6  12        482.27        491.98        19.85 o                         
   0   6  12      22414.76      22418.76       234.56 o                         
   1   6  12        340.23        330.83        15.01 o                         
   2   6  12      18827.56      18491.73       186.80 o                         
   3   6  12        506.19        536.66        20.23 o                         
   4   6  12      14538.39      14451.13       165.91 o                         
   5   6  12       1021.63       1015.73        33.09 o                         
   6   6  12      10039.44      10322.48       165.32 o                         
   7   6  12       2050.55       2130.57        68.51 o                         
   8   6  12       3745.80       3789.79        97.62 o                         
   9   6  12       3309.13       3301.33        94.36 o                         
  10   6  12       1591.71       1632.13        74.63 o                         
  11   6  12       1318.09       1446.65       137.12 o                         
 -11   7  12        142.66        157.87       115.54 o                         
 -10   7  12       5328.39       5262.24       154.27 o                         
  -9   7  12        942.48       1102.23        65.92 o                         
  -8   7  12       4508.42       4513.08       102.48 o                         
  -7   7  12       2675.01       2635.91        73.38 o                         
  -6   7  12       4604.36       4651.06        94.42 o                         
  -5   7  12       5461.59       5461.27       106.05 o                         
  -4   7  12       2843.99       2701.92        66.41 o                         
  -3   7  12      11128.70      11051.89       165.81 o                         
  -2   7  12       1390.48       1358.26        31.37 o                         
  -1   7  12      12892.01      12932.82       143.16 o                         
   0   7  12       1709.14       1670.45        31.53 o                         
   1   7  12      11966.25      11971.42       142.27 o                         
   2   7  12       1191.69       1183.18        28.88 o                         
   3   7  12      12129.28      11861.28       131.56 o                         
   4   7  12       2236.79       2187.45        47.46 o                         
   5   7  12       5560.85       5465.78        91.34 o                         
   6   7  12       4233.68       4131.65        83.28 o                         
   7   7  12       3018.98       3029.43        80.76 o                         
   8   7  12       4561.49       4590.74       108.27 o                         
   9   7  12       1316.43       1297.82        67.96 o                         
  10   7  12       5339.79       5210.57       180.61 o                         
  11   7  12        225.61        117.35       134.67 o                         
 -10   8  12        835.65        945.83       107.04 o                         
  -9   8  12       1768.48       1721.92        79.95 o                         
  -8   8  12       3940.30       3982.07       110.42 o                         
  -7   8  12       1714.15       1669.05        65.06 o                         
  -6   8  12       5662.51       5718.49       123.49 o                         
  -5   8  12       2332.65       2291.22        64.78 o                         
  -4   8  12      10385.26      10464.65       168.63 o                         
  -3   8  12       1085.56       1092.63        38.92 o                         
  -2   8  12      16565.07      16644.83       216.35 o                         
  -1   8  12        671.92        590.29        49.96 o                         
   0   8  12      12237.77      12217.65       144.38 o                         
   1   8  12        426.73        412.18        21.67 o                         
   2   8  12      15553.15      15360.90       194.81 o                         
   3   8  12       1065.11       1045.11        35.02 o                         
   4   8  12      11395.19      11320.83       160.08 o                         
   5   8  12       2189.15       2203.73        56.20 o                         
   6   8  12       6135.84       6116.13       115.85 o                         
   7   8  12       1496.75       1353.62        63.41 o                         
   8   8  12       4225.35       4173.92       109.60 o                         
   9   8  12       1745.52       1554.48        77.57 o                         
  10   8  12       1154.01       1019.32       119.14 o                         
  -9   9  12        940.91       1066.64        85.91 o                         
  -8   9  12       3586.34       3570.72       108.15 o                         
  -7   9  12       3336.78       3544.60       101.54 o                         
  -6   9  12       3761.67       3811.33       104.51 o                         
  -5   9  12       6014.53       6151.87       125.84 o                         
  -4   9  12       1884.40       1890.65        55.99 o                         
  -3   9  12       7577.80       7523.18       126.34 o                         
  -2   9  12       1506.61       1494.34        41.26 o                         
  -1   9  12      11241.09      11366.25       173.17 o                         
   0   9  12        105.00        129.45        19.44 o                         
   1   9  12      12419.59      12288.24       153.53 o                         
   2   9  12       1442.70       1373.31        38.26 o                         
   3   9  12       7237.33       7329.03       112.94 o                         
   4   9  12       1989.83       2018.32        53.15 o                         
   5   9  12       5639.55       5732.82       116.63 o                         
   6   9  12       3851.62       3848.15        98.69 o                         
   7   9  12       3294.03       3283.75        98.47 o                         
   8   9  12       3694.45       3768.08       116.11 o                         
   9   9  12        828.41        906.85       106.72 o                         
  -8  10  12        705.12        868.45        85.41 o                         
  -7  10  12       3014.88       3042.37       100.64 o                         
  -6  10  12       2732.26       2789.78        91.45 o                         
  -5  10  12       2998.99       3040.76        93.17 o                         
  -4  10  12       3709.88       3743.40        91.67 o                         
  -3  10  12        921.07        905.02        49.00 o                         
  -2  10  12       5537.32       5514.32       103.58 o                         
  -1  10  12       1101.85       1109.43        39.28 o                         
   0  10  12       7385.46       7248.44       120.51 o                         
   1  10  12       1117.80       1081.30        45.16 o                         
   2  10  12       5156.40       5043.42        85.76 o                         
   3  10  12       1154.61       1139.08        44.38 o                         
   4  10  12       3649.54       3718.95        78.61 o                         
   5  10  12       3218.64       3166.37        84.41 o                         
   6  10  12       2554.70       2632.97        88.99 o                         
   7  10  12       3251.42       3243.98       110.04 o                         
   8  10  12        606.16        707.38        99.95 o                         
  -7  11  12       3019.67       2981.81       143.11 o                         
  -6  11  12       1224.83       1211.12        83.46 o                         
  -5  11  12       4878.39       4957.08       142.96 o                         
  -4  11  12       1151.21       1184.51        67.40 o                         
  -3  11  12       8186.02       8218.95       156.52 o                         
  -2  11  12        737.46        770.85        43.56 o                         
  -1  11  12       7030.99       7143.76       139.14 o                         
   0  11  12         34.61         28.65        27.22 o                         
   1  11  12       7396.07       7574.25       158.55 o                         
   2  11  12        692.85        710.91        46.58 o                         
   3  11  12       7985.73       8111.30       163.04 o                         
   4  11  12       1151.82       1138.31        55.87 o                         
   5  11  12       4729.40       4646.60       108.40 o                         
   6  11  12       1197.20       1295.42        79.86 o                         
   7  11  12       3122.28       2969.73       194.34 o                         
  -6  12  12       1840.18       1625.82       177.12 o                         
  -5  12  12       1697.44       1751.85       153.07 o                         
  -4  12  12       2022.04       1993.46       116.62 o                         
  -3  12  12       1364.40       1280.10        75.71 o                         
  -2  12  12       3652.13       3637.26        97.77 o                         
  -1  12  12         85.12         81.99        36.44 o                         
   0  12  12       3868.45       4016.08       109.87 o                         
   1  12  12         88.40        114.45        36.98 o                         
   2  12  12       3774.79       3743.48       105.74 o                         
   3  12  12       1585.01       1571.26        75.10 o                         
   4  12  12       1982.68       1970.28        83.71 o                         
   5  12  12       1685.82       1599.02        88.55 o                         
   6  12  12       1948.77       1876.20       162.21 o                         
  -4  13  12        264.18        365.71        91.34 o                         
  -3  13  12       5388.42       5273.90       271.89 o                         
  -2  13  12         70.35        157.99        64.61 o                         
  -1  13  12       6999.01       7361.22       224.77 o                         
   0  13  12        170.40        189.55        48.25 o                         
   1  13  12       6710.00       7012.07       183.90 o                         
   2  13  12        192.77        180.35        47.98 o                         
   3  13  12       5513.50       5361.81       170.31 o                         
   4  13  12        192.64        284.60        75.49 o                         
   1   0  13        122.41        201.12        11.84 o                         
   2   0  13        172.99        161.83        11.28 o                         
   3   0  13        116.75        116.39         9.52 o                         
   4   0  13       5615.54       5489.87        66.71 o                         
   5   0  13       1377.73       1339.48        27.21 o                         
   6   0  13       5847.84       5733.51        72.05 o                         
   7   0  13       1280.34       1220.67        31.15 o                         
   8   0  13       5836.74       6008.00        86.06 o                         
   9   0  13       2406.46       2383.24        50.61 o                         
  10   0  13       6204.78       6310.38       139.61 o                         
  11   0  13       2022.79       1942.68        75.48 o                         
  12   0  13       6433.69       6544.80       169.83 o                         
 -12   1  13        291.56        335.77        48.36 o                         
 -11   1  13        284.90        259.62        38.38 o                         
 -10   1  13       1380.07       1397.40        52.73 o                         
  -9   1  13        794.65        814.26        32.86 o                         
  -8   1  13       5325.78       5357.48        83.19 o                         
  -7   1  13       3833.28       3776.16        57.45 o                         
  -6   1  13      17371.73      17449.50       186.37 o                         
  -5   1  13       5719.82       5705.00        68.84 o                         
  -4   1  13      17674.65      17493.14       181.87 o                         
  -3   1  13      12815.19      12947.32       152.60 o                         
  -2   1  13      31991.45      32094.37       346.13 o                         
  -1   1  13      11201.55      11119.00       123.97 o                         
   0   1  13      45870.21      45700.13       470.79 o                         
   1   1  13      10426.17      10496.06       116.06 o                         
   2   1  13      31966.14      32490.05       327.59 o                         
   3   1  13      12935.15      13131.08       136.68 o                         
   4   1  13      17277.94      16918.50       181.56 o                         
   5   1  13       5293.86       5301.80        67.60 o                         
   6   1  13      16060.71      16106.35       190.91 o                         
   7   1  13       3952.56       3832.52        64.75 o                         
   8   1  13       5754.02       5754.57        92.51 o                         
   9   1  13        727.25        766.69        42.58 o                         
  10   1  13       1789.74       1734.70        68.56 o                         
  11   1  13        185.20        212.74        37.71 o                         
  12   1  13        301.14        288.51        48.80 o                         
 -12   2  13       3592.55       3633.20       169.84 o                         
 -11   2  13       3331.13       3222.50        95.52 o                         
 -10   2  13       6740.93       6922.15       128.62 o                         
  -9   2  13       3930.30       3776.22        68.03 o                         
  -8   2  13       8759.69       8782.74       118.84 o                         
  -7   2  13       4464.58       4406.21        63.82 o                         
  -6   2  13       4636.05       4665.97        61.10 o                         
  -5   2  13       4508.75       4442.81        60.12 o                         
  -4   2  13       3593.94       3500.25        51.81 o                         
  -3   2  13       5028.08       5055.93        65.70 o                         
  -2   2  13       2530.60       2577.17        39.48 o                         
  -1   2  13       2012.77       1973.74        33.37 o                         
   0   2  13        716.70        758.64        19.83 o                         
   1   2  13       2150.76       2121.79        31.38 o                         
   2   2  13       2471.23       2525.93        36.55 o                         
   3   2  13       4538.60       4580.34        57.49 o                         
   4   2  13       3829.46       3764.68        49.61 o                         
   5   2  13       4990.92       4917.96        65.50 o                         
   6   2  13       4364.13       4381.56        65.04 o                         
   7   2  13       4360.17       4306.32        71.38 o                         
   8   2  13       8338.96       8347.89       133.74 o                         
   9   2  13       3390.76       3267.88        77.37 o                         
  10   2  13       6509.18       6686.29       147.82 o                         
  11   2  13       3406.42       3372.57        98.27 o                         
  12   2  13       3835.37       3760.45       135.79 o                         
 -12   3  13        959.93       1077.93       132.15 o                         
 -11   3  13        435.04        442.18        45.08 o                         
 -10   3  13       3314.25       3270.99        79.24 o                         
  -9   3  13       1141.62       1177.71        41.53 o                         
  -8   3  13       6775.91       6835.24       104.80 o                         
  -7   3  13       2526.30       2560.21        46.92 o                         
  -6   3  13       8310.72       8318.34        96.34 o                         
  -5   3  13       4697.58       4685.70        63.56 o                         
  -4   3  13      20394.42      20299.47       222.23 o                         
  -3   3  13       8955.69       8798.46       102.02 o                         
  -2   3  13      23389.91      23160.52       259.46 o                         
  -1   3  13      13645.19      13638.31       158.80 o                         
   0   3  13      24972.33      24591.72       252.69 o                         
   1   3  13      14501.29      14522.30       147.07 o                         
   2   3  13      23241.53      22958.72       238.14 o                         
   3   3  13       7669.53       7510.18        89.19 o                         
   4   3  13      19754.96      19682.60       199.90 o                         
   5   3  13       5325.38       5332.22        67.84 o                         
   6   3  13       7748.77       7801.93       108.17 o                         
   7   3  13       2433.75       2472.18        54.04 o                         
   8   3  13       7056.44       7115.21       122.26 o                         
   9   3  13       1219.42       1250.33        50.29 o                         
  10   3  13       3004.81       2963.70        91.77 o                         
  11   3  13        379.21        409.36        44.48 o                         
  12   3  13        864.62        868.63        86.32 o                         
 -12   4  13       3629.88       3224.38       213.14 o                         
 -11   4  13       2220.58       2160.68        92.33 o                         
 -10   4  13       5783.07       5802.10       127.90 o                         
  -9   4  13       3024.56       3059.34        68.91 o                         
  -8   4  13       5958.52       6031.61        98.34 o                         
  -7   4  13       3528.82       3492.93        62.69 o                         
  -6   4  13       6745.39       6760.10        91.51 o                         
  -5   4  13       4018.92       4046.04        57.49 o                         
  -4   4  13       4912.52       4934.84        74.08 o                         
  -3   4  13       2289.70       2206.95        41.44 o                         
  -2   4  13       3363.75       3279.03        47.86 o                         
  -1   4  13       2407.93       2359.80        40.88 o                         
   0   4  13       1772.04       1811.49        30.10 o                         
   1   4  13       2695.82       2662.15        36.36 o                         
   2   4  13       3203.88       3106.13        41.00 o                         
   3   4  13       2332.86       2263.05        34.62 o                         
   4   4  13       5409.78       5440.25        63.60 o                         
   5   4  13       4063.91       4000.40        56.00 o                         
   6   4  13       7161.62       7197.64       103.80 o                         
   7   4  13       4053.04       4032.35        78.89 o                         
   8   4  13       6202.23       6100.01       111.25 o                         
   9   4  13       3101.37       3199.95        86.35 o                         
  10   4  13       6465.20       6504.81       141.85 o                         
  11   4  13       2633.06       2627.81        89.71 o                         
  12   4  13       3692.13       3392.93       208.30 o                         
 -11   5  13       1184.18       1246.66        88.31 o                         
 -10   5  13       1517.45       1495.41        71.26 o                         
  -9   5  13       1503.01       1505.88        62.39 o                         
  -8   5  13       4190.52       4127.68        83.36 o                         
  -7   5  13       2976.49       2976.95        55.28 o                         
  -6   5  13      10037.24      10028.46       137.34 o                         
  -5   5  13       5895.67       5875.08        85.56 o                         
  -4   5  13      12250.98      12301.25       148.71 o                         
  -3   5  13       6217.80       6174.86        83.05 o                         
  -2   5  13      19670.46      19960.18       232.84 o                         
  -1   5  13       6957.57       6984.12        89.44 o                         
   0   5  13      16439.86      16455.33       175.28 o                         
   1   5  13       7430.61       7392.96        80.53 o                         
   2   5  13      20474.33      20673.63       195.16 o                         
   3   5  13       5652.14       5546.92        70.57 o                         
   4   5  13      11592.82      11347.33       132.25 o                         
   5   5  13       6651.37       6418.06        79.19 o                         
   6   5  13       9817.84       9634.02       130.27 o                         
   7   5  13       2848.59       2910.75        71.41 o                         
   8   5  13       4253.89       4187.66        91.13 o                         
   9   5  13       1611.14       1620.25        68.85 o                         
  10   5  13       1230.22       1303.11        69.09 o                         
  11   5  13       1134.18       1205.73        91.22 o                         
 -11   6  13       2122.82       1824.30       324.88 o                         
 -10   6  13       4764.86       4606.82       121.13 o                         
  -9   6  13       3406.29       3480.60        99.95 o                         
  -8   6  13       5353.86       5350.07       118.37 o                         
  -7   6  13       3003.14       2982.99        77.22 o                         
  -6   6  13       6043.60       5942.45       108.07 o                         
  -5   6  13       4727.91       4735.17        80.29 o                         
  -4   6  13       4856.89       4804.17        78.52 o                         
  -3   6  13       3576.23       3642.02        57.94 o                         
  -2   6  13       4520.84       4474.12        61.07 o                         
  -1   6  13       3326.36       3352.19        53.23 o                         
   0   6  13       1119.15       1171.63        25.86 o                         
   1   6  13       3806.40       3803.13        47.93 o                         
   2   6  13       4358.79       4316.32        57.91 o                         
   3   6  13       3963.80       4010.85        51.83 o                         
   4   6  13       4536.11       4418.74        64.23 o                         
   5   6  13       5012.52       4948.30        77.92 o                         
   6   6  13       5901.38       5788.06        95.94 o                         
   7   6  13       3319.14       3353.64        84.40 o                         
   8   6  13       5608.84       5553.63       119.81 o                         
   9   6  13       3595.74       3627.36       101.87 o                         
  10   6  13       4521.10       4349.05       117.47 o                         
  11   6  13       1852.47       1702.84       116.26 o                         
 -10   7  13       1931.26       2009.39       100.73 o                         
  -9   7  13       1646.78       1785.64        76.20 o                         
  -8   7  13       1839.07       1860.37        74.68 o                         
  -7   7  13       3956.19       3991.11       102.38 o                         
  -6   7  13       4103.32       4161.72        91.32 o                         
  -5   7  13       2416.33       2452.67        65.06 o                         
  -4   7  13       6889.71       6869.66       129.45 o                         
  -3   7  13       3872.77       3802.43        68.60 o                         
  -2   7  13       7279.50       7272.63       103.50 o                         
  -1   7  13       4825.59       4701.83        63.59 o                         
   0   7  13       7490.16       7461.26        87.94 o                         
   1   7  13       4036.53       3911.59        61.87 o                         
   2   7  13       7573.50       7584.59        96.13 o                         
   3   7  13       4210.55       4157.39        59.71 o                         
   4   7  13       7775.14       7640.46       107.30 o                         
   5   7  13       2226.47       2264.40        57.79 o                         
   6   7  13       4099.88       4124.30        82.35 o                         
   7   7  13       3753.63       3730.52       101.46 o                         
   8   7  13       1820.76       1864.89        73.85 o                         
   9   7  13       1354.15       1334.67        71.15 o                         
  10   7  13       2351.60       2356.00       119.76 o                         
 -10   8  13       2132.81       2121.27       182.01 o                         
  -9   8  13       1967.50       1920.31        89.80 o                         
  -8   8  13       2161.91       2248.92        84.92 o                         
  -7   8  13       3721.53       3751.36       101.42 o                         
  -6   8  13       2399.97       2401.16        74.18 o                         
  -5   8  13       4969.19       4873.54       104.24 o                         
  -4   8  13       1941.22       1996.82        80.64 o                         
  -3   8  13       9004.94       8990.47       130.15 o                         
  -2   8  13       3601.47       3574.43        66.07 o                         
  -1   8  13       7027.34       6909.93        99.64 o                         
   0   8  13       3936.29       3882.75        61.29 o                         
   1   8  13       7132.43       7051.40       100.97 o                         
   2   8  13       3855.43       3751.91        63.90 o                         
   3   8  13       8018.54       7890.27       116.52 o                         
   4   8  13       2553.02       2526.40        54.77 o                         
   5   8  13       4417.04       4353.96        85.97 o                         
   6   8  13       2472.15       2513.42        76.42 o                         
   7   8  13       3386.44       3412.88        99.49 o                         
   8   8  13       2240.37       2403.50        84.28 o                         
   9   8  13       2311.20       2156.77       102.05 o                         
  10   8  13       2139.94       2026.82       157.41 o                         
  -9   9  13       2147.74       2041.86       135.14 o                         
  -8   9  13       3180.19       3127.99       100.68 o                         
  -7   9  13       2801.26       2875.56        92.71 o                         
  -6   9  13       4983.06       5000.54       120.50 o                         
  -5   9  13       4181.41       4008.82        98.77 o                         
  -4   9  13       8104.87       8086.90       150.81 o                         
  -3   9  13       4967.47       4794.98        89.82 o                         
  -2   9  13      10372.85      10526.13       150.77 o                         
  -1   9  13       4579.44       4593.95        80.34 o                         
   0   9  13      12139.18      12237.10       174.67 o                         
   1   9  13       4187.20       4127.10        69.83 o                         
   2   9  13       9500.45       9259.65       134.24 o                         
   3   9  13       5253.01       5188.52        89.90 o                         
   4   9  13       7955.97       7845.68       125.42 o                         
   5   9  13       4196.65       4222.16        93.72 o                         
   6   9  13       4751.27       4615.37       119.00 o                         
   7   9  13       2838.41       2849.37        91.97 o                         
   8   9  13       3123.43       2933.49       109.98 o                         
   9   9  13       2252.91       2043.48       153.50 o                         
  -8  10  13       1550.52       1364.92       168.33 o                         
  -7  10  13       2324.93       2266.51        94.34 o                         
  -6  10  13       3674.84       3601.47       104.74 o                         
  -5  10  13       3859.63       4006.40       117.30 o                         
  -4  10  13       4284.49       4179.65       115.22 o                         
  -3  10  13       4334.78       4464.51       108.82 o                         
  -2  10  13       3326.74       3368.15        84.69 o                         
  -1  10  13       4496.79       4593.09        87.81 o                         
   0  10  13       4323.94       4287.78        83.63 o                         
   1  10  13       4827.34       4870.71        94.39 o                         
   2  10  13       3784.19       3680.56        71.00 o                         
   3  10  13       4911.24       4839.96        93.87 o                         
   4  10  13       3967.54       4019.76        90.45 o                         
   5  10  13       4069.61       4164.37       103.58 o                         
   6  10  13       3782.55       3734.66       105.68 o                         
   7  10  13       2518.36       2278.53       142.00 o                         
   8  10  13       1783.98       1836.67       176.26 o                         
  -7  11  13       1694.92       1491.13       172.25 o                         
  -6  11  13       1867.86       1798.42       110.23 o                         
  -5  11  13       1560.62       1615.45        96.06 o                         
  -4  11  13       1470.54       1409.17        75.67 o                         
  -3  11  13       1560.27       1558.25        70.59 o                         
  -2  11  13       2429.97       2385.07        76.82 o                         
  -1  11  13       1684.73       1661.21        64.51 o                         
   0  11  13       2157.76       2183.37        71.38 o                         
   1  11  13       1606.70       1612.10        71.58 o                         
   2  11  13       2705.14       2639.17        81.89 o                         
   3  11  13       1192.57       1259.45        70.08 o                         
   4  11  13       1733.52       1733.53        65.87 o                         
   5  11  13       1311.03       1263.17        63.81 o                         
   6  11  13       2005.65       1919.56       100.77 o                         
   7  11  13       1590.74       1615.74       199.69 o                         
  -5  12  13       3609.62       3799.41       220.75 o                         
  -4  12  13       1236.69       1255.71       117.19 o                         
  -3  12  13       6186.23       5895.66       160.34 o                         
  -2  12  13       1977.64       1936.75        82.89 o                         
  -1  12  13       6730.16       6932.57       154.31 o                         
   0  12  13       1502.60       1541.17        74.58 o                         
   1  12  13       6497.72       6638.42       152.95 o                         
   2  12  13       2245.12       2302.20        85.36 o                         
   3  12  13       5871.70       5876.65       134.75 o                         
   4  12  13       1118.45       1199.73        79.34 o                         
   5  12  13       3587.17       3849.85       221.61 o                         
  -3  13  13       1090.19        992.95       181.32 o                         
  -2  13  13       1185.91       1338.15       109.57 o                         
  -1  13  13        732.78        743.30        77.35 o                         
   0  13  13        615.02        743.69        69.62 o                         
   1  13  13        895.35        976.30        75.82 o                         
   2  13  13       1024.55       1036.86        79.45 o                         
   3  13  13       1008.40       1057.19       101.39 o                         
   0   0  14       5113.29       5353.64        89.30 o                         
   1   0  14      42176.51      43031.75       457.18 o                         
   2   0  14        758.93        756.64        20.89 o                         
   3   0  14      31324.41      31448.89       320.56 o                         
   4   0  14       2146.48       2111.43        34.06 o                         
   5   0  14      29178.39      29330.50       302.38 o                         
   6   0  14       1619.67       1615.87        32.09 o                         
   7   0  14      11718.00      11788.43       144.11 o                         
   8   0  14        265.76        348.76        21.72 o                         
   9   0  14       4652.43       4580.47        84.31 o                         
  10   0  14        531.37        543.51        43.86 o                         
  11   0  14       1847.51       1862.48        75.59 o                         
  12   0  14         44.26         80.34        55.87 o                         
 -12   1  14        257.50        171.71        58.86 o                         
 -11   1  14       9068.39       9115.65       186.09 o                         
 -10   1  14        287.60        270.73        30.65 o                         
  -9   1  14      11329.60      11248.42       159.95 o                         
  -8   1  14        475.64        473.81        26.14 o                         
  -7   1  14      10034.02      10266.84       126.32 o                         
  -6   1  14       1293.29       1211.95        32.90 o                         
  -5   1  14       8512.07       8415.13       107.16 o                         
  -4   1  14       1308.27       1265.45        25.97 o                         
  -3   1  14       6482.31       6594.07        78.22 o                         
  -2   1  14        628.27        704.09        20.23 o                         
  -1   1  14        516.49        541.48        18.51 o                         
   0   1  14        197.36        236.83        13.13 o                         
   1   1  14        607.91        657.51        17.17 o                         
   2   1  14        454.10        520.46        16.94 o                         
   3   1  14       5493.88       5612.63        71.60 o                         
   4   1  14        949.70        960.33        23.29 o                         
   5   1  14       9970.50       9849.81       100.59 o                         
   6   1  14        859.69        871.04        30.25 o                         
   7   1  14       9599.94       9744.46       139.68 o                         
   8   1  14        265.54        290.47        26.64 o                         
   9   1  14      10560.87      10605.87       173.78 o                         
  10   1  14        206.94        203.08        35.72 o                         
  11   1  14       8890.78       8943.86       185.82 o                         
  12   1  14        288.07        241.26        53.47 o                         
 -12   2  14        291.59        332.84        91.11 o                         
 -11   2  14       1130.49       1174.80        65.58 o                         
 -10   2  14        570.99        612.94        38.04 o                         
  -9   2  14       2974.49       3032.46        64.77 o                         
  -8   2  14        684.96        688.13        29.03 o                         
  -7   2  14       9977.04       9994.61       137.13 o                         
  -6   2  14        614.38        615.35        24.52 o                         
  -5   2  14      17983.62      18060.63       189.33 o                         
  -4   2  14       1476.34       1438.58        30.31 o                         
  -3   2  14      31291.99      31272.07       341.75 o                         
  -2   2  14        701.29        658.22        20.46 o                         
  -1   2  14      41007.20      41294.46       438.13 o                         
   0   2  14        178.30        184.12        12.30 o                         
   1   2  14      40784.75      40926.84       414.52 o                         
   2   2  14        635.22        602.99        18.11 o                         
   3   2  14      32048.52      32014.07       315.94 o                         
   4   2  14       1219.10       1211.40        25.54 o                         
   5   2  14      16292.65      16229.22       183.10 o                         
   6   2  14        391.11        459.01        26.06 o                         
   7   2  14      10920.97      10893.57       158.40 o                         
   8   2  14        634.90        646.56        34.57 o                         
   9   2  14       3389.29       3438.14        76.57 o                         
  10   2  14        565.08        627.38        49.25 o                         
  11   2  14       1329.02       1286.59        70.07 o                         
  12   2  14        324.73        392.07        64.36 o                         
 -12   3  14        541.10        583.69       152.99 o                         
 -11   3  14       6719.61       6323.04       179.67 o                         
 -10   3  14        599.34        700.00        42.61 o                         
  -9   3  14       8111.45       8022.54       129.44 o                         
  -8   3  14       1385.12       1385.27        40.83 o                         
  -7   3  14       9751.19       9766.31       125.62 o                         
  -6   3  14        880.45        884.99        26.97 o                         
  -5   3  14       7182.02       7210.44        89.11 o                         
  -4   3  14       3299.62       3358.74        54.89 o                         
  -3   3  14       3153.09       3110.35        49.14 o                         
  -2   3  14       2245.29       2235.70        39.07 o                         
  -1   3  14        862.90        872.81        22.73 o                         
   0   3  14        535.67        525.80        19.23 o                         
   1   3  14        716.64        746.77        19.41 o                         
   2   3  14       2593.09       2611.18        37.31 o                         
   3   3  14       3181.46       3181.14        43.57 o                         
   4   3  14       3828.36       3910.43        49.07 o                         
   5   3  14       5991.90       5922.50        79.24 o                         
   6   3  14        728.07        691.84        29.60 o                         
   7   3  14       8630.19       8540.28       134.67 o                         
   8   3  14       1397.95       1395.81        49.60 o                         
   9   3  14       8065.84       8016.65       139.21 o                         
  10   3  14        570.63        685.76        51.24 o                         
  11   3  14       7030.31       7078.53       154.94 o                         
  12   3  14        488.79        538.78        84.83 o                         
 -11   4  14        582.27        566.90        81.30 o                         
 -10   4  14       1144.99       1207.90        66.61 o                         
  -9   4  14       4069.26       4038.29        82.62 o                         
  -8   4  14       1597.21       1650.43        48.28 o                         
  -7   4  14       9872.24       9677.85       126.33 o                         
  -6   4  14       3399.16       3266.46        57.91 o                         
  -5   4  14      13187.61      13169.94       161.38 o                         
  -4   4  14       3856.77       3833.06        63.20 o                         
  -3   4  14      25132.11      25139.48       289.52 o                         
  -2   4  14       4366.09       4298.82        60.28 o                         
  -1   4  14      30586.68      30920.81       326.93 o                         
   0   4  14       4304.67       4356.32        55.91 o                         
   1   4  14      27724.49      27780.22       283.89 o                         
   2   4  14       4411.83       4352.91        56.22 o                         
   3   4  14      26269.64      26137.13       248.01 o                         
   4   4  14       4523.46       4439.65        54.57 o                         
   5   4  14      13906.88      13786.76       149.71 o                         
   6   4  14       3614.96       3494.76        64.57 o                         
   7   4  14       8751.77       8729.36       150.25 o                         
   8   4  14       2090.57       2163.94        67.10 o                         
   9   4  14       3493.02       3430.12       100.00 o                         
  10   4  14       1358.59       1400.24        68.77 o                         
  11   4  14        442.66        407.44        52.36 o                         
 -11   5  14       4398.99       4076.04       184.88 o                         
 -10   5  14        524.19        625.17        54.11 o                         
  -9   5  14       7458.17       7592.59       165.41 o                         
  -8   5  14        857.72        861.20        40.42 o                         
  -7   5  14       6440.73       6256.09       111.58 o                         
  -6   5  14       1721.89       1808.99        53.35 o                         
  -5   5  14       4580.48       4557.29        78.23 o                         
  -4   5  14       4826.69       4746.01        69.79 o                         
  -3   5  14       2294.41       2437.29        84.92 o                         
  -2   5  14       5037.95       4999.76        71.69 o                         
  -1   5  14        585.27        596.81        22.42 o                         
   0   5  14       5358.96       5387.88        67.30 o                         
   1   5  14        785.99        774.00        20.18 o                         
   2   5  14       5264.79       5257.47        60.32 o                         
   3   5  14       3385.81       3343.94        48.94 o                         
   4   5  14       4387.96       4351.37        62.15 o                         
   5   5  14       5491.75       5490.40        77.03 o                         
   6   5  14       2397.86       2449.65        53.47 o                         
   7   5  14       7786.30       7581.20       120.74 o                         
   8   5  14        682.91        741.08        49.04 o                         
   9   5  14       8128.62       8254.98       168.82 o                         
  10   5  14        736.03        813.35        59.28 o                         
  11   5  14       4650.75       4385.17       211.77 o                         
 -11   6  14        465.02        551.06        94.65 o                         
 -10   6  14       1800.26       1867.31        91.62 o                         
  -9   6  14       2791.25       2828.01        90.99 o                         
  -8   6  14       1592.81       1702.90        68.45 o                         
  -7   6  14       5123.17       5295.71       123.95 o                         
  -6   6  14       1840.19       1933.82        51.34 o                         
  -5   6  14      12056.57      11940.42       167.32 o                         
  -4   6  14       1730.91       1758.29        44.82 o                         
  -3   6  14      15808.81      15684.33       197.23 o                         
  -2   6  14        262.83        300.29        17.81 o                         
  -1   6  14      22895.96      22961.19       262.19 o                         
   0   6  14       1364.19       1380.96        28.58 o                         
   1   6  14      24375.84      24388.20       237.14 o                         
   2   6  14        486.80        478.53        27.53 o                         
   3   6  14      16041.20      15887.38       172.40 o                         
   4   6  14       1552.55       1462.74        35.39 o                         
   5   6  14      10698.29      10702.38       162.26 o                         
   6   6  14       1608.52       1591.71        45.56 o                         
   7   6  14       5577.85       5668.93       118.98 o                         
   8   6  14       1266.17       1279.51        65.55 o                         
   9   6  14       2785.72       2881.99        91.16 o                         
  10   6  14       1519.68       1406.33        77.04 o                         
  11   6  14        457.44        468.61        99.81 o                         
 -10   7  14        416.50        340.15       189.56 o                         
  -9   7  14       4467.13       4463.43       116.58 o                         
  -8   7  14       1181.46       1210.09        65.48 o                         
  -7   7  14       4280.48       4337.82       108.49 o                         
  -6   7  14       3358.63       3354.15        91.05 o                         
  -5   7  14       3216.17       3168.70        79.67 o                         
  -4   7  14       3929.57       3962.88        90.90 o                         
  -2   7  14       5326.25       5233.57        82.56 o                         
  -1   7  14       1157.33       1163.51        32.44 o                         
   0   7  14       7288.46       7443.38       100.10 o                         
   1   7  14       1190.18       1168.31        31.50 o                         
   2   7  14       5234.18       5133.37        79.19 o                         
   3   7  14       1421.94       1364.59        34.11 o                         
   4   7  14       4408.45       4452.74        69.10 o                         
   5   7  14       3108.62       2985.98        63.82 o                         
   6   7  14       3331.18       3266.46        78.27 o                         
   7   7  14       4023.25       4143.11       108.99 o                         
   8   7  14       1120.62       1141.94        64.57 o                         
   9   7  14       3998.15       3978.41       113.96 o                         
  10   7  14        634.58        547.75        72.34 o                         
  -9   8  14       1519.30       1590.47       114.46 o                         
  -8   8  14       2145.15       2083.61        83.09 o                         
  -7   8  14       3948.50       4129.36       108.80 o                         
  -6   8  14       1906.73       1980.76        72.28 o                         
  -5   8  14       6081.09       6214.45       138.55 o                         
  -4   8  14       1682.92       1707.75        64.88 o                         
  -3   8  14       7633.77       7684.19       116.22 o                         
  -2   8  14        457.32        470.84        27.06 o                         
  -1   8  14      10636.46      10557.84       149.58 o                         
   0   8  14        639.61        618.54        25.23 o                         
   1   8  14      10506.08      10317.61       140.35 o                         
   2   8  14        478.34        504.04        26.79 o                         
   3   8  14       7507.79       7626.68       110.09 o                         
   4   8  14       1691.00       1670.35        46.62 o                         
   5   8  14       6754.64       6626.21       118.39 o                         
   6   8  14       1606.38       1672.68        71.76 o                         
   7   8  14       3843.45       3982.85       109.18 o                         
   8   8  14       2182.48       2258.50        84.35 o                         
   9   8  14       1938.64       1682.72        98.91 o                         
  -9   9  14       2957.79       2944.04       203.37 o                         
  -8   9  14       2249.64       2289.49       113.44 o                         
  -7   9  14       2977.67       2975.24        94.97 o                         
  -6   9  14       3616.11       3681.55       102.83 o                         
  -5   9  14       3007.73       3112.77        90.27 o                         
  -4   9  14       6175.49       6374.83       146.04 o                         
  -3   9  14        998.91       1059.31        59.79 o                         
  -2   9  14      11469.18      11623.80       168.18 o                         
  -1   9  14        274.06        309.51        24.25 o                         
   0   9  14       9214.30       9364.65       140.52 o                         
   1   9  14        303.90        362.73        23.10 o                         
   2   9  14      10899.07      10853.20       156.43 o                         
   3   9  14       1563.80       1550.32        49.21 o                         
   4   9  14       5890.76       5869.74       103.55 o                         
   5   9  14       2849.71       2891.62        77.41 o                         
   6   9  14       3597.69       3673.87       103.61 o                         
   7   9  14       2972.59       2930.64        95.67 o                         
   8   9  14       2018.72       2062.10       102.70 o                         
   9   9  14       2915.52       2539.62       405.46 o                         
  -8  10  14       3215.22       2827.56       211.73 o                         
  -7  10  14       1200.70       1267.92        95.15 o                         
  -6  10  14       2649.97       2673.24        92.45 o                         
  -5  10  14       2622.63       2761.59        96.58 o                         
  -4  10  14       1722.28       1791.38        71.06 o                         
  -3  10  14       4327.40       4445.49       100.56 o                         
  -2  10  14        537.81        587.24        41.47 o                         
  -1  10  14       4606.70       4645.45        88.06 o                         
   0  10  14         72.93        121.84        24.28 o                         
   1  10  14       4711.69       4673.38        89.95 o                         
   2  10  14        422.26        497.67        35.06 o                         
   3  10  14       4265.45       4252.76        98.25 o                         
   4  10  14       1427.90       1394.05        60.13 o                         
   5  10  14       2658.87       2671.98        84.01 o                         
   6  10  14       3026.78       2972.18        90.31 o                         
   7  10  14        979.13       1192.99        99.79 o                         
   8  10  14       3336.18       2985.01       283.21 o                         
  -6  11  14       4128.27       4026.22       179.80 o                         
  -5  11  14       1017.82        971.04        84.49 o                         
  -4  11  14       5412.64       5333.12       137.15 o                         
  -3  11  14       1292.65       1255.89        71.24 o                         
  -2  11  14       6078.65       6194.80       132.25 o                         
  -1  11  14        603.28        591.01        43.86 o                         
   0  11  14       7243.00       7111.72       144.63 o                         
   1  11  14        437.48        498.96        45.48 o                         
   2  11  14       6261.17       6227.36       135.40 o                         
   3  11  14       1216.07       1177.68        61.26 o                         
   4  11  14       4940.91       4954.36       114.26 o                         
   5  11  14       1050.62       1027.74        63.80 o                         
   6  11  14       4019.76       3845.73       183.05 o                         
  -5  12  14       1538.82       1618.44       161.56 o                         
  -4  12  14       1038.85       1045.26       135.90 o                         
  -3  12  14       2379.27       2395.62       109.41 o                         
  -2  12  14        696.56        737.33        63.13 o                         
  -1  12  14       1996.03       2096.41        84.23 o                         
   0  12  14        265.47        243.27        42.10 o                         
   1  12  14       2101.10       2151.60        84.77 o                         
   2  12  14        728.06        722.37        56.17 o                         
   3  12  14       2566.57       2535.32        99.42 o                         
   4  12  14       1054.37       1036.58        97.88 o                         
   5  12  14       1257.37       1560.12       240.40 o                         
  -2  13  14       6824.77       6665.96       332.57 o                         
  -1  13  14        246.74        221.20        64.51 o                         
   0  13  14       7310.34       7124.99       226.06 o                         
   1  13  14        239.06        227.18        58.31 o                         
   2  13  14       6615.40       6337.33       248.92 o                         
   1   0  15         66.19         99.16        10.82 o                         
   2   0  15       1383.88       1470.38        30.47 o                         
   3   0  15       2053.20       2085.60        32.97 o                         
   4   0  15        801.15        803.38        21.21 o                         
   5   0  15       3053.49       3070.20        46.10 o                         
   6   0  15       4059.02       4141.99        61.90 o                         
   7   0  15       4374.65       4452.69        68.45 o                         
   8   0  15       4573.58       4403.44        71.32 o                         
   9   0  15       5799.63       5895.80       107.33 o                         
  10   0  15       3584.23       3506.45        98.07 o                         
  11   0  15       4359.67       4421.94       116.81 o                         
  12   0  15       1729.16       1699.71       107.72 o                         
 -12   1  15         46.75         21.31        98.08 o                         
 -11   1  15        910.26        925.36        62.87 o                         
 -10   1  15        752.58        768.65        53.10 o                         
  -9   1  15       3286.97       3342.97        73.67 o                         
  -8   1  15       1378.37       1335.72        39.15 o                         
  -7   1  15       3726.50       3739.54        66.30 o                         
  -6   1  15       5088.96       5115.17        70.66 o                         
  -5   1  15      16465.30      16517.67       189.49 o                         
  -4   1  15       5384.11       5350.48        73.07 o                         
  -3   1  15      22481.82      22347.00       253.33 o                         
  -2   1  15      10890.60      11007.89       130.31 o                         
  -1   1  15      26954.60      26815.37       289.21 o                         
   0   1  15      11487.76      11643.60       134.01 o                         
   1   1  15      26727.78      26481.98       273.16 o                         
   2   1  15      11210.38      11414.46       122.85 o                         
   3   1  15      23948.99      23793.28       246.80 o                         
   4   1  15       5936.40       5861.27        66.32 o                         
   5   1  15      16907.71      16863.62       170.85 o                         
   6   1  15       4665.56       4602.54        75.31 o                         
   7   1  15       4762.68       4677.38        74.34 o                         
   8   1  15       1593.16       1561.98        46.65 o                         
   9   1  15       4144.51       3981.81        83.47 o                         
  10   1  15        706.76        767.12        53.73 o                         
  11   1  15       1136.71       1221.36        68.96 o                         
  12   1  15         41.72        101.51        70.30 o                         
 -11   2  15       6073.69       6024.13       176.51 o                         
 -10   2  15       2696.41       2755.68        78.48 o                         
  -9   2  15       6290.59       6359.00       109.75 o                         
  -8   2  15       2714.37       2717.75        53.68 o                         
  -7   2  15       9467.31       9542.69       138.54 o                         
  -6   2  15       3781.88       3782.40        57.16 o                         
  -5   2  15       9475.45       9492.26       111.64 o                         
  -4   2  15       3680.96       3694.47        55.65 o                         
  -3   2  15       2988.30       2927.03        45.90 o                         
  -2   2  15       3644.60       3664.18        50.14 o                         
  -1   2  15        341.83        389.60        17.39 o                         
   0   2  15       1034.64       1008.39        24.47 o                         
   1   2  15        267.85        297.16        14.16 o                         
   2   2  15       3027.16       2989.62        44.52 o                         
   3   2  15       2915.42       2897.10        43.53 o                         
   4   2  15       3561.53       3597.34        51.09 o                         
   5   2  15       8693.14       8644.61       102.04 o                         
   6   2  15       3158.29       3247.26        62.20 o                         
   7   2  15       9597.83       9492.41       140.42 o                         
   8   2  15       2429.86       2396.76        58.82 o                         
   9   2  15       6341.18       6398.97       123.94 o                         
  10   2  15       2307.81       2348.50        83.95 o                         
  11   2  15       5785.92       5662.78       139.65 o                         
  12   2  15       1941.94       1722.65       117.99 o                         
 -11   3  15       1080.07       1050.73       112.15 o                         
 -10   3  15        442.79        404.54        34.34 o                         
  -9   3  15       4503.97       4557.58        93.81 o                         
  -8   3  15       2357.58       2284.41        48.70 o                         
  -7   3  15      10547.11      10564.33       138.99 o                         
  -6   3  15       6369.90       6322.68        83.78 o                         
  -5   3  15      13248.79      13552.97       171.43 o                         
  -4   3  15       6507.68       6451.94        85.41 o                         
  -3   3  15      22453.74      22592.56       244.18 o                         
  -2   3  15      10805.82      10814.20       121.70 o                         
  -1   3  15      19124.68      19229.56       215.63 o                         
   0   3  15      12115.23      12295.38       142.17 o                         
   1   3  15      19442.42      19571.26       204.25 o                         
   2   3  15       9606.66       9570.75       112.69 o                         
   3   3  15      21153.13      21468.73       224.07 o                         
   4   3  15       5399.88       5413.77        75.02 o                         
   5   3  15      13038.32      13224.04       150.95 o                         
   6   3  15       5124.27       4975.75        95.46 o                         
   7   3  15       9394.41       9224.84       144.33 o                         
   8   3  15       2042.44       2059.25        60.01 o                         
   9   3  15       4006.36       4048.28       101.62 o                         
  10   3  15        367.31        443.82        43.42 o                         
  11   3  15       1134.66       1187.04        70.61 o                         
 -11   4  15       3814.19       3718.91       234.80 o                         
 -10   4  15       2383.80       2243.04        90.66 o                         
  -9   4  15       4868.27       4790.75       101.98 o                         
  -8   4  15       3404.15       3276.97        70.59 o                         
  -7   4  15       3348.61       3468.29        60.99 o                         
  -6   4  15       2825.38       2727.27        54.08 o                         
  -5   4  15       2099.98       2039.97        48.05 o                         
  -4   4  15       3547.11       3484.14        56.70 o                         
  -3   4  15       1657.00       1604.20        34.04 o                         
  -2   4  15       4230.58       4163.49        60.55 o                         
  -1   4  15       1151.21       1078.52        28.94 o                         
   0   4  15       2638.23       2644.14        39.71 o                         
   1   4  15       1508.49       1455.84        26.94 o                         
   2   4  15       4469.58       4395.29        56.90 o                         
   3   4  15       1804.29       1806.80        31.51 o                         
   4   4  15       3769.21       3708.60        49.50 o                         
   5   4  15       2350.24       2317.72        40.73 o                         
   6   4  15       3056.73       2906.29        55.18 o                         
   7   4  15       2991.80       3092.97        67.34 o                         
   8   4  15       3908.03       3957.62        86.25 o                         
   9   4  15       5258.61       5363.01       124.78 o                         
  10   4  15       2767.66       2667.24        88.03 o                         
  11   4  15       3614.56       3624.22       135.04 o                         
 -11   5  15        731.72        475.66       158.00 o                         
 -10   5  15       1159.19       1061.04        65.80 o                         
  -9   5  15       2351.10       2550.48        86.19 o                         
  -8   5  15       2776.64       2792.83        75.06 o                         
  -7   5  15       4776.90       4792.81        92.71 o                         
  -6   5  15       1858.81       1887.13        76.72 o                         
  -5   5  15      10316.07      10052.43       157.32 o                         
  -4   5  15       8631.44       8524.87       128.93 o                         
  -3   5  15      12609.98      12409.74       146.46 o                         
  -2   5  15       7856.74       7928.29       108.80 o                         
  -1   5  15      19834.08      20008.44       221.28 o                         
   0   5  15       5791.81       5725.45        71.30 o                         
   1   5  15      19530.49      19536.56       198.66 o                         
   2   5  15       8969.98       9129.55        93.28 o                         
   3   5  15      13413.66      13387.84       136.30 o                         
   4   5  15       9178.01       9064.06       103.83 o                         
   5   5  15      11329.41      11136.45       137.56 o                         
   6   5  15       2802.65       2627.75        63.87 o                         
   7   5  15       4734.13       4706.49        91.05 o                         
   8   5  15       2900.15       2809.91        87.36 o                         
   9   5  15       2733.07       2835.17        88.48 o                         
  10   5  15       1145.31       1132.09        68.12 o                         
  11   5  15        730.04        737.23       108.44 o                         
 -10   6  15       2116.09       2033.75       110.18 o                         
  -9   6  15       4551.83       4601.53       115.31 o                         
  -8   6  15       2404.61       2526.82        81.16 o                         
  -7   6  15       6347.99       6337.62       136.94 o                         
  -6   6  15       3044.69       3121.20        69.94 o                         
  -5   6  15       4650.37       4599.76        87.19 o                         
  -4   6  15       3297.68       3166.09       127.15 o                         
  -3   6  15       4744.66       4658.88        70.52 o                         
  -2   6  15       2837.24       2946.36        55.29 o                         
  -1   6  15        916.85        907.35        27.88 o                         
   0   6  15       6561.67       6479.72        78.40 o                         
   1   6  15        954.88        969.01        24.37 o                         
   2   6  15       3358.71       3379.25        51.30 o                         
   3   6  15       3624.33       3648.85        59.90 o                         
   4   6  15       2546.91       2444.26        46.44 o                         
   5   6  15       4361.70       4203.26        75.77 o                         
   6   6  15       3241.24       3152.82        69.56 o                         
   7   6  15       6047.54       5990.59       137.96 o                         
   8   6  15       2242.40       2331.62        82.80 o                         
   9   6  15       3965.97       4002.49       112.69 o                         
  10   6  15       1962.69       1924.27       103.76 o                         
 -10   7  15       1598.24       1539.56       134.58 o                         
  -9   7  15       1318.40       1317.13        81.20 o                         
  -8   7  15       2134.62       2114.50        80.33 o                         
  -7   7  15       3241.57       3273.12        96.38 o                         
  -6   7  15       2391.76       2461.65        76.78 o                         
  -5   7  15       6430.29       6607.32       132.52 o                         
  -4   7  15       2499.89       2522.71        70.99 o                         
  -3   7  15       6851.61       6772.66       109.89 o                         
  -2   7  15       1967.67       1965.89        43.49 o                         
  -1   7  15      10493.20      10515.18       143.80 o                         
   0   7  15       3072.59       3071.66        52.79 o                         
   1   7  15      10319.68      10244.27       133.68 o                         
   2   7  15       2067.24       2067.29        45.28 o                         
   3   7  15       7047.19       7032.75        92.43 o                         
   4   7  15       2484.00       2446.61        49.16 o                         
   5   7  15       5651.56       5546.79        98.87 o                         
   6   7  15       2123.66       2113.84        68.41 o                         
   7   7  15       3956.26       3954.85       103.55 o                         
   8   7  15       2193.56       2226.67        82.17 o                         
   9   7  15       1263.71       1233.67        72.32 o                         
  10   7  15       1754.55       1641.55       158.29 o                         
  -9   8  15       1635.60       1547.24       117.61 o                         
  -8   8  15       2840.25       2826.18       103.14 o                         
  -7   8  15       2563.79       2629.36        86.17 o                         
  -6   8  15       4266.84       4349.86       109.68 o                         
  -5   8  15       2046.84       2134.65        75.61 o                         
  -4   8  15       4784.22       4948.98       128.84 o                         
  -3   8  15       2220.16       2218.55        52.66 o                         
  -2   8  15       4678.66       4657.03        81.14 o                         
  -1   8  15       2876.12       2874.57        58.21 o                         
   0   8  15       5959.38       5905.25        93.14 o                         
   1   8  15       2884.92       2907.80        59.37 o                         
   2   8  15       4383.32       4306.69        73.76 o                         
   3   8  15       2430.69       2434.36        54.06 o                         
   4   8  15       5569.34       5428.01        89.32 o                         
   5   8  15       2517.65       2569.83        68.91 o                         
   6   8  15       4160.29       4226.52       111.60 o                         
   7   8  15       2461.08       2586.90        88.50 o                         
   8   8  15       2427.15       2393.14        90.31 o                         
   9   8  15       1599.89       1500.05        99.05 o                         
  -8   9  15       2587.29       2629.75       166.20 o                         
  -7   9  15       3535.81       3499.32       114.92 o                         
  -6   9  15       3309.43       3394.92        98.71 o                         
  -5   9  15       4574.48       4795.75       128.38 o                         
  -4   9  15       2773.91       2821.02        88.22 o                         
  -3   9  15       7141.78       7291.25       132.57 o                         
  -2   9  15       3073.03       3017.62        64.63 o                         
  -1   9  15       8402.09       8369.03       130.02 o                         
   0   9  15       3038.67       3056.64        64.36 o                         
   1   9  15       9031.19       8918.25       129.25 o                         
   2   9  15       3245.15       3175.65        63.28 o                         
   3   9  15       6918.81       6970.06       121.22 o                         
   4   9  15       3048.59       2989.02        73.69 o                         
   5   9  15       4754.46       4746.51       105.95 o                         
   6   9  15       3313.25       3475.60       102.07 o                         
   7   9  15       3643.06       3620.04       108.35 o                         
   8   9  15       2989.92       3097.47       125.42 o                         
  -7  10  15       2177.02       2025.08       126.37 o                         
  -6  10  15       2816.32       2698.41       102.03 o                         
  -5  10  15       2112.17       2178.09        87.85 o                         
  -4  10  15       3749.30       3896.50       105.42 o                         
  -3  10  15       3853.75       3840.54       101.66 o                         
  -2  10  15       4744.41       4831.65       117.80 o                         
  -1  10  15       2439.51       2506.97        70.64 o                         
   0  10  15       6242.61       6199.60       115.89 o                         
   1  10  15       2253.50       2292.13        64.22 o                         
   2  10  15       4574.49       4560.93       103.67 o                         
   3  10  15       3851.19       3764.87        92.23 o                         
   4  10  15       3661.63       3668.33        91.87 o                         
   5  10  15       1924.16       1930.48        77.51 o                         
   6  10  15       2667.68       2664.46        95.98 o                         
   7  10  15       2192.81       2339.56       148.34 o                         
  -6  11  15        617.00        571.40        89.50 o                         
  -5  11  15       2424.45       2449.70       151.70 o                         
  -4  11  15        731.31        742.26        64.47 o                         
  -3  11  15       1762.20       1875.94        82.53 o                         
  -2  11  15       1197.77       1226.90        66.27 o                         
  -1  11  15       2211.07       2189.32        73.52 o                         
   0  11  15        417.68        608.75        49.49 o                         
   1  11  15       1927.09       1868.78        78.17 o                         
   2  11  15       1108.24       1165.43        65.78 o                         
   3  11  15       1673.25       1834.44        69.82 o                         
   4  11  15        718.77        682.02        55.57 o                         
   5  11  15       2385.30       2413.23       105.10 o                         
   6  11  15        644.98        658.54       147.73 o                         
  -4  12  15       4627.06       4724.72       242.66 o                         
  -3  12  15       1229.75       1245.26        95.40 o                         
  -2  12  15       5409.49       5165.23       169.22 o                         
  -1  12  15       1478.74       1365.14        86.53 o                         
   0  12  15       8492.41       8517.32       194.47 o                         
   1  12  15       1465.02       1381.96        78.65 o                         
   2  12  15       5392.68       5341.03       155.49 o                         
   3  12  15       1316.83       1423.87       101.57 o                         
   4  12  15       4747.72       4609.80       208.74 o                         
   0  13  15        329.43        291.62        80.30 o                         
   0   0  16      38561.42      39110.12       533.68 o                         
   1   0  16        478.93        436.96        18.48 o                         
   2   0  16      25919.77      26073.66       284.78 o                         
   3   0  16        771.64        756.71        23.69 o                         
   4   0  16      23582.46      24048.83       250.70 o                         
   5   0  16        277.27        291.79        16.53 o                         
   6   0  16       5211.40       5418.03        77.99 o                         
   7   0  16        431.15        390.67        22.51 o                         
   8   0  16       7815.77       7710.09       116.72 o                         
   9   0  16        617.06        656.60        44.51 o                         
  10   0  16        951.76        976.79        60.84 o                         
  11   0  16         32.71        107.56        41.30 o                         
 -11   1  16        121.45        108.63        40.62 o                         
 -10   1  16       7577.46       7735.78       163.56 o                         
  -9   1  16        396.83        456.83        32.53 o                         
  -8   1  16       9213.24       9223.90       130.44 o                         
  -7   1  16        717.38        685.53        30.20 o                         
  -6   1  16      11683.17      11815.83       145.25 o                         
  -5   1  16        304.10        327.58        18.29 o                         
  -4   1  16       4818.47       4906.16        66.08 o                         
  -3   1  16        859.79        884.21        25.38 o                         
  -2   1  16       2274.65       2259.38        39.24 o                         
  -1   1  16        128.56        159.98        13.27 o                         
   0   1  16       1119.57       1200.69        26.51 o                         
   1   1  16         52.35         77.52         9.84 o                         
   2   1  16       2374.35       2377.07        36.17 o                         
   3   1  16        595.16        636.62        20.60 o                         
   4   1  16       4445.73       4417.75        58.81 o                         
   5   1  16        214.25        255.42        15.18 o                         
   6   1  16      11075.58      11033.35       155.73 o                         
   7   1  16        924.52        896.97        38.77 o                         
   8   1  16       9153.76       9063.28       143.57 o                         
   9   1  16        325.66        326.90        38.61 o                         
  10   1  16       7578.75       7681.74       164.85 o                         
  11   1  16         95.52        118.45        42.07 o                         
 -11   2  16        322.74        356.53        72.56 o                         
 -10   2  16       2525.30       2534.00        82.43 o                         
  -9   2  16        683.58        675.43        37.79 o                         
  -8   2  16       4285.68       4304.63        78.89 o                         
  -7   2  16        221.04        306.98        21.86 o                         
  -6   2  16      15179.92      15357.01       195.52 o                         
  -5   2  16       1015.39        989.37        32.05 o                         
  -4   2  16      22782.00      22921.01       268.99 o                         
  -3   2  16       1502.20       1453.36        32.47 o                         
  -2   2  16      19884.37      19955.16       222.63 o                         
  -1   2  16       1565.99       1532.02        30.86 o                         
   0   2  16      34210.77      34002.83       366.54 o                         
   1   2  16       1567.27       1536.17        28.32 o                         
   2   2  16      19914.52      20014.84       209.96 o                         
   3   2  16       1803.12       1780.37        31.23 o                         
   4   2  16      24083.52      24272.68       242.14 o                         
   5   2  16        803.71        797.55        24.72 o                         
   6   2  16      17178.64      17169.66       221.06 o                         
   7   2  16        451.67        486.85        32.32 o                         
   8   2  16       4572.16       4643.83        85.19 o                         
   9   2  16        571.41        575.59        42.71 o                         
  10   2  16       3031.08       3067.40        92.70 o                         
  11   2  16        295.09        300.04        46.85 o                         
 -11   3  16        738.04        844.18       126.60 o                         
 -10   3  16       7074.54       6998.10       147.70 o                         
  -9   3  16        522.93        595.41        38.49 o                         
  -8   3  16       8523.39       8507.83       128.38 o                         
  -7   3  16       1774.37       1751.42        42.79 o                         
  -6   3  16       4418.47       4502.50        70.94 o                         
  -5   3  16       1407.15       1410.64        38.38 o                         
  -4   3  16       8030.63       7900.32       106.29 o                         
  -3   3  16       3645.16       3706.86        55.38 o                         
  -2   3  16        272.62        219.73        34.54 o                         
  -1   3  16       4390.38       4438.96        63.95 o                         
   0   3  16        181.24        205.98        14.66 o                         
   1   3  16       4477.32       4475.71        56.68 o                         
   2   3  16         75.07         68.93        10.99 o                         
   3   3  16       3551.28       3614.51        50.98 o                         
   4   3  16       7790.51       7724.86        93.34 o                         
   5   3  16       1530.12       1463.38        32.42 o                         
   6   3  16       3643.18       3639.23        70.97 o                         
   7   3  16       1722.48       1725.12        48.53 o                         
   8   3  16       8257.89       8265.01       141.56 o                         
   9   3  16        509.57        472.13        46.99 o                         
  10   3  16       5978.01       6002.46       145.54 o                         
  11   3  16        632.15        627.10        60.07 o                         
 -11   4  16        528.53        432.36       159.64 o                         
 -10   4  16       1777.58       1707.38        82.08 o                         
  -9   4  16       1538.69       1548.88        68.33 o                         
  -8   4  16       3781.34       3823.17        79.66 o                         
  -7   4  16       3489.73       3408.03        65.51 o                         
  -6   4  16      10229.04      10209.66       147.79 o                         
  -5   4  16       2353.55       2363.64        68.92 o                         
  -4   4  16      15389.40      15535.65       208.88 o                         
  -3   4  16       2504.42       2483.04        44.30 o                         
  -2   4  16      27328.07      27566.07       296.34 o                         
  -1   4  16       3280.07       3249.58        50.26 o                         
   0   4  16      21763.11      21901.56       243.24 o                         
   1   4  16       3354.64       3311.66        47.94 o                         
   2   4  16      26233.13      26389.00       272.37 o                         
   3   4  16       2348.20       2338.46        39.17 o                         
   4   4  16      15090.33      15040.63       170.82 o                         
   5   4  16       3235.46       3092.35        51.85 o                         
   6   4  16       9421.00       9330.92       136.11 o                         
   7   4  16       3547.23       3454.25        69.43 o                         
   8   4  16       3685.98       3583.47       100.42 o                         
   9   4  16       1642.27       1605.68        71.79 o                         
  10   4  16       1415.22       1400.36        73.75 o                         
  11   4  16        761.91        683.82        77.25 o                         
 -10   5  16       4805.73       4773.18       160.86 o                         
  -9   5  16        879.56       1019.85        60.01 o                         
  -8   5  16       5860.04       5860.42       136.97 o                         
  -7   5  16       1622.72       1714.72        57.05 o                         
  -6   5  16       5198.14       5256.63       100.41 o                         
  -5   5  16       2685.81       2754.68        64.90 o                         
  -4   5  16       1280.77       1279.55        47.44 o                         
  -3   5  16       3513.20       3459.16        61.12 o                         
  -2   5  16       1686.16       1672.70        38.53 o                         
  -1   5  16       6624.89       6503.31        86.47 o                         
   0   5  16         31.48         29.62        10.95 o                         
   1   5  16       6884.44       6822.86        79.88 o                         
   2   5  16       1861.30       1808.80        32.93 o                         
   3   5  16       3789.33       3795.96        58.74 o                         
   4   5  16       1656.83       1627.58        32.55 o                         
   5   5  16       2842.82       2828.74        48.93 o                         
   6   5  16       6141.65       6057.04        90.90 o                         
   7   5  16       2080.05       2086.39        55.64 o                         
   8   5  16       6681.31       6695.72       144.32 o                         
   9   5  16        962.01       1057.62        63.83 o                         
  10   5  16       5300.78       5180.88       132.02 o                         
 -10   6  16       1105.29       1186.67       118.64 o                         
  -9   6  16       1665.02       1729.50        89.41 o                         
  -8   6  16       3554.71       3651.37       100.35 o                         
  -7   6  16       1610.45       1611.25        65.26 o                         
  -6   6  16       6225.58       6185.42       125.23 o                         
  -5   6  16       2076.46       2082.89        54.57 o                         
  -4   6  16      14009.93      14141.93       238.19 o                         
  -3   6  16       1902.22       1806.04        52.93 o                         
  -2   6  16      19708.48      19494.69       242.20 o                         
  -1   6  16        953.01        952.51        30.62 o                         
   0   6  16      16607.13      16355.87       197.45 o                         
   1   6  16        830.26        829.09        25.34 o                         
   2   6  16      19684.72      19669.72       224.74 o                         
   3   6  16       1387.52       1367.36        35.97 o                         
   4   6  16      14637.60      14352.01       184.04 o                         
   5   6  16       1645.21       1667.09        48.41 o                         
   6   6  16       6735.83       6627.52       124.14 o                         
   7   6  16       1199.23       1310.34        66.49 o                         
   8   6  16       3557.01       3593.24       102.74 o                         
   9   6  16       1267.71       1226.99        71.15 o                         
  10   6  16       1145.02        966.46        92.48 o                         
  -9   7  16        968.20       1035.77        93.91 o                         
  -8   7  16       4487.36       4503.37       122.99 o                         
  -7   7  16       2086.82       2099.90        76.16 o                         
  -6   7  16       3827.58       3878.45        97.26 o                         
  -5   7  16       3744.77       3810.29        93.09 o                         
  -4   7  16       5302.68       5261.08       103.33 o                         
  -3   7  16       3610.52       3579.24        67.49 o                         
  -2   7  16       1997.28       1953.12        45.07 o                         
  -1   7  16       5820.97       5838.80        90.83 o                         
   0   7  16       1365.31       1272.75        33.04 o                         
   1   7  16       5868.70       5819.26        81.20 o                         
   2   7  16       1581.92       1534.93        40.79 o                         
   3   7  16       3000.00       2975.00        58.20 o                         
   4   7  16       4547.42       4306.21        74.65 o                         
   5   7  16       3652.93       3629.37        73.83 o                         
   6   7  16       3071.47       3153.03        88.98 o                         
   7   7  16       2093.11       2097.67        79.23 o                         
   8   7  16       3525.55       3402.69       106.66 o                         
   9   7  16        804.45        778.46        67.55 o                         
  -9   8  16       3712.31       3619.48       162.33 o                         
  -8   8  16       1128.89       1087.05        82.86 o                         
  -7   8  16       2674.72       2670.43        99.05 o                         
  -6   8  16       5293.28       5253.64       123.58 o                         
  -5   8  16       1643.59       1711.32        76.19 o                         
  -4   8  16       7568.47       7734.69       152.45 o                         
  -3   8  16       1403.79       1421.33        44.11 o                         
  -2   8  16       7939.96       8092.87       127.95 o                         
  -1   8  16        738.14        732.80        32.63 o                         
   0   8  16      13424.02      13513.59       180.36 o                         
   1   8  16        647.85        627.85        31.59 o                         
   2   8  16       8164.34       8218.80       121.10 o                         
   3   8  16       1678.83       1649.44        45.44 o                         
   4   8  16       6658.88       6542.12       113.20 o                         
   5   8  16       1746.21       1762.33        59.83 o                         
   6   8  16       4901.40       5029.82       126.20 o                         
   7   8  16       3044.05       3025.15        95.20 o                         
   8   8  16       1108.43       1106.69        81.96 o                         
   9   8  16       3831.30       3503.15       184.73 o                         
  -8   9  16       3530.46       3437.13       213.21 o                         
  -7   9  16       2194.29       2306.40       103.90 o                         
  -6   9  16       2574.00       2686.83        97.65 o                         
  -5   9  16       4936.41       5299.79       137.00 o                         
  -4   9  16       2199.60       2300.86        79.19 o                         
  -3   9  16       7845.63       7943.05       146.00 o                         
  -2   9  16        872.94        892.41        44.92 o                         
  -1   9  16       7332.50       7310.10       115.20 o                         
   0   9  16        477.79        560.27        34.00 o                         
   1   9  16       7469.42       7417.45       114.49 o                         
   2   9  16        908.25        895.26        44.24 o                         
   3   9  16       8028.48       8052.54       148.66 o                         
   4   9  16       2254.43       2171.50        68.92 o                         
   5   9  16       5212.10       5222.28       122.69 o                         
   6   9  16       2787.49       2827.00        94.00 o                         
   7   9  16       2069.18       2141.45       102.96 o                         
   8   9  16       3880.23       3788.18       156.78 o                         
  -7  10  16       2256.94       2000.38       183.96 o                         
  -6  10  16       1547.57       1613.18       100.60 o                         
  -5  10  16       1445.16       1564.64        76.15 o                         
  -4  10  16       2897.68       2980.35        94.16 o                         
  -3  10  16       1530.53       1482.73        66.83 o                         
  -2  10  16       4289.43       4329.87       116.45 o                         
  -1  10  16        552.57        606.23        44.66 o                         
   0  10  16       3466.89       3626.28        91.92 o                         
   1  10  16        626.67        656.40        41.35 o                         
   2  10  16       4485.71       4540.35       102.12 o                         
   3  10  16       1461.49       1420.54        61.66 o                         
   4  10  16       3191.65       3236.83        98.76 o                         
   5  10  16       1570.23       1551.58        78.17 o                         
   6  10  16       1822.75       1850.38        96.76 o                         
   7  10  16       2173.93       2043.41       151.22 o                         
  -6  11  16       1541.80       1429.51       168.99 o                         
  -5  11  16       4572.15       4451.44       193.58 o                         
  -4  11  16        382.19        469.91        62.62 o                         
  -3  11  16       4945.03       4898.25       146.70 o                         
  -2  11  16        424.40        496.22        50.32 o                         
  -1  11  16       7743.23       7667.83       152.90 o                         
   0  11  16        399.11        447.23        44.79 o                         
   1  11  16       7322.88       7196.75       162.27 o                         
   2  11  16        537.61        526.36        46.15 o                         
   3  11  16       4936.74       4910.43       120.09 o                         
   4  11  16        340.68        306.02        46.73 o                         
   5  11  16       4072.59       3676.31       143.85 o                         
   6  11  16       1393.20       1381.76       263.72 o                         
  -4  12  16       1901.27       1720.80       239.67 o                         
  -3  12  16        824.00        819.83       127.99 o                         
  -2  12  16       1579.53       1406.32       109.53 o                         
  -1  12  16        294.42        320.78        62.45 o                         
   0  12  16       3611.28       3555.41       157.46 o                         
   1  12  16        333.24        303.91        60.60 o                         
   2  12  16       1474.25       1447.30        92.84 o                         
   3  12  16       1001.46       1056.07       121.55 o                         
   4  12  16       1981.58       2269.74       165.89 o                         
   1   0  17        147.13        220.12        14.43 o                         
   2   0  17       2034.09       1913.96        35.94 o                         
   3   0  17       5544.99       5440.03        73.48 o                         
   4   0  17       1319.42       1285.14        27.54 o                         
   5   0  17       5012.29       4999.55        73.25 o                         
   6   0  17       2518.33       2485.27        46.43 o                         
   7   0  17       4552.57       4369.27        70.65 o                         
   8   0  17       6548.57       6452.02       107.93 o                         
   9   0  17       3060.65       3048.85        81.95 o                         
  10   0  17       3505.03       3559.63       101.27 o                         
  11   0  17       2184.95       2034.50       110.57 o                         
 -11   1  17        458.53        533.78        64.96 o                         
 -10   1  17       1099.20       1116.78        63.75 o                         
  -9   1  17        660.86        744.60        47.16 o                         
  -8   1  17       4706.62       4682.46        85.54 o                         
  -7   1  17        782.41        843.81        32.29 o                         
  -6   1  17       9176.77       9223.95       130.30 o                         
  -5   1  17       3457.06       3586.48        72.44 o                         
  -4   1  17      13388.60      13451.17       165.23 o                         
  -3   1  17       3884.20       3875.65        56.72 o                         
  -2   1  17      24990.13      24917.90       289.01 o                         
  -1   1  17       5274.16       5173.73        69.32 o                         
   0   1  17      22750.62      22401.97       240.55 o                         
   1   1  17       5135.16       5142.13        64.39 o                         
   2   1  17      27756.53      27926.93       275.17 o                         
   3   1  17       3722.66       3712.78        51.87 o                         
   4   1  17      15169.79      15108.40       157.29 o                         
   5   1  17       3695.35       3632.14        52.42 o                         
   6   1  17      12295.67      11935.82       171.67 o                         
   7   1  17        783.80        803.56        37.42 o                         
   8   1  17       5378.13       5417.62        98.69 o                         
   9   1  17        500.64        590.33        49.35 o                         
  10   1  17       1455.53       1437.97        70.17 o                         
  11   1  17        626.99        653.89        62.83 o                         
 -11   2  17       1633.44       1733.72       180.76 o                         
 -10   2  17       6323.63       6435.56       157.71 o                         
  -9   2  17       1947.78       1950.85        61.95 o                         
  -8   2  17       6515.68       6526.66       105.82 o                         
  -7   2  17       2118.06       2191.73        48.77 o                         
  -6   2  17       5766.90       5742.26        92.18 o                         
  -4   2  17       4021.47       3932.63        59.74 o                         
  -2   2  17       2012.54       1922.79        37.69 o                         
  -1   2  17       1735.02       1751.20        33.88 o                         
   0   2  17        113.93        145.30        13.54 o                         
   1   2  17       1643.76       1635.71        29.75 o                         
   2   2  17       2203.46       2160.88        35.29 o                         
   3   2  17        123.75        138.91        13.18 o                         
   4   2  17       3684.56       3649.22        54.12 o                         
   5   2  17       1574.49       1508.54        35.44 o                         
   6   2  17       6630.19       6488.74        95.50 o                         
   7   2  17       1589.17       1657.45        49.92 o                         
   8   2  17       6552.28       6588.81       117.90 o                         
   9   2  17       2165.25       2220.55        78.66 o                         
  10   2  17       6714.56       6737.93       150.91 o                         
  11   2  17       1489.03       1462.39        93.06 o                         
 -11   3  17        343.46        355.61       120.55 o                         
 -10   3  17       1996.60       1840.64        95.03 o                         
  -9   3  17       1488.77       1404.74        54.00 o                         
  -8   3  17       5956.46       5927.22        95.74 o                         
  -7   3  17       1898.38       1862.33        47.20 o                         
  -6   3  17      11792.22      11881.99       169.18 o                         
  -5   3  17       4759.22       4772.88        91.99 o                         
  -4   3  17      15001.31      14558.57       214.80 o                         
  -3   3  17       8144.01       8199.93       103.76 o                         
  -2   3  17      16169.37      16259.69       176.50 o                         
  -1   3  17       7663.92       7669.40        97.46 o                         
   0   3  17      26060.20      25775.26       283.32 o                         
   1   3  17       7282.53       7317.41        86.16 o                         
   2   3  17      14372.06      14305.46       168.53 o                         
   3   3  17       8289.63       8319.32        97.30 o                         
   4   3  17      13184.91      13180.01       164.24 o                         
   5   3  17       4446.50       4435.46        70.12 o                         
   6   3  17      10999.53      11043.15       155.55 o                         
   7   3  17       1963.94       1990.07        49.72 o                         
   8   3  17       4897.18       5051.24       117.90 o                         
   9   3  17       1331.75       1242.83        67.74 o                         
  10   3  17       1690.71       1576.09        76.70 o                         
  11   3  17        347.93        362.13        59.31 o                         
 -10   4  17       4775.57       4886.78       178.23 o                         
  -9   4  17       2816.70       2810.18        95.78 o                         
  -8   4  17       4685.16       4774.25       100.54 o                         
  -7   4  17       2371.53       2389.06        59.30 o                         
  -6   4  17       4493.50       4535.27        81.83 o                         
  -5   4  17       3692.62       3637.54        74.91 o                         
  -4   4  17       3694.07       3749.86        75.73 o                         
  -3   4  17       3208.05       3235.23        60.47 o                         
  -2   4  17       1785.97       1716.20        37.00 o                         
  -1   4  17       2179.15       2183.06        39.00 o                         
   0   4  17       1288.14       1302.16        31.54 o                         
   1   4  17       1969.70       1940.32        36.25 o                         
   2   4  17       1934.04       1853.82        33.41 o                         
   3   4  17       3498.33       3585.24        53.08 o                         
   4   4  17       4260.85       4252.52        63.24 o                         
   5   4  17       4005.60       3965.00        65.08 o                         
   6   4  17       4592.17       4562.99        76.74 o                         
   7   4  17       2852.79       2903.07        64.67 o                         
   8   4  17       4931.28       4964.50       110.28 o                         
   9   4  17       2729.17       2677.55        90.28 o                         
  10   4  17       4601.21       4476.44       123.25 o                         
  11   4  17       1650.68       1372.72       221.33 o                         
 -10   5  17       1609.39       1495.50       173.90 o                         
  -9   5  17       1228.23       1255.89        75.98 o                         
  -8   5  17       2768.72       2878.28        98.52 o                         
  -7   5  17       2726.17       2672.42        72.21 o
[truncated: 143,695 more chars]
